# Supplementary material for: VBASS enables integration of single cell gene expression data in Bayesian association analysis of rare variants
Source: Commun Biol. 2023 Jul 25;6:774. doi: 10.1038/s42003-023-05155-9 (PMC10368729; doi:10.1038/s42003-023-05155-9)
Supplement: Supplementary file 4 — Supplementary Data 1-8 [file 42003_2023_5155_MOESM4_ESM.xlsx]

## Sheet: S1
S1. Genes used in VBASS semi-supervised training
HGNC, GeneID: Gene symbol and GeneID
train.labels: labels used in training, 1 is positive, 0 is negative
HGNC	GeneID	train.labels
ADNP	ENSG00000101126	1
SHANK3	ENSG00000251322	1
PTEN	ENSG00000171862	1
SYNGAP1	ENSG00000197283	1
MECP2	ENSG00000169057	1
FOXP1	ENSG00000114861	1
KDM5B	ENSG00000117139	1
DYRK1A	ENSG00000157540	1
SLC6A1	ENSG00000157103	1
GIGYF1	ENSG00000146830	1
ASXL3	ENSG00000141431	1
DNMT3A	ENSG00000119772	1
TAOK1	ENSG00000160551	1
GRIN2B	ENSG00000273079	1
NF1	ENSG00000196712	1
KMT2A	ENSG00000118058	1
CUL3	ENSG00000036257	1
STXBP1	ENSG00000136854	1
MED13L	ENSG00000123066	1
TBR1	ENSG00000136535	1
RORB	ENSG00000198963	1
MYT1L	ENSG00000186487	1
ANK2	ENSG00000145362	1
DEAF1	ENSG00000177030	1
PHF21A	ENSG00000135365	1
WAC	ENSG00000095787	1
KDM6B	ENSG00000132510	1
DYNC1H1	ENSG00000197102	1
CTCF	ENSG00000102974	1
ARHGEF9	ENSG00000131089	1
MED13	ENSG00000108510	1
ANKRD11	ENSG00000167522	1
SHANK2	ENSG00000162105	1
TCF20	ENSG00000100207	1
CNOT3	ENSG00000088038	1
TLK2	ENSG00000146872	1
SMARCC2	ENSG00000139613	1
TCF4	ENSG00000196628	1
MARK2	ENSG00000072518	1
SETD5	ENSG00000168137	1
NAA15	ENSG00000164134	1
KMT2C	ENSG00000055609	1
IRF2BPL	ENSG00000119669	1
NRXN1	ENSG00000179915	1
PHIP	ENSG00000146247	1
PPP2R5D	ENSG00000112640	1
BCL11A	ENSG00000119866	1
PHF3	ENSG00000118482	1
WDFY3	ENSG00000163625	1
DSCAM	ENSG00000171587	1
UBN2	ENSG00000157741	1
EBF3	ENSG00000108001	1
TRIP12	ENSG00000153827	1
HNRNPUL2	ENSG00000214753	1
AUTS2	ENSG00000158321	1
RAI1	ENSG00000108557	1
KCNQ3	ENSG00000184156	1
NCKAP1	ENSG00000061676	1
IQSEC2	ENSG00000124313	1
DHX57	ENSG00000163214	0
FCRL3	ENSG00000160856	0
JAKMIP1	ENSG00000152969	0
MUSTN1	ENSG00000272573	0
NRROS	ENSG00000174004	0
SNAP91	ENSG00000065609	0
SCIN	ENSG00000006747	0
ADAM18	ENSG00000168619	0
ARHGAP26	ENSG00000145819	0
CCSER2	ENSG00000107771	0
PDS5A	ENSG00000121892	0
SH3GL1	ENSG00000141985	0
CAMSAP1	ENSG00000130559	0
SDHA	ENSG00000073578	0
SCOC	ENSG00000153130	0
SKA2	ENSG00000182628	0
LZTR1	ENSG00000099949	0
CTBP2	ENSG00000175029	0
KRT85	ENSG00000135443	0
TMTC2	ENSG00000179104	0
SHC3	ENSG00000148082	0
GSTM2	ENSG00000213366	0
ZNF20	ENSG00000132010	0
GSDMD	ENSG00000104518	0
RAD52	ENSG00000002016	0
FSIP2	ENSG00000188738	0
AK1	ENSG00000106992	0
PRSS3	ENSG00000010438	0
ACPP	ENSG00000014257	0
ELOVL3	ENSG00000119915	0
IGDCC4	ENSG00000103742	0
ATP6V1D	ENSG00000100554	0
SAMM50	ENSG00000100347	0
WDR62	ENSG00000075702	0
NLRP7	ENSG00000167634	0
PXDNL	ENSG00000147485	0
MAMSTR	ENSG00000176909	0
EPHX2	ENSG00000120915	0
INHBA	ENSG00000122641	0
CLVS2	ENSG00000146352	0
ZP1	ENSG00000149506	0
TELO2	ENSG00000100726	0
CCDC114	ENSG00000105479	0
ZNF230	ENSG00000159882	0
ZNF750	ENSG00000141579	0
RPRD1B	ENSG00000101413	0
PLCZ1	ENSG00000139151	0
MAPK8IP1	ENSG00000121653	0
SLFN13	ENSG00000154760	0
SPAG1	ENSG00000104450	0
SELP	ENSG00000174175	0
ACTL7A	ENSG00000187003	0
LSS	ENSG00000160285	0
PTPN3	ENSG00000070159	0
NCOA4	ENSG00000138293	0
SPRED1	ENSG00000166068	0
CDK14	ENSG00000058091	0
IL17RA	ENSG00000177663	0
CERS2	ENSG00000143418	0
RMDN2	ENSG00000115841	0
PUSL1	ENSG00000169972	0
LMX1A	ENSG00000162761	0
ERI2	ENSG00000196678	0
DQX1	ENSG00000144045	0
USP36	ENSG00000055483	0
SLFN11	ENSG00000172716	0
ANKFY1	ENSG00000185722	0
IGSF10	ENSG00000152580	0
VIPAS39	ENSG00000151445	0
TTC7A	ENSG00000068724	0
ZNF407	ENSG00000215421	0
DHX15	ENSG00000109606	0
TEX2	ENSG00000136478	0
DYSF	ENSG00000135636	0
USP28	ENSG00000048028	0
GLI2	ENSG00000074047	0
CSPG4	ENSG00000173546	0
GBA2	ENSG00000070610	0
EPB41L3	ENSG00000082397	0
DOCK10	ENSG00000135905	0
MYH10	ENSG00000133026	0
ARHGAP21	ENSG00000107863	0
PIEZO2	ENSG00000154864	0
DOCK2	ENSG00000134516	0
MYO18A	ENSG00000196535	0
FLNB	ENSG00000136068	0

## Sheet: S2
S2. De novo variants from 2645 trios in Jin et al 2017.
IID	SampBatch	VarBatch	SampPub	VarPub	VarID	Chrom	Position	Ref	Alt	Context	Symbol	GeneID	HGNC	ExACpLI	gnomAD_transID	gnomADpLI	LoFOvsE	LOEUF	LOEUFRank	MisOvsE	sHet	sHetRank	GeneEff	TransCount	TransCanon	TransIDs	TransBiotypes	TransEffs	SpliceReg	cDNAChg	CodonChg	AAChg	REVEL	MPC	PrimateAI	ExAC_ALL	ExAC_NFE	ExAC_nonpsych_ALL	ExAC_nonpsych_NFE	gnomADexome_ALL	gnomADexome_NFE	gnomADexome_AFmax	gnomADexome_nonneuro_AFmax	CADD13	CADD13_phred	Polyphen2	SIFT	VEST3	MCAP
1-05366	WES_NimbleGenV2	WES_NimbleGenV2	Y	Same	1:878640:A:AG	1	878640	A	AG	NA	SAMD11	ENSG00000187634	SAMD11	1.35381e-10	ENST00000342066.3	4.7681e-14	0.89656	1.28	13738	1.5082	0.00770229	11500	frameshift	1	ENST00000342066.3	ENST00000342066.3	protein_coding	frameshift	NA	c.1577dup	1572-1573:-/G	p.L527Tfs*12	NA	NA	NA	NA	NA	NA	NA	NA	NA	NA	NA	NA	NA	NA	NA	NA	NA
1-01111	WES_MedExome	WES_MedExome	Y	Same	1:879375:C:T	1	879375	C	T	GCG>GTG	SAMD11	ENSG00000187634	SAMD11	1.35381e-10	ENST00000342066.3	4.7681e-14	0.89656	1.28	13738	1.5082	0.00770229	11500	stop_gained	1	ENST00000342066.3	ENST00000342066.3	protein_coding	stop_gained	NA	c.1888C>T	1888:Cga/Tga	p.R630*	NA	NA	NA	1.715e-05	0	2.327e-05	0	4.437e-05	2.702e-05	0.0002	0.0002	6.442	29.8	NA	NA	NA	NA
1-01849	WES_NimbleGenV2,WGS_GMKF2	WGS_GMKF2,+WES_NimbleGenV2	Y	Same	1:898217:C:T	1	898217	C	T	CCT>CTT	KLHL17	ENSG00000187961	KLHL17	2.51676e-07	ENST00000338591.3	1.3052e-16	0.90749	1.259	13521	1.0772	0.0137621	9171	missense	1	ENST00000338591.3	ENST00000338591.3	protein_coding	missense	NA	c.962C>T	962:cCt/cTt	p.P321L	0.413	NA	0.848865	NA	NA	NA	NA	4.177e-06	9.153e-06	9.153e-06	NA	5.526	26.3	1	0	0.49	0.083
1-03030	WES_NimbleGenV2	WES_NimbleGenV2	Y	Same	1:1425984:C:G	1	1425984	C	G	TCG>TGG	ATAD3B	ENSG00000160072	ATAD3B	1.92301e-13	ENST00000308647.7	1.0032e-22	1.0995	1.477	15322	1.393	0.00701014	11878	missense	1	ENST00000308647.7	ENST00000308647.7	protein_coding	missense	NA	c.1547C>G	1547:tCg/tGg	p.S516W	0.309	0.188441	0.594852	NA	NA	NA	NA	NA	NA	NA	NA	4.39	24.1	0.998	0.005	0.628	0.083
1-07319	WES_MedExome	WES_MedExome	Y	Same	1:1469335:C:T	1	1469335	C	T	TCC>TTC	ATAD3A	ENSG00000197785	ATAD3A	0.0401306	ENST00000378755.5	4.0861e-09	0.5635	0.827	8593	0.99824	0.0222816	7382	synonymous	3	ENST00000378755.5	ENST00000378755.5,ENST00000378756.3,ENST00000536055.1	protein_coding,protein_coding,protein_coding	synonymous,synonymous,synonymous	.,.,.	c.1788C>T,c.1644C>T,c.1407C>T	1788:gtC/gtT,1644:gtC/gtT,1407:gtC/gtT	p.V596=,p.V548=,p.V469=	NA	NA	NA	NA	NA	NA	NA	NA	NA	NA	NA	NA	NA	NA	NA	NA	NA
1-03480	WES_NimbleGenV2	WES_NimbleGenV2	Y	Same	1:1563119:C:G	1	1563119	C	G	CCC>CGC	MIB2	ENSG00000197530	MIB2	0.000158543	ENST00000505820.2	2.8024e-07	0.42234	0.62	6191	0.93326	NA	NA	synonymous	10	ENST00000505820.2	ENST00000355826.5,ENST00000357210.4,ENST00000360522.4,ENST00000378708.1,ENST00000378710.3,ENST00000378712.1,ENST00000504599.1,ENST00000505820.2,ENST00000518681.1,ENST00000520777.1	protein_coding,protein_coding,protein_coding,protein_coding,protein_coding,protein_coding,protein_coding,protein_coding,protein_coding,protein_coding	synonymous,synonymous,synonymous,synonymous,synonymous,synonymous,synonymous,synonymous,synonymous,synonymous	.,.,.,.,.,.,.,.,.,.	c.1893C>G,c.1764C>G,c.1659C>G,c.1482C>G,c.1656C>G,c.1395C>G,c.1632C>G,c.1935C>G,c.1740C>G,c.1923C>G	1893:acC/acG,1764:acC/acG,1659:acC/acG,1482:acC/acG,1656:acC/acG,1395:acC/acG,1632:acC/acG,1935:acC/acG,1740:acC/acG,1923:acC/acG	p.T631=,p.T588=,p.T553=,p.T494=,p.T552=,p.T465=,p.T544=,p.T645=,p.T580=,p.T641=	NA	NA	NA	NA	NA	NA	NA	NA	NA	NA	NA	NA	NA	NA	NA	NA	NA
1-00154	WES_NimbleGenV2,WGS_GMKF2	WES_NimbleGenV2,WGS_GMKF2	Y	Same	1:1847125:A:T	1	1847125	A	T	CAG>CTG	CALML6	ENSG00000169885	CALML6	0.000127437	ENST00000307786.3	2.6089e-08	1.1138	1.757	17234	0.98575	0.00871817	10967	missense	1	ENST00000307786.3	ENST00000307786.3	protein_coding	missense	A+2	c.29A>T	29:cAg/cTg	p.Q10L	0.236	0.046292	0.283858	NA	NA	NA	NA	NA	NA	NA	NA	1.905	15.62	0.86	0.494	0.493	0.183
1-06334	WES_NimbleGenV2,WGS_GMKF2	WGS_GMKF2,+WES_NimbleGenV2	Y	NA	1:2340015:G:A	1	2340015	G	A	CGC>CAC	PEX10	ENSG00000157911	PEX10	0.0104636	ENST00000288774.3	0.00054204	0.47658	0.86	8990	1.0562	0.0128798	9410	missense	3	ENST00000288774.3	ENST00000288774.3,ENST00000447513.2,ENST00000507596.1	protein_coding,protein_coding,protein_coding	missense,missense,missense	.,.,.	c.476C>T,c.476C>T,c.476C>T	476:gCg/gTg,476:gCg/gTg,476:gCg/gTg	p.A159V,p.A159V,p.A159V	0.121	0.0939262	0.337208	1.723e-05	0	2.327e-05	0	8.107e-06	0	6.35e-05	6.365e-05	-1.014	0.015	0.037	0.299	0.029	0.05
1-07543	WES_MedExome,WGS_GMKF2	WES_MedExome,WGS_GMKF2	Y	Same	1:2493136:C:T	1	2493136	C	T	CCG>CTG	TNFRSF14	ENSG00000157873	TNFRSF14	0.819999	ENST00000355716.4	0.80752	0.14078	0.443	4137	0.86908	0.0817858	3447	synonymous	2	ENST00000355716.4	ENST00000355716.4,ENST00000409119.1	protein_coding,protein_coding	synonymous,3_prime_UTR	.,.	c.576C>T,c.*173C>T	576:gcC/gcT,.	p.A192=,.	NA	NA	NA	0.0002	1.524e-05	0.0002	2.439e-05	0.0002	2.658e-05	0.0014	0.0016	NA	NA	NA	NA	NA	NA
1-00893	WES_NimbleGenV2	WES_NimbleGenV2	Y	Same	1:3389648:C:G	1	3389648	C	G	TCG>TGG	ARHGEF16	ENSG00000130762	ARHGEF16	9.36505e-08	ENST00000378378.4	4.7056e-13	0.72402	1.018	10910	0.93866	0.00474508	13269	missense	4	ENST00000378378.4	ENST00000378371.2,ENST00000378373.1,ENST00000378378.4,ENST00000413250.2	protein_coding,protein_coding,protein_coding,protein_coding	missense,missense,missense,missense	.,.,.,.	c.165C>G,c.165C>G,c.1029C>G,c.141C>G	165:ttC/ttG,165:ttC/ttG,1029:ttC/ttG,141:ttC/ttG	p.F55L,p.F55L,p.F343L,p.F47L	0.274	0.372822	0.600407	NA	NA	NA	NA	NA	NA	NA	NA	1.769	14.81	0.002	0.261	0.457	0.126
1-07198	WES_NimbleGenV2	WES_NimbleGenV2	Y	Same	1:3412489:C:T	1	3412489	C	T	GCA>GTA	MEGF6	ENSG00000162591	MEGF6	4.42421e-15	ENST00000356575.4	3.7965e-34	0.73856	0.908	9560	0.95847	NA	NA	missense	2	ENST00000356575.4	ENST00000294599.4,ENST00000356575.4	protein_coding,protein_coding	missense,missense	.,.	c.3131G>A,c.3836G>A	3131:tGc/tAc,3836:tGc/tAc	p.C1044Y,p.C1279Y	0.76	0.682639	0.782936	NA	NA	NA	NA	NA	NA	NA	NA	5.046	25.2	1	0	0.954	0.185
1-09568	WES_MedExome	WES_MedExome	Y	Same	1:3598970:C:T	1	3598970	C	T	ACG>ATG	TP73	ENSG00000078900	TP73	0.975978	ENST00000378295.4	0.99696	0.099113	0.256	1768	0.74862	0.0881146	3281	missense	7	ENST00000378295.4	ENST00000346387.4,ENST00000354437.4,ENST00000357733.3,ENST00000378295.4,ENST00000603362.1,ENST00000604074.1,ENST00000604479.1	protein_coding,protein_coding,protein_coding,protein_coding,protein_coding,protein_coding,protein_coding	missense,missense,missense,missense,missense,missense,missense	.,.,.,.,.,.,.	c.41C>T,c.41C>T,c.41C>T,c.41C>T,c.41C>T,c.41C>T,c.41C>T	41:aCg/aTg,41:aCg/aTg,41:aCg/aTg,41:aCg/aTg,41:aCg/aTg,41:aCg/aTg,41:aCg/aTg	p.T14M,p.T14M,p.T14M,p.T14M,p.T14M,p.T14M,p.T14M	0.675	0.580824	0.639689	6.086e-05	0	3.507e-05	0	2.056e-05	1.191e-05	6.821e-05	4.058e-05	6.288	29.1	0.902	0.001	0.317	0.584
1-03560	WES_NimbleGenV2,WGS_GMKF2	WGS_GMKF2,+WES_NimbleGenV2	Y	NA	1:3638768:G:A	1	3638768	G	A	CGA>CAA	TP73	ENSG00000078900	TP73	0.975978	ENST00000378295.4	0.99696	0.099113	0.256	1768	0.74862	0.0881146	3281	missense	11	ENST00000378295.4	ENST00000346387.4,ENST00000354437.4,ENST00000357733.3,ENST00000378280.1,ENST00000378285.1,ENST00000378288.4,ENST00000378290.4,ENST00000378295.4,ENST00000603362.1,ENST00000604074.1,ENST00000604479.1	protein_coding,protein_coding,protein_coding,protein_coding,protein_coding,protein_coding,protein_coding,protein_coding,protein_coding,protein_coding,protein_coding	missense,missense,missense,missense,missense,missense,missense,missense,missense,missense,missense	.,.,.,.,.,.,.,.,.,.,.	c.613G>A,c.613G>A,c.613G>A,c.466G>A,c.466G>A,c.466G>A,c.400G>A,c.613G>A,c.613G>A,c.613G>A,c.613G>A	613:Gaa/Aaa,613:Gaa/Aaa,613:Gaa/Aaa,466:Gaa/Aaa,466:Gaa/Aaa,466:Gaa/Aaa,400:Gaa/Aaa,613:Gaa/Aaa,613:Gaa/Aaa,613:Gaa/Aaa,613:Gaa/Aaa	p.E205K,p.E205K,p.E205K,p.E156K,p.E156K,p.E156K,p.E134K,p.E205K,p.E205K,p.E205K,p.E205K	0.591	1.21277	0.766749	NA	NA	NA	NA	NA	NA	NA	NA	4.999	25.1	0.237	0.004	0.218	0.73
1-01994	WES_NimbleGenV2	WES_NimbleGenV2	Y	Same	1:3782405:G:T	1	3782405	G	T	TGC>TTC	DFFB	ENSG00000169598	DFFB	5.08618e-05	ENST00000378209.3	1.1349e-05	0.63655	1.08	11605	0.91824	0.00159444	15472	missense	3	ENST00000378209.3	ENST00000338895.3,ENST00000378209.3,ENST00000378212.2	protein_coding,protein_coding,protein_coding	missense,missense,downstream_gene	.,.,.	c.271G>T,c.271G>T,.	271:Gca/Tca,271:Gca/Tca,.	p.A91S,p.A91S,.	0.037	0.211484	0.26824	NA	NA	NA	NA	NA	NA	NA	NA	-0.334	0.554	0.281	0.14	0.096	0.012
1-07323	WES_NimbleGenV2	WES_NimbleGenV2	Y	Same	1:6272741:G:T	1	6272741	G	T	AGA>ATA	RNF207	ENSG00000158286	RNF207	5.19011e-06	ENST00000377939.4	5.4736e-12	0.67282	0.953	10128	0.93423	0.00316029	14444	splice_acceptor	2	ENST00000377939.4	ENST00000377939.4,ENST00000377948.2	protein_coding,protein_coding	splice_acceptor,splice_acceptor	A-1,A-1	c.1483-1G>T,c.*200-1G>T	.,.	.,.	NA	NA	NA	NA	NA	NA	NA	NA	NA	NA	NA	4.829	24.8	NA	NA	NA	NA
1-02462	WES_NimbleGenV2	WES_NimbleGenV2	Y	Same	1:6592717:CGG:C	1	6592717	CGG	C	NA	NOL9	ENSG00000162408	NOL9	0.00447024	ENST00000377705.5	0.008884	0.31436	0.549	5424	0.77254	0.0246753	7011	frameshift	1	ENST00000377705.5	ENST00000377705.5	protein_coding	frameshift	NA	c.1339_1340del	1339-1340:CCg/g	p.P447Afs*5	NA	NA	NA	NA	NA	NA	NA	NA	NA	NA	NA	NA	NA	NA	NA	NA	NA
1-04752	WES_MedExome	WES_MedExome	Y	Same	1:7887568:T:C	1	7887568	T	C	CTG>CCG	PER3	ENSG00000049246	PER3	2.19068e-10	ENST00000361923.2	1.3661e-17	0.63671	0.841	8777	1.0116	0.0061286	12418	missense	2	ENST00000361923.2	ENST00000361923.2,ENST00000377532.3	protein_coding,protein_coding	missense,missense	.,.	c.2555T>C,c.2579T>C	2555:cTg/cCg,2579:cTg/cCg	p.L852P,p.L860P	0.289	0.529928	0.414801	NA	NA	NA	NA	NA	NA	NA	NA	5.128	25.4	1	0.036	0.658	0.025
1-07308	WES_NimbleGenV2	WES_NimbleGenV2	Y	Same	1:7895891:A:C	1	7895891	A	C	CAA>CCA	PER3	ENSG00000049246	PER3	2.19068e-10	ENST00000361923.2	1.3661e-17	0.63671	0.841	8777	1.0116	0.0061286	12418	missense	2	ENST00000361923.2	ENST00000361923.2,ENST00000377532.3	protein_coding,protein_coding	missense,missense	.,.	c.3257A>C,c.3284A>C	3257:cAa/cCa,3284:cAa/cCa	p.Q1086P,p.Q1095P	0.106	0.486459	0.215241	NA	NA	NA	NA	NA	NA	NA	NA	4.529	24.3	0.996	0.153	0.228	0.003
1-00426	WES_MedExome	WES_MedExome	Y	Same	1:8075383:G:T	1	8075383	G	T	CGC>CTC	ERRFI1	ENSG00000116285	ERRFI1	0.0465516	ENST00000377482.5	0.012152	0.4192	0.881	9259	0.84079	0.00729519	11716	missense	4	ENST00000377482.5	ENST00000377482.5,ENST00000467067.1,ENST00000469499.1,ENST00000474874.1	protein_coding,protein_coding,protein_coding,protein_coding	missense,missense,intron,intron	.,.,.,.	c.187C>A,c.187C>A,c.125+172C>A,c.125+172C>A	187:Cgc/Agc,187:Cgc/Agc,.,.	p.R63S,p.R63S,.,.	0.097	0.253629	0.174354	NA	NA	NA	NA	NA	NA	NA	NA	2.404	18.85	0.08	0.582	0.147	0.011
1-07337	WES_MedExome	WES_MedExome	Y	NA	1:9011727:C:T	1	9011727	C	T	CCC>CTC	CA6	ENSG00000131686	CA6	0.00802362	ENST00000377436.3	0.00035958	0.50833	0.917	9671	0.9832	0.0109778	10066	missense	4	ENST00000377436.3	ENST00000377436.3,ENST00000377442.2,ENST00000377443.2,ENST00000480186.3	protein_coding,protein_coding,protein_coding,protein_coding	intron,intron,intron,missense	.,.,.,.	c.259+2226C>T,c.80-5469C>T,c.259+2226C>T,c.505C>T	.,.,.,505:Cca/Tca	.,.,.,p.P169S	0.036	NA	NA	NA	NA	NA	NA	NA	NA	NA	NA	0.214	4.825	NA	0	0.084	0.001
1-09781	WES_MedExome	WES_MedExome	Y	Same	1:9075183:C:T	1	9075183	C	T	GCG>GTG	SLC2A7	ENSG00000197241	SLC2A7	2.99498e-17	ENST00000400906.1	5.5393e-21	1.2234	1.669	16612	1.0036	NA	NA	synonymous	1	ENST00000400906.1	ENST00000400906.1	protein_coding	synonymous	NA	c.708G>A	708:gcG/gcA	p.A236=	NA	NA	NA	3.687e-05	4.931e-05	3.711e-05	5.308e-05	4.031e-05	3.565e-05	0.0003	0.0003	NA	NA	NA	NA	NA	NA
1-00096	WES_NimbleGenV2	WES_NimbleGenV2	Y	Same	1:9778770:C:G	1	9778770	C	G	GCT>GGT	PIK3CD	ENSG00000171608	PIK3CD	0.999984	ENST00000377346.4	0.99999	0.093265	0.196	1046	0.5222	0.257457	842	missense	4	ENST00000377346.4	ENST00000361110.2,ENST00000377346.4,ENST00000536656.1,ENST00000543390.1	protein_coding,protein_coding,protein_coding,protein_coding	missense,missense,missense,missense	.,.,.,.	c.934C>G,c.1039C>G,c.934C>G,c.40C>G	934:Ctt/Gtt,1039:Ctt/Gtt,934:Ctt/Gtt,40:Ctt/Gtt	p.L312V,p.L347V,p.L312V,p.L14V	0.296	1.64735	0.662195	NA	NA	NA	NA	NA	NA	NA	NA	4.244	23.9	0.314	0.003	0.451	0.027
1-05009	WES_NimbleGenV2,WGS_Baylor	WES_NimbleGenV2,WGS_Baylor	Y	Same	1:9780222:C:A	1	9780222	C	A	ACA>AAA	PIK3CD	ENSG00000171608	PIK3CD	0.999984	ENST00000377346.4	0.99999	0.093265	0.196	1046	0.5222	0.257457	842	missense	4	ENST00000377346.4	ENST00000361110.2,ENST00000377346.4,ENST00000536656.1,ENST00000543390.1	protein_coding,protein_coding,protein_coding,protein_coding	missense,missense,missense,missense	.,.,.,.	c.1287C>A,c.1392C>A,c.1287C>A,c.393C>A	1287:aaC/aaA,1392:aaC/aaA,1287:aaC/aaA,393:aaC/aaA	p.N429K,p.N464K,p.N429K,p.N131K	0.394	2.18875	0.643449	NA	NA	NA	NA	NA	NA	NA	NA	3.971	23.6	0.902	0.436	0.3	0.14
1-02823	WES_NimbleGenV2	WES_NimbleGenV2	Y	Same	1:9932026:C:T	1	9932026	C	T	ACG>ATG	CTNNBIP1	ENSG00000178585	CTNNBIP1	0.0229867	ENST00000377263.1	0.024772	0.54444	1.383	14650	0.79717	0.0170976	8328	splice_donor	5	ENST00000377263.1	ENST00000377256.1,ENST00000377258.1,ENST00000377263.1,ENST00000400904.3,ENST00000537447.1	protein_coding,protein_coding,protein_coding,protein_coding,protein_coding	splice_donor,splice_donor,splice_donor,splice_donor,splice_donor	D+1,D+1,D+1,D+1,D+1	c.96+1G>A,c.96+1G>A,c.96+1G>A,c.96+1G>A,c.96+1G>A	.,.,.,.,.	.,.,.,.,.	NA	NA	NA	NA	NA	NA	NA	NA	NA	NA	NA	5.957	27.7	NA	NA	NA	NA
1-02837	WES_MedExome	WES_MedExome	Y	Same	1:10709384:C:T	1	10709384	C	T	CCA>CTA	CASZ1	ENSG00000130940	CASZ1	0.999938	ENST00000377022.3	1	0.066338	0.152	576	0.77994	0.159561	2107	synonymous	2	ENST00000377022.3	ENST00000344008.5,ENST00000377022.3	protein_coding,protein_coding	synonymous,synonymous	.,.	c.2991G>A,c.2991G>A	2991:ctG/ctA,2991:ctG/ctA	p.L997=,p.L997=	NA	NA	NA	NA	NA	NA	NA	NA	NA	NA	NA	NA	NA	NA	NA	NA	NA
1-12199	WES_MedExome	WES_MedExome	Y	Same	1:10710785:C:T	1	10710785	C	T	CCG>CTG	CASZ1	ENSG00000130940	CASZ1	0.999938	ENST00000377022.3	1	0.066338	0.152	576	0.77994	0.159561	2107	synonymous	2	ENST00000377022.3	ENST00000344008.5,ENST00000377022.3	protein_coding,protein_coding	synonymous,synonymous	.,.	c.2844G>A,c.2844G>A	2844:ccG/ccA,2844:ccG/ccA	p.P948=,p.P948=	NA	NA	NA	0.0001	0.0002	0.0001	0.0002	0.0001	0.0002	0.0003	0.0003	NA	NA	NA	NA	NA	NA
1-06108	WES_NimbleGenV2	WES_NimbleGenV2	Y	Same	1:10720036:C:T	1	10720036	C	T	CCC>CTC	CASZ1	ENSG00000130940	CASZ1	0.999938	ENST00000377022.3	1	0.066338	0.152	576	0.77994	0.159561	2107	missense	2	ENST00000377022.3	ENST00000344008.5,ENST00000377022.3	protein_coding,protein_coding	missense,missense	.,.	c.1063G>A,c.1063G>A	1063:Ggc/Agc,1063:Ggc/Agc	p.G355S,p.G355S	0.216	NA	0.764347	NA	NA	NA	NA	NA	NA	NA	NA	5.656	26.7	0.981	0.006	0.46	0.062
1-05836	WES_MedExome	WES_MedExome	Y	Same	1:10720219:G:A	1	10720219	G	A	AGG>AAG	CASZ1	ENSG00000130940	CASZ1	0.999938	ENST00000377022.3	1	0.066338	0.152	576	0.77994	0.159561	2107	synonymous	2	ENST00000377022.3	ENST00000344008.5,ENST00000377022.3	protein_coding,protein_coding	synonymous,synonymous	.,.	c.880C>T,c.880C>T	880:Ctg/Ttg,880:Ctg/Ttg	p.L294=,p.L294=	NA	NA	NA	NA	NA	NA	NA	NA	NA	NA	NA	NA	NA	NA	NA	NA	NA
1-03555	WES_NimbleGenV2	WES_NimbleGenV2	Y	Same	1:11272899:T:C	1	11272899	T	C	ATA>ACA	MTOR	ENSG00000198793	MTOR	1	ENST00000361445.4	1	0.12599	0.185	903	0.48901	0.123711	2482	missense	1	ENST00000361445.4	ENST00000361445.4	protein_coding	missense	NA	c.3352A>G	3352:Att/Gtt	p.I1118V	0.095	0.670626	0.719307	3.295e-05	0	4.408e-05	0	3.58e-05	8.796e-06	0.0002	0.0002	1.742	14.65	0	0.223	0.215	0.006
1-03444	WES_NimbleGenV2	WES_NimbleGenV2	Y	Same	1:11301639:CA:C	1	11301639	CA	C	NA	MTOR	ENSG00000198793	MTOR	1	ENST00000361445.4	1	0.12599	0.185	903	0.48901	0.123711	2482	frameshift	1	ENST00000361445.4	ENST00000361445.4	protein_coding	frameshift	NA	c.1511del	1511:cTg/cg	p.L504Rfs*10	NA	NA	NA	NA	NA	NA	NA	NA	NA	NA	NA	NA	NA	NA	NA	NA	NA
1-03199	WES_MedExome	WES_MedExome	Y	Same	1:11586891:C:T	1	11586891	C	T	CCG>CTG	PTCHD2	ENSG00000204624	DISP3	4.16505e-05	ENST00000294484.6	3.626e-08	0.38983	0.548	5413	0.85755	0.0142421	9019	missense	2	ENST00000294484.6	ENST00000294484.6,ENST00000389575.3	protein_coding,protein_coding	missense,missense	D-2,D-2	c.2797C>T,c.2797C>T	2797:Cgg/Tgg,2797:Cgg/Tgg	p.R933W,p.R933W	0.632	0.885138	0.564869	0.0001	0	0.0002	0	9.706e-05	2.736e-05	0.0009	0.0009	6.98	33	1	0	0.377	0.433
1-01963	WES_MedExome,WGS_GMKF2	WES_MedExome,WGS_GMKF2	Y	NA	1:11863516:C:T	1	11863516	C	T	TCC>TTC	MTHFR	ENSG00000177000	MTHFR	2.45516e-07	ENST00000376592.1	3.2068e-10	0.63433	0.922	9733	0.87268	0.0112204	9961	missense	4	ENST00000376592.1	ENST00000376583.3,ENST00000376585.1,ENST00000376590.3,ENST00000376592.1	protein_coding,protein_coding,protein_coding,protein_coding	missense,missense,intron,upstream_gene	.,.,.,.	c.56G>A,c.56G>A,c.-13-330G>A,.	56:gGa/gAa,56:gGa/gAa,.,.	p.G19E,p.G19E,.,.	0.134	NA	NA	NA	NA	NA	NA	NA	NA	NA	NA	1.5	13.31	NA	0.02	0.16	0.112
1-00436	WES_NimbleGenV2,WGS_Baylor	WES_NimbleGenV2,WGS_Baylor	Y	Same	1:13940871:C:T	1	13940871	C	T	TCG>TTG	PDPN	ENSG00000162493	PDPN	0.000983708	ENST00000294489.6	0.00032048	0.61331	1.152	12434	1.1233	0.013748	9175	synonymous	7	ENST00000294489.6	ENST00000294489.6,ENST00000376057.4,ENST00000376061.4,ENST00000475043.1,ENST00000487038.1,ENST00000509009.1,ENST00000513143.1	protein_coding,protein_coding,protein_coding,protein_coding,protein_coding,protein_coding,protein_coding	synonymous,synonymous,synonymous,synonymous,synonymous,synonymous,synonymous	.,.,.,.,.,.,.	c.675C>T,c.675C>T,c.321C>T,c.321C>T,c.321C>T,c.432C>T,c.321C>T	675:atC/atT,675:atC/atT,321:atC/atT,321:atC/atT,321:atC/atT,432:atC/atT,321:atC/atT	p.I225=,p.I225=,p.I107=,p.I107=,p.I107=,p.I144=,p.I107=	NA	NA	NA	NA	NA	NA	NA	7.956e-06	8.794e-06	2.892e-05	3.278e-05	NA	NA	NA	NA	NA	NA
1-00541	WES_NimbleGenV2,WGS_Baylor	WES_NimbleGenV2,WGS_Baylor	Y	Same	1:15755186:C:T	1	15755186	C	T	GCG>GTG	EFHD2	ENSG00000142634	EFHD2	0.378996	ENST00000375980.4	0.0090981	0.55969	1.275	13677	0.75893	0.0488497	4868	missense	1	ENST00000375980.4	ENST00000375980.4	protein_coding	missense	NA	c.689C>T	689:gCg/gTg	p.A230V	0.227	1.51372	0.565363	3.234e-05	2.975e-05	2.032e-05	0	1.33e-05	9.947e-06	7.243e-05	7.263e-05	7.232	34	0.998	0.025	0.678	0.031
GT04010132	WES_PHN	WES_PHN	Y	Same	1:15833524:T:C	1	15833524	T	C	GTT>GCT	CASP9	ENSG00000132906	CASP9	0.00319396	ENST00000333868.5	7.3826e-06	0.58845	0.974	10357	0.99511	0.00669695	12055	missense	4	ENST00000333868.5	ENST00000333868.5,ENST00000348549.5,ENST00000375890.4,ENST00000546424.1	protein_coding,protein_coding,protein_coding,protein_coding	missense,intron,missense,missense	.,.,.,.	c.500A>G,c.418+11081A>G,c.251A>G,c.500A>G	500:aAc/aGc,.,251:aAc/aGc,500:aAc/aGc	p.N167S,.,p.N84S,p.N167S	0.294	0.506312	0.460305	NA	NA	NA	NA	NA	NA	NA	NA	5.308	25.8	0.998	0	0.312	0.018
1-00453	WES_MedExome	WES_MedExome	Y	Same	1:16259947:G:C	1	16259947	G	C	AGA>ACA	SPEN	ENSG00000065526	SPEN	1	ENST00000375759.3	1	0.03101	0.071	63	0.82093	0.30048	455	missense	1	ENST00000375759.3	ENST00000375759.3	protein_coding	missense	NA	c.7212G>C	7212:aaG/aaC	p.K2404N	0.079	0.342162	0.360324	NA	NA	NA	NA	NA	NA	NA	NA	0.341	6.082	0.004	0.004	0.055	0.003
1-02897	WES_NimbleGenV2,WGS_GMKF2	WES_NimbleGenV2,WGS_GMKF2	Y	Same	1:16721554:C:T	1	16721554	C	T	CCG>CTG	SZRD1	ENSG00000055070	SZRD1	0.719866	ENST00000401088.4	0.59651	0.1416	0.672	6772	0.85135	0.201808	1638	synonymous	5	ENST00000401088.4	ENST00000375590.3,ENST00000401088.4,ENST00000401089.3,ENST00000471507.1,ENST00000492354.1	protein_coding,protein_coding,protein_coding,protein_coding,protein_coding	synonymous,synonymous,synonymous,synonymous,synonymous	.,.,.,.,.	c.318C>T,c.378C>T,c.321C>T,c.375C>T,c.318C>T	318:ccC/ccT,378:ccC/ccT,321:ccC/ccT,375:ccC/ccT,318:ccC/ccT	p.P106=,p.P126=,p.P107=,p.P125=,p.P106=	NA	NA	NA	NA	NA	NA	NA	8.022e-06	0	5.8e-05	6.574e-05	NA	NA	NA	NA	NA	NA
1-06339	WES_MedExome	WES_MedExome	Y	Same	1:17982581:G:A	1	17982581	G	A	CGG>CAG	ARHGEF10L	ENSG00000074964	ARHGEF10L	0.0383063	ENST00000361221.3	0.00047308	0.29777	0.442	4124	0.84938	0.0177308	8189	missense	6	ENST00000361221.3	ENST00000167825.4,ENST00000361221.3,ENST00000375408.3,ENST00000375415.1,ENST00000434513.1,ENST00000452522.1	protein_coding,protein_coding,protein_coding,protein_coding,protein_coding,protein_coding	missense,missense,missense,missense,missense,missense	.,.,.,.,.,.	c.1798G>A,c.2689G>A,c.2008G>A,c.2572G>A,c.2674G>A,c.2572G>A	1798:Ggg/Agg,2689:Ggg/Agg,2008:Ggg/Agg,2572:Ggg/Agg,2674:Ggg/Agg,2572:Ggg/Agg	p.G600R,p.G897R,p.G670R,p.G858R,p.G892R,p.G858R	0.712	1.03167	0.782486	NA	NA	NA	NA	6.305e-06	0	3.992e-05	NA	7.302	34	1	0	0.433	0.239
1-00771	WES_NimbleGenV2	WES_NimbleGenV2	Y	Same	1:18703296:C:T	1	18703296	C	T	ACG>ATG	IGSF21	ENSG00000117154	IGSF21	0.547299	ENST00000251296.1	0.20912	0.24948	0.525	5146	0.94843	0.0501779	4776	synonymous	1	ENST00000251296.1	ENST00000251296.1	protein_coding	synonymous	A+3	c.1104C>T	1104:aaC/aaT	p.N368=	NA	NA	NA	2.672e-05	0	3.671e-05	0	3.371e-05	1.876e-05	0.0002	0.0002	NA	NA	NA	NA	NA	NA
1-11751	WES_MedExome	WES_MedExome	Y	NA	1:19184112:C:T	1	19184112	C	T	ACC>ATC	TAS1R2	ENSG00000179002	TAS1R2	6.17507e-13	ENST00000375371.3	7.6139e-17	0.92684	1.286	13800	1.0708	0.00274389	14710	missense	1	ENST00000375371.3	ENST00000375371.3	protein_coding	missense	NA	c.196G>A	196:Gtg/Atg	p.V66M	0.31	0.130165	0.574875	NA	NA	NA	NA	NA	NA	NA	NA	1.668	14.23	0.437	0.105	0.289	0.135
1-04687	WES_MedExome	WES_MedExome	Y	Same	1:19433383:CTT:C	1	19433383	CTT	C	NA	UBR4	ENSG00000127481	UBR4	1	ENST00000375254.3	1	0.062772	0.095	171	0.70065	0.17751	1963	frameshift	6	ENST00000375254.3	ENST00000375217.2,ENST00000375218.3,ENST00000375224.1,ENST00000375226.2,ENST00000375254.3,ENST00000375267.2	protein_coding,protein_coding,protein_coding,protein_coding,protein_coding,protein_coding	frameshift,downstream_gene,upstream_gene,frameshift,frameshift,frameshift	.,.,.,.,.,.	c.12160_12161del,.,.,c.12109_12110del,c.12181_12182del,c.12181_12182del	12160-12161:AAg/g,.,.,12109-12110:AAg/g,12181-12182:AAg/g,12181-12182:AAg/g	p.K4054Efs*8,.,.,p.K4037Efs*8,p.K4061Efs*8,p.K4061Efs*8	NA	NA	NA	NA	NA	NA	NA	NA	NA	NA	NA	NA	NA	NA	NA	NA	NA
1-01256	WES_NimbleGenV2,WGS_Baylor	WES_NimbleGenV2,WGS_Baylor	Y	Same	1:19441940:C:T	1	19441940	C	T	TCC>TTC	UBR4	ENSG00000127481	UBR4	1	ENST00000375254.3	1	0.062772	0.095	171	0.70065	0.17751	1963	missense	5	ENST00000375254.3	ENST00000375217.2,ENST00000375218.3,ENST00000375226.2,ENST00000375254.3,ENST00000375267.2	protein_coding,protein_coding,protein_coding,protein_coding,protein_coding	missense,missense,missense,missense,missense	.,.,.,.,.	c.10994G>A,c.260G>A,c.10943G>A,c.11015G>A,c.11015G>A	10994:gGa/gAa,260:gGa/gAa,10943:gGa/gAa,11015:gGa/gAa,11015:gGa/gAa	p.G3665E,p.G87E,p.G3648E,p.G3672E,p.G3672E	0.707	2.07549	0.96113	NA	NA	NA	NA	NA	NA	NA	NA	6.873	33	1	0	0.975	0.181
1-06798	WES_MedExome	WES_MedExome	Y	Same	1:19472316:T:A	1	19472316	T	A	ATT>AAT	UBR4	ENSG00000127481	UBR4	1	ENST00000375254.3	1	0.062772	0.095	171	0.70065	0.17751	1963	missense	4	ENST00000375254.3	ENST00000375217.2,ENST00000375226.2,ENST00000375254.3,ENST00000375267.2	protein_coding,protein_coding,protein_coding,protein_coding	missense,missense,missense,missense	.,.,.,.	c.8000A>T,c.7949A>T,c.7916A>T,c.7916A>T	8000:aAt/aTt,7949:aAt/aTt,7916:aAt/aTt,7916:aAt/aTt	p.N2667I,p.N2650I,p.N2639I,p.N2639I	0.379	1.44831	0.821276	NA	NA	NA	NA	NA	NA	NA	NA	4.646	24.5	0.995	0.038	0.814	0.042
1-07084	WES_NimbleGenV2,WGS_Baylor	WES_NimbleGenV2,WGS_Baylor	Y	Same	1:19489003:C:T	1	19489003	C	T	ACT>ATT	UBR4	ENSG00000127481	UBR4	1	ENST00000375254.3	1	0.062772	0.095	171	0.70065	0.17751	1963	missense	4	ENST00000375254.3	ENST00000375217.2,ENST00000375226.2,ENST00000375254.3,ENST00000375267.2	protein_coding,protein_coding,protein_coding,protein_coding	missense,missense,missense,missense	.,.,.,.	c.4867G>A,c.4867G>A,c.4867G>A,c.4867G>A	4867:Gtg/Atg,4867:Gtg/Atg,4867:Gtg/Atg,4867:Gtg/Atg	p.V1623M,p.V1623M,p.V1623M,p.V1623M	0.082	0.150017	0.5235	NA	NA	NA	NA	NA	NA	NA	NA	2.448	19.13	0.001	0.246	0.324	0.008
1-02888	WES_NimbleGenV2	WES_NimbleGenV2	Y	Same	1:19547289:G:A	1	19547289	G	A	CGG>CAG	EMC1	ENSG00000127463	EMC1	6.03748e-14	ENST00000477853.1	6.7281e-26	0.78902	1.009	10801	0.84271	0.00896567	10859	missense	3	ENST00000477853.1	ENST00000375199.3,ENST00000375208.3,ENST00000477853.1	protein_coding,protein_coding,protein_coding	missense,missense,missense	.,.,.	c.2638C>T,c.2575C>T,c.2641C>T	2638:Cgc/Tgc,2575:Cgc/Tgc,2641:Cgc/Tgc	p.R880C,p.R859C,p.R881C	0.642	1.20937	0.818927	2.478e-05	4.505e-05	3.318e-05	7.142e-05	2.388e-05	4.4e-05	4.4e-05	5.586e-05	8.037	35	1	0	0.915	0.023
1-03853	WES_NimbleGenV2,WGS_GMKF2	WES_NimbleGenV2	Y	Same	1:19612791:G:A	1	19612791	G	A	CGT>CAT	AKR7A3	ENSG00000162482	AKR7A3	6.13892e-10	ENST00000361640.4	1.0209e-19	1.5521	1.928	18773	1.0322	0.00201179	15208	missense	1	ENST00000361640.4	ENST00000361640.4	protein_coding	missense	NA	c.290C>T	290:aCg/aTg	p.T97M	0.07	0.208579	0.587496	8.244e-06	0	NA	NA	3.977e-06	0	5.437e-05	NA	3.857	23.5	0.527	0.027	0.263	0.005
1-07087	WES_MedExome	WES_MedExome	Y	Same	1:19632575:G:A	1	19632575	G	A	CGC>CAC	AKR7A2	ENSG00000053371	AKR7A2	3.55874e-06	ENST00000235835.3	1.9938e-10	0.99174	1.522	15634	1.0841	0.0107107	10174	synonymous	1	ENST00000235835.3	ENST00000235835.3	protein_coding	synonymous	NA	c.855C>T	855:ggC/ggT	p.G285=	NA	NA	NA	4.12e-05	1.499e-05	5.513e-05	2.375e-05	3.58e-05	3.517e-05	0.0001	0.0001	NA	NA	NA	NA	NA	NA
1-02462	WES_NimbleGenV2	WES_NimbleGenV2	Y	Same	1:20680598:G:A	1	20680598	G	A	GGC>GAC	VWA5B1	ENSG00000158816	VWA5B1	NA	ENST00000375079.2	9.1392e-33	1.0027	1.272	13650	0.89434	NA	NA	missense	3	ENST00000375079.2	ENST00000289815.8,ENST00000375079.2,ENST00000375083.4	protein_coding,protein_coding,protein_coding	missense,missense,downstream_gene	.,.,.	c.3412G>A,c.3505G>A,.	3412:Gct/Act,3505:Gct/Act,.	p.A1138T,p.A1169T,.	0.465	NA	0.548115	NA	NA	NA	NA	NA	NA	NA	NA	6.212	28.7	1	0	0.612	0.169
1-04674	WES_NimbleGenV2	WES_NimbleGenV2	Y	Same	1:21268463:G:C	1	21268463	G	C	GGG>GCG	EIF4G3	ENSG00000075151	EIF4G3	1	ENST00000602326.1	1	0.04915	0.112	263	0.71313	0.067375	3911	missense	9	ENST00000602326.1	ENST00000264211.8,ENST00000356916.3,ENST00000374927.4,ENST00000374935.3,ENST00000374937.3,ENST00000400422.1,ENST00000536266.1,ENST00000544689.1,ENST00000602326.1	protein_coding,protein_coding,protein_coding,protein_coding,protein_coding,protein_coding,protein_coding,protein_coding,protein_coding	missense,missense,missense,intron,missense,missense,5_prime_UTR,upstream_gene,missense	.,.,.,.,.,.,.,.,.	c.1016C>G,c.1049C>G,c.1016C>G,c.655+8033C>G,c.1034C>G,c.1016C>G,c.-173C>G,.,c.1034C>G	1016:cCc/cGc,1049:cCc/cGc,1016:cCc/cGc,.,1034:cCc/cGc,1016:cCc/cGc,.,.,1034:cCc/cGc	p.P339R,p.P350R,p.P339R,.,p.P345R,p.P339R,.,.,p.P345R	0.08	0.269952	0.273787	NA	NA	NA	NA	NA	NA	NA	NA	1.39	12.74	0.867	0.001	0.234	0.005
1-05836	WES_MedExome	WES_MedExome	Y	Same	1:21551802:C:T	1	21551802	C	T	CCG>CTG	ECE1	ENSG00000117298	ECE1	0.999769	ENST00000374893.6	0.95987	0.17113	0.321	2629	0.69508	0.212288	1479	missense	5	ENST00000374893.6	ENST00000264205.6,ENST00000357071.4,ENST00000374893.6,ENST00000415912.2,ENST00000436918.2	protein_coding,protein_coding,protein_coding,protein_coding,protein_coding	missense,missense,missense,missense,missense	.,.,.,.,.	c.1972G>A,c.1945G>A,c.1981G>A,c.1933G>A,c.1981G>A	1972:Ggg/Agg,1945:Ggg/Agg,1981:Ggg/Agg,1933:Ggg/Agg,1981:Ggg/Agg	p.G658R,p.G649R,p.G661R,p.G645R,p.G661R	0.926	1.70388	0.8318	NA	NA	NA	NA	NA	NA	NA	NA	7.806	35	1	0	0.939	0.27
1-06497	WES_MedExome	WES_MedExome	Y	Same	1:21795371:C:T	1	21795371	C	T	CCA>CTA	NBPF3	ENSG00000142794	NBPF3	1.9838e-11	ENST00000318249.5	8.0766e-19	0.85274	1.151	12418	1.0048	0.00327417	14351	synonymous	4	ENST00000318249.5	ENST00000318220.6,ENST00000318249.5,ENST00000342104.5,ENST00000454000.2	protein_coding,protein_coding,protein_coding,protein_coding	synonymous,synonymous,synonymous,intron	.,.,.,.	c.156C>T,c.324C>T,c.324C>T,c.134-1754C>T	156:gcC/gcT,324:gcC/gcT,324:gcC/gcT,.	p.A52=,p.A108=,p.A108=,.	NA	NA	NA	NA	NA	NA	NA	NA	NA	NA	NA	NA	NA	NA	NA	NA	NA
1-03171	WES_NimbleGenV2	WES_NimbleGenV2	Y	Same	1:21890596:G:A	1	21890596	G	A	CGC>CAC	ALPL	ENSG00000162551	ALPL	0.0011065	ENST00000374840.3	0.0003636	0.40858	0.693	7041	0.80395	0.0140834	9071	missense	5	ENST00000374840.3	ENST00000374832.1,ENST00000374840.3,ENST00000425315.2,ENST00000539907.1,ENST00000540617.1	protein_coding,protein_coding,protein_coding,protein_coding,protein_coding	missense,missense,missense,missense,missense	.,.,.,.,.	c.535G>A,c.535G>A,c.535G>A,c.304G>A,c.370G>A	535:Gcc/Acc,535:Gcc/Acc,535:Gcc/Acc,304:Gcc/Acc,370:Gcc/Acc	p.A179T,p.A179T,p.A179T,p.A102T,p.A124T	0.936	0.913627	0.711683	NA	NA	NA	NA	1.195e-05	2.643e-05	2.643e-05	2.238e-05	6.339	29.3	0.998	0.001	0.984	0.54
1-02658	WES_NimbleGenV2	WES_NimbleGenV2	Y	Same	1:22165435:C:T	1	22165435	C	T	GCG>GTG	HSPG2	ENSG00000142798	HSPG2	6.94654e-06	ENST00000374695.3	1.0376e-19	0.34121	0.412	3708	0.93887	0.0267625	6744	missense	1	ENST00000374695.3	ENST00000374695.3	protein_coding	missense	NA	c.10033G>A	10033:Gcc/Acc	p.A3345T	0.039	0.196631	0.320451	2.653e-05	0	3.572e-05	0	2.018e-05	1.792e-05	3.272e-05	3.293e-05	0.502	7.448	0.003	0.625	0.036	0.006
1-06195	WES_NimbleGenV2,WGS_GMKF2	WGS_GMKF2,+WES_NimbleGenV2	Y	NA	1:22181911:G:A	1	22181911	G	A	GGC>GAC	HSPG2	ENSG00000142798	HSPG2	6.94654e-06	ENST00000374695.3	1.0376e-19	0.34121	0.412	3708	0.93887	0.0267625	6744	synonymous	2	ENST00000374695.3	ENST00000374695.3,ENST00000430507.1	protein_coding,protein_coding	synonymous,upstream_gene	.,.	c.5883C>T,.	5883:agC/agT,.	p.S1961=,.	NA	NA	NA	NA	NA	NA	NA	4.026e-06	0	6.265e-05	6.28e-05	NA	NA	NA	NA	NA	NA
1-04248	WES_NimbleGenV2	WES_NimbleGenV2	Y	Same	1:22412949:A:G	1	22412949	A	G	CAG>CGG	CDC42	ENSG00000070831	CDC42	0.656574	ENST00000344548.3	0.78728	0.10554	0.501	4832	0.16302	0.0754743	3640	missense	4	ENST00000344548.3	ENST00000315554.8,ENST00000344548.3,ENST00000400259.1,ENST00000421089.2	protein_coding,protein_coding,protein_coding,protein_coding	missense,missense,missense,missense	.,.,.,.	c.196A>G,c.196A>G,c.196A>G,c.322A>G	196:Aga/Gga,196:Aga/Gga,196:Aga/Gga,322:Aga/Gga	p.R66G,p.R66G,p.R66G,p.R108G	0.836	3.63997	0.877141	NA	NA	NA	NA	NA	NA	NA	NA	5.735	26.9	0.993	0.006	0.419	0.143
1-07222	WES_NimbleGenV2	WES_NimbleGenV2	Y	Same	1:23689667:T:C	1	23689667	T	C	CTA>CCA	ZNF436	ENSG00000125945	ZNF436	0.304488	ENST00000314011.4	5.1273e-05	0.51782	0.878	9212	0.83064	0.0460918	5030	missense	2	ENST00000314011.4	ENST00000314011.4,ENST00000374608.3	protein_coding,protein_coding	missense,missense	.,.	c.208A>G,c.208A>G	208:Agt/Ggt,208:Agt/Ggt	p.S70G,p.S70G	0.082	0.306489	0.358638	NA	NA	NA	NA	NA	NA	NA	NA	0.481	7.282	0.018	0.246	0.305	0.005
1-01009	WES_MedExome,WGS_GMKF2	WES_MedExome,WGS_GMKF2	Y	Same	1:23760183:T:C	1	23760183	T	C	ATT>ACT	ASAP3	ENSG00000088280	ASAP3	2.35907e-10	ENST00000336689.3	8.33e-12	0.51535	0.711	7243	0.83295	0.0117167	9755	missense	3	ENST00000336689.3	ENST00000336689.3,ENST00000437606.2,ENST00000495646.1	protein_coding,protein_coding,protein_coding	missense,missense,missense	.,.,.	c.1955A>G,c.1928A>G,c.467A>G	1955:aAt/aGt,1928:aAt/aGt,467:aAt/aGt	p.N652S,p.N643S,p.N156S	0.463	0.743442	0.563436	NA	NA	NA	NA	NA	NA	NA	NA	3.867	23.5	0.999	0.001	0.256	0.089
1-03856	WES_NimbleGenV2	WES_NimbleGenV2	Y	Same	1:23760827:G:A	1	23760827	G	A	CGT>CAT	ASAP3	ENSG00000088280	ASAP3	2.35907e-10	ENST00000336689.3	8.33e-12	0.51535	0.711	7243	0.83295	0.0117167	9755	missense	3	ENST00000336689.3	ENST00000336689.3,ENST00000437606.2,ENST00000495646.1	protein_coding,protein_coding,protein_coding	missense,missense,missense	.,.,.	c.1871C>T,c.1844C>T,c.383C>T	1871:aCg/aTg,1844:aCg/aTg,383:aCg/aTg	p.T624M,p.T615M,p.T128M	0.62	0.846252	0.450991	NA	NA	NA	NA	2.387e-05	0	0.0003	0.0003	5.034	25.2	1	0	0.553	0.223
1-03905	WES_NimbleGenV2,WGS_CMG	WES_NimbleGenV2,WGS_CMG	Y	Same	1:25228981:C:T	1	25228981	C	T	ACG>ATG	RUNX3	ENSG00000020633	RUNX3	0.673968	ENST00000399916.1	0.84295	0.13455	0.424	3894	0.54885	0.04992	4792	missense	4	ENST00000399916.1	ENST00000308873.6,ENST00000338888.3,ENST00000399916.1,ENST00000540420.1	protein_coding,protein_coding,protein_coding,protein_coding	missense,missense,missense,missense	.,.,.,.	c.880G>A,c.922G>A,c.922G>A,c.601G>A	880:Gtg/Atg,922:Gtg/Atg,922:Gtg/Atg,601:Gtg/Atg	p.V294M,p.V308M,p.V308M,p.V201M	0.169	0.76901	0.581817	3.52e-05	6.363e-05	4.813e-05	0.0001	3.262e-05	6.348e-05	6.348e-05	8.088e-05	2.116	16.96	0.028	0.982	0.096	0.181
1-01767	WES_MedExome	WES_MedExome	Y	Same	1:25890157:G:C	1	25890157	G	C	CGC>CCC	LDLRAP1	ENSG00000157978	LDLRAP1	2.90077e-05	ENST00000374338.4	6.5037e-06	0.68577	1.163	12548	1.0439	0.0112065	9970	missense	1	ENST00000374338.4	ENST00000374338.4	protein_coding	missense	NA	c.622G>C	622:Gcc/Ccc	p.A208P	0.084	0.263737	0.422986	NA	NA	NA	NA	NA	NA	NA	NA	2.587	20.1	0.96	0.171	0.449	0.017
1-05363	WES_MedExome	WES_MedExome	Y	Same	1:26356193:C:T	1	26356193	C	T	ACT>ATT	EXTL1	ENSG00000158008	EXTL1	1.17898e-12	ENST00000374280.3	7.3142e-12	0.75162	1.082	11621	0.87054	NA	NA	missense	1	ENST00000374280.3	ENST00000374280.3	protein_coding	missense	NA	c.976C>T	976:Ctt/Ttt	p.L326F	0.18	0.272122	0.288259	1.108e-05	1.991e-05	1.48e-05	3.201e-05	8.169e-06	9.046e-06	3.371e-05	3.372e-05	1.968	16.01	0.151	0.102	0.068	0.016
1-02038	WES_NimbleGenV2	WES_NimbleGenV2	Y	Same	1:26509844:C:A	1	26509844	C	A	ACT>AAT	CNKSR1	ENSG00000142675	CNKSR1	3.79049e-16	ENST00000361530.6	4.289e-30	0.99999	1.282	13755	0.92072	NA	NA	missense	3	ENST00000361530.6	ENST00000361530.6,ENST00000374253.5,ENST00000531191.1	protein_coding,protein_coding,protein_coding	missense,missense,5_prime_UTR	.,.,.	c.692C>A,c.692C>A,c.-83C>A	692:aCt/aAt,692:aCt/aAt,.	p.T231N,p.T231N,.	0.083	0.310185	0.297336	NA	NA	NA	NA	3.977e-06	8.794e-06	8.794e-06	1.117e-05	2.668	20.6	0.335	0.004	0.034	0.011
1-02041	WES_NimbleGenV2	WES_NimbleGenV2	Y	Same	1:26603067:A:G	1	26603067	A	G	CAC>CGC	CEP85	ENSG00000130695	CEP85	0.00585127	ENST00000252992.4	0.00027043	0.33885	0.53	5206	0.96911	0.0259406	6842	synonymous	2	ENST00000252992.4	ENST00000252992.4,ENST00000451429.2	protein_coding,protein_coding	synonymous,synonymous	.,.	c.1944A>G,c.1791A>G	1944:acA/acG,1791:acA/acG	p.T648=,p.T597=	NA	NA	NA	NA	NA	NA	NA	NA	NA	NA	NA	NA	NA	NA	NA	NA	NA
1-00209	WES_MedExome	WES_MedExome	Y	Same	1:26629314:T:C	1	26629314	T	C	ATA>ACA	UBXN11	ENSG00000158062	UBXN11	1.2034e-10	ENST00000374222.1	1.3973e-13	0.80631	1.142	12324	0.94974	NA	NA	missense	8	ENST00000374222.1	ENST00000314675.7,ENST00000357089.4,ENST00000374217.2,ENST00000374221.3,ENST00000374222.1,ENST00000374223.1,ENST00000436301.2,ENST00000535108.1	protein_coding,protein_coding,protein_coding,protein_coding,protein_coding,protein_coding,protein_coding,protein_coding	missense,missense,missense,missense,missense,intron,intron,intron	.,.,.,.,.,.,.,.	c.61A>G,c.61A>G,c.61A>G,c.61A>G,c.61A>G,c.-432-1101A>G,c.-55-1101A>G,c.-43+3769A>G	61:Atg/Gtg,61:Atg/Gtg,61:Atg/Gtg,61:Atg/Gtg,61:Atg/Gtg,.,.,.	p.M21V,p.M21V,p.M21V,p.M21V,p.M21V,.,.,.	0.052	0.181331	0.458091	NA	NA	NA	NA	NA	NA	NA	NA	0.857	9.809	0	1	0.206	0.003
1-12941	WES_MedExome	WES_MedExome	Y	Same	1:26650746:G:A	1	26650746	G	A	CGG>CAG	AIM1L	ENSG00000176092	CRYBG2	3.33461e-07	ENST00000527815.1	9.7435e-12	0.5681	0.793	8194	0.82306	0.00433958	13542	missense	2	ENST00000527815.1	ENST00000308182.5,ENST00000527815.1	protein_coding,protein_coding	missense,missense	.,.	c.1499C>T,c.2012C>T	1499:cCg/cTg,2012:cCg/cTg	p.P500L,p.P671L	0.233	0.32856	0.685109	2.488e-05	4.528e-05	2.221e-05	4.793e-05	2.804e-05	4.407e-05	0.0001	7.462e-05	3.688	23.3	0.999	0.087	0.566	0.019
1-05886	WES_NimbleGenV2	WES_NimbleGenV2	Y	Same	1:26691402:G:C	1	26691402	G	C	AGG>ACG	ZNF683	ENSG00000176083	ZNF683	0.0015607	ENST00000374204.1	1.1234e-07	0.82746	1.34	14286	1.0169	0.0116762	9779	missense	4	ENST00000374204.1	ENST00000349618.3,ENST00000374204.1,ENST00000403843.1,ENST00000436292.1	protein_coding,protein_coding,protein_coding,protein_coding	missense,missense,missense,missense	.,.,.,.	c.635C>G,c.635C>G,c.635C>G,c.635C>G	635:cCt/cGt,635:cCt/cGt,635:cCt/cGt,635:cCt/cGt	p.P212R,p.P212R,p.P212R,p.P212R	0.191	0.277665	0.331578	NA	NA	NA	NA	NA	NA	NA	NA	3.789	23.4	0.998	0.001	0.716	0.019
1-06082	WES_NimbleGenV2	WES_NimbleGenV2	Y	Same	1:26873692:C:T	1	26873692	C	T	GCG>GTG	RPS6KA1	ENSG00000117676	RPS6KA1	0.725876	ENST00000531382.1	0.0019056	0.31812	0.515	4996	0.60702	0.0338948	5953	missense	6	ENST00000531382.1	ENST00000374162.2,ENST00000374166.4,ENST00000374168.2,ENST00000526792.1,ENST00000530003.1,ENST00000531382.1	protein_coding,protein_coding,protein_coding,protein_coding,protein_coding,protein_coding	5_prime_UTR,missense,missense,5_prime_UTR,missense,missense	.,.,.,.,.,.	c.-39C>T,c.238C>T,c.238C>T,c.-39C>T,c.190C>T,c.265C>T	.,238:Cgg/Tgg,238:Cgg/Tgg,.,190:Cgg/Tgg,265:Cgg/Tgg	.,p.R80W,p.R80W,.,p.R64W,p.R89W	0.574	1.62404	0.852188	NA	NA	NA	NA	NA	NA	NA	NA	7.702	35	1	0	0.949	0.144
1-03581	WES_NimbleGenV2	WES_NimbleGenV2	Y	Same	1:27106423:G:C	1	27106423	G	C	GGG>GCG	ARID1A	ENSG00000117713	ARID1A	1	ENST00000324856.7	1	0.022463	0.071	58	0.69981	0.383181	176	missense	4	ENST00000324856.7	ENST00000324856.7,ENST00000374152.2,ENST00000457599.2,ENST00000540690.1	protein_coding,protein_coding,protein_coding,protein_coding	missense,missense,missense,missense	.,.,.,.	c.6034G>C,c.4885G>C,c.5383G>C,c.1018G>C	6034:Ggc/Cgc,4885:Ggc/Cgc,5383:Ggc/Cgc,1018:Ggc/Cgc	p.G2012R,p.G1629R,p.G1795R,p.G340R	0.707	1.59403	0.930746	NA	NA	NA	NA	NA	NA	NA	NA	4.303	24	0.998	0	0.627	0.134
1-04416	WES_NimbleGenV2	WES_NimbleGenV2	Y	Same	1:27177655:G:T	1	27177655	G	T	TGG>TTG	ZDHHC18	ENSG00000204160	ZDHHC18	0.00119785	ENST00000374142.4	0.0024011	0.42854	0.805	8340	0.66454	0.00898303	10850	missense	1	ENST00000374142.4	ENST00000374142.4	protein_coding	missense	NA	c.869G>T	869:tGg/tTg	p.W290L	0.527	2.08749	0.9308	NA	NA	NA	NA	NA	NA	NA	NA	7.001	33	0.999	0.025	0.521	0.036
GT04012262	WES_PHN	WES_PHN	Y	Same	1:27177676:G:C	1	27177676	G	C	GGG>GCG	ZDHHC18	ENSG00000204160	ZDHHC18	0.00119785	ENST00000374142.4	0.0024011	0.42854	0.805	8340	0.66454	0.00898303	10850	missense	1	ENST00000374142.4	ENST00000374142.4	protein_coding	missense	NA	c.890G>C	890:gGg/gCg	p.G297A	0.443	1.54471	0.912948	NA	NA	NA	NA	NA	NA	NA	NA	4.745	24.7	1	0.137	0.459	0.013
1-03922	WES_NimbleGenV2	WES_NimbleGenV2	Y	Same	1:27269433:C:T	1	27269433	C	T	ACC>ATC	NUDC	ENSG00000090273	NUDC	0.822775	ENST00000321265.5	0.88682	0.1479	0.382	3370	0.83695	0.0671579	3920	synonymous	1	ENST00000321265.5	ENST00000321265.5	protein_coding	synonymous	NA	c.618C>T	618:caC/caT	p.H206=	NA	NA	NA	NA	NA	NA	NA	NA	NA	NA	NA	NA	NA	NA	NA	NA	NA
1-06698	WES_MedExome	WES_MedExome	Y	Nearby	1:27631580:G:C	1	27631580	G	C	AGG>ACG	WDTC1	ENSG00000142784	WDTC1	0.999308	ENST00000361771.3	0.99915	0.089065	0.23	1441	0.48418	0.197341	1698	missense	2	ENST00000361771.3	ENST00000319394.3,ENST00000361771.3	protein_coding,protein_coding	missense,missense	.,.	c.1732G>C,c.1729G>C	1732:Ggg/Cgg,1729:Ggg/Cgg	p.G578R,p.G577R	0.834	2.17443	0.917638	NA	NA	NA	NA	NA	NA	NA	NA	6.557	31	1	0.002	0.855	0.131
1-02504	WES_NimbleGenV2	WES_NimbleGenV2	Y	Same	1:27699991:G:T	1	27699991	G	T	CGG>CTG	FCN3	ENSG00000142748	FCN3	0.0172513	ENST00000270879.4	0.0038008	0.45406	0.896	9414	0.91086	NA	NA	synonymous	2	ENST00000270879.4	ENST00000270879.4,ENST00000354982.2	protein_coding,protein_coding	synonymous,intron	.,.	c.253C>A,c.233-237C>A	253:Cgg/Agg,.	p.R85=,.	NA	NA	NA	8.301e-06	1.512e-05	1.112e-05	2.402e-05	0	0	NA	NA	NA	NA	NA	NA	NA	NA
1-00312	WES_NimbleGenV2,WGS_Baylor	WES_NimbleGenV2,WGS_Baylor	Y	Same	1:28075646:A:G	1	28075646	A	G	AAT>AGT	FAM76A	ENSG00000009780	FAM76A	0.000561029	ENST00000010299.6	1.0407e-05	0.56327	0.932	9867	0.59071	0.012398	9553	missense	6	ENST00000010299.6	ENST00000010299.6,ENST00000234549.7,ENST00000373949.1,ENST00000373954.6,ENST00000419687.2,ENST00000530324.1	protein_coding,protein_coding,protein_coding,protein_coding,protein_coding,protein_coding	missense,intron,intron,missense,intron,missense	.,.,.,.,.,.	c.682A>G,c.614+4324A>G,c.512+4324A>G,c.580A>G,c.359+4324A>G,c.580A>G	682:Atc/Gtc,.,.,580:Atc/Gtc,.,580:Atc/Gtc	p.I228V,.,.,p.I194V,.,p.I194V	0.025	0.56496	0.404109	5.059e-05	0	6.725e-05	0	4.103e-05	1.785e-05	0.0003	0.0003	0.562	7.887	0.049	0.616	0.067	0.005
1-02589	WES_NimbleGenV2	WES_NimbleGenV2	Y	Same	1:28864406:G:A	1	28864406	G	A	CGC>CAC	RCC1	ENSG00000180198	RCC1	0.193944	ENST00000373831.3	0.93109	0.13799	0.357	3042	0.71699	0.0417095	5338	missense	4	ENST00000373831.3	ENST00000373831.3,ENST00000373832.1,ENST00000373833.6,ENST00000398958.2	protein_coding,protein_coding,protein_coding,protein_coding	missense,missense,missense,missense	.,.,.,.	c.1246G>A,c.1153G>A,c.1153G>A,c.1153G>A	1246:Gcc/Acc,1153:Gcc/Acc,1153:Gcc/Acc,1153:Gcc/Acc	p.A416T,p.A385T,p.A385T,p.A385T	0.385	0.466031	0.353775	1.839e-05	3.305e-05	2.443e-05	5.216e-05	4.047e-06	9.066e-06	9.066e-06	1.155e-05	3.865	23.5	0.321	0.221	0.115	0.04
1-04761	WES_MedExome,WGS_GMKF2	WGS_GMKF2,+WES_MedExome	Y	NA	1:29630373:A:C	1	29630373	A	C	CAG>CCG	PTPRU	ENSG00000060656	PTPRU	0.990699	ENST00000345512.3	0.39251	0.22564	0.338	2827	0.77475	0.0331947	6026	missense	6	ENST00000345512.3	ENST00000323874.8,ENST00000345512.3,ENST00000356870.3,ENST00000373779.3,ENST00000428026.2,ENST00000460170.2	protein_coding,protein_coding,protein_coding,protein_coding,protein_coding,protein_coding	missense,missense,missense,missense,missense,missense	.,.,.,.,.,.	c.2483A>C,c.2513A>C,c.2483A>C,c.2483A>C,c.2483A>C,c.2483A>C	2483:cAg/cCg,2513:cAg/cCg,2483:cAg/cCg,2483:cAg/cCg,2483:cAg/cCg,2483:cAg/cCg	p.Q828P,p.Q838P,p.Q828P,p.Q828P,p.Q828P,p.Q828P	0.219	0.505573	0.566589	NA	NA	NA	NA	NA	NA	NA	NA	2.176	17.35	0.002	0.205	0.691	0.006
1-01987	WES_NimbleGenV2,WGS_GMKF2	WES_NimbleGenV2,WGS_GMKF2	Y	Same	1:29633645:G:A	1	29633645	G	A	CGG>CAG	PTPRU	ENSG00000060656	PTPRU	0.990699	ENST00000345512.3	0.39251	0.22564	0.338	2827	0.77475	0.0331947	6026	missense	6	ENST00000345512.3	ENST00000323874.8,ENST00000345512.3,ENST00000356870.3,ENST00000373779.3,ENST00000428026.2,ENST00000460170.2	protein_coding,protein_coding,protein_coding,protein_coding,protein_coding,protein_coding	intron,intron,missense,intron,intron,missense	.,.,.,.,.,.	c.2838+1540G>A,c.2850+1705G>A,c.2825G>A,c.2820+1705G>A,c.2820+1705G>A,c.2825G>A	.,.,2825:cGg/cAg,.,.,2825:cGg/cAg	.,.,p.R942Q,.,.,p.R942Q	0.261	NA	NA	NA	NA	NA	NA	NA	NA	NA	NA	2.879	21.8	0.998	0.346	0.46	0.008
1-02917	WES_NimbleGenV2,WGS_Baylor	WES_NimbleGenV2,WGS_Baylor	Y	Same	1:32204223:C:T	1	32204223	C	T	CCG>CTG	BAI2	ENSG00000121753	ADGRB2	0.995235	ENST00000373658.3	0.99982	0.15051	0.249	1673	0.59203	0.0517619	4671	synonymous	9	ENST00000373658.3	ENST00000257070.4,ENST00000373655.2,ENST00000373658.3,ENST00000398538.1,ENST00000398542.1,ENST00000398547.1,ENST00000398556.3,ENST00000440175.2,ENST00000527361.1	protein_coding,protein_coding,protein_coding,protein_coding,protein_coding,protein_coding,protein_coding,protein_coding,protein_coding	synonymous,synonymous,synonymous,synonymous,synonymous,synonymous,synonymous,synonymous,synonymous	.,.,.,.,.,.,.,.,.	c.2610G>A,c.2610G>A,c.2610G>A,c.2574G>A,c.2409G>A,c.2409G>A,c.2454G>A,c.1536G>A,c.2610G>A	2610:acG/acA,2610:acG/acA,2610:acG/acA,2574:acG/acA,2409:acG/acA,2409:acG/acA,2454:acG/acA,1536:acG/acA,2610:acG/acA	p.T870=,p.T870=,p.T870=,p.T858=,p.T803=,p.T803=,p.T818=,p.T512=,p.T870=	NA	NA	NA	6.59e-05	7.915e-05	7.069e-05	9.007e-05	3.673e-05	7.214e-05	7.214e-05	7.98e-05	NA	NA	NA	NA	NA	NA
1-04837	WES_NimbleGenV2	WES_NimbleGenV2	Y	Same	1:32207266:G:C	1	32207266	G	C	AGC>ACC	BAI2	ENSG00000121753	ADGRB2	0.995235	ENST00000373658.3	0.99982	0.15051	0.249	1673	0.59203	0.0517619	4671	missense	9	ENST00000373658.3	ENST00000257070.4,ENST00000373655.2,ENST00000373658.3,ENST00000398538.1,ENST00000398542.1,ENST00000398547.1,ENST00000398556.3,ENST00000440175.2,ENST00000527361.1	protein_coding,protein_coding,protein_coding,protein_coding,protein_coding,protein_coding,protein_coding,protein_coding,protein_coding	missense,missense,missense,missense,missense,missense,missense,missense,missense	.,.,.,.,.,.,.,.,.	c.1646C>G,c.1646C>G,c.1646C>G,c.1610C>G,c.1445C>G,c.1445C>G,c.1490C>G,c.572C>G,c.1646C>G	1646:gCt/gGt,1646:gCt/gGt,1646:gCt/gGt,1610:gCt/gGt,1445:gCt/gGt,1445:gCt/gGt,1490:gCt/gGt,572:gCt/gGt,1646:gCt/gGt	p.A549G,p.A549G,p.A549G,p.A537G,p.A482G,p.A482G,p.A497G,p.A191G,p.A549G	0.301	1.70071	0.589993	NA	NA	NA	NA	NA	NA	NA	NA	5.93	27.6	0.997	0.153	0.559	0.074
1-06566	WES_MedExome,WGS_GMKF2	WGS_GMKF2	Y	NA	1:33336296:G:A	1	33336296	G	A	CGG>CAG	FNDC5	ENSG00000160097	FNDC5	0.406509	ENST00000609187.1	0.5458	0.15322	0.727	7436	0.82006	0.0518386	4667	missense	3	ENST00000609187.1	ENST00000373471.3,ENST00000496770.1,ENST00000609187.1	protein_coding,protein_coding,protein_coding	missense,intron,5_prime_UTR	.,.,.	c.52C>T,c.-128+1699C>T,c.-174C>T	52:Cgc/Tgc,.,.	p.R18C,.,.	NA	NA	NA	NA	NA	NA	NA	NA	NA	NA	NA	1.258	12.05	NA	NA	NA	NA
1-00116	WES_NimbleGenV2	WES_NimbleGenV2	Y	Same	1:33361266:C:A	1	33361266	C	A	GCG>GAG	TMEM54	ENSG00000121900	TMEM54	0.164454	ENST00000373463.3	0.0030921	0.5787	1.215	13076	0.82306	0.00507125	13080	missense	2	ENST00000373463.3	ENST00000329151.5,ENST00000373463.3	protein_coding,protein_coding	intron,missense	.,.	c.211-21G>T,c.349G>T	.,349:Gcc/Tcc	.,p.A117S	0.134	0.790452	0.528732	NA	NA	NA	NA	NA	NA	NA	NA	3.91	23.5	0.999	0.645	0.38	0.013
1-00897	WES_NimbleGenV2,WGS_GMKF2	WES_NimbleGenV2,WGS_GMKF2	Y	Same	1:33613055:C:T	1	33613055	C	T	GCG>GTG	TRIM62	ENSG00000116525	TRIM62	0.00161142	ENST00000291416.5	3.1787e-08	0.7448	1.164	12560	0.74428	0.0174869	8249	missense	2	ENST00000291416.5	ENST00000291416.5,ENST00000543586.1	protein_coding,protein_coding	missense,missense	.,.	c.1151G>A,c.788G>A	1151:cGc/cAc,788:cGc/cAc	p.R384H,p.R263H	0.35	1.95683	0.833275	2.477e-05	4.51e-05	3.316e-05	7.155e-05	7.567e-05	0.0001	0.0001	0.0001	6.09	28.2	1	0.089	0.754	0.045
1-01536	WES_NimbleGenV2	WES_NimbleGenV2	Y	Same	1:34666598:G:A	1	34666598	G	A	CGA>CAA	C1orf94	ENSG00000142698	C1orf94	0.00437226	ENST00000488417.1	0.0093207	0.32854	0.593	5912	0.96115	0.00636492	12287	missense	2	ENST00000488417.1	ENST00000373374.3,ENST00000488417.1	protein_coding,protein_coding	missense,missense	.,.	c.665G>A,c.1235G>A	665:cGa/cAa,1235:cGa/cAa	p.R222Q,p.R412Q	0.182	0.239458	NA	1.298e-05	2.377e-05	1.661e-05	3.584e-05	4.213e-06	0	6.618e-05	6.635e-05	4.811	24.8	0.998	0.038	0.752	0.038
1-04588	WES_NimbleGenV2,WGS_Baylor	WGS_Baylor	Y	NA	1:35251036:G:C	1	35251036	G	C	AGG>ACG	GJB3	ENSG00000188910	GJB3	0.00273307	ENST00000373366.2	0.0021767	0.63246	1.323	14134	1.1142	0.00342182	14233	missense	2	ENST00000373366.2	ENST00000373362.3,ENST00000373366.2	protein_coding,protein_coding	missense,missense	.,.	c.673G>C,c.673G>C	673:Ggg/Cgg,673:Ggg/Cgg	p.G225R,p.G225R	0.243	0.0755267	0.225033	NA	NA	NA	NA	NA	NA	NA	NA	-1.433	0.003	0	0.808	0.047	0.036
1-02453	WES_NimbleGenV2	WES_NimbleGenV2	Y	Same	1:36385120:C:T	1	36385120	C	T	TCG>TTG	AGO1	ENSG00000092847	AGO1	0.999999	ENST00000373204.4	1	0	0.057	26	0.31473	0.487701	40	missense	2	ENST00000373204.4	ENST00000373204.4,ENST00000373206.1	protein_coding,protein_coding	missense,missense	.,.	c.2486C>T,c.2261C>T	2486:tCg/tTg,2261:tCg/tTg	p.S829L,p.S754L	0.225	2.307	0.775496	8.989e-06	1.613e-05	1.201e-05	2.583e-05	4e-06	8.852e-06	8.852e-06	1.122e-05	6.421	29.7	0.993	0.009	0.612	0.025
1-02460	WES_MedExome	WES_MedExome	Y	Same	1:36564837:G:A	1	36564837	G	A	CGT>CAT	COL8A2	ENSG00000171812	COL8A2	0.699343	ENST00000397799.1	0.11765	0.28952	0.663	6683	0.7769	NA	NA	stop_gained	3	ENST00000397799.1	ENST00000303143.4,ENST00000397799.1,ENST00000481785.1	protein_coding,protein_coding,protein_coding	stop_gained,stop_gained,stop_gained	.,.,.	c.445C>T,c.445C>T,c.250C>T	445:Cga/Tga,445:Cga/Tga,250:Cga/Tga	p.R149*,p.R149*,p.R84*	NA	NA	NA	NA	NA	NA	NA	1.421e-05	1.99e-05	4.468e-05	4.469e-05	9.723	36	NA	NA	NA	NA
1-11429	WES_MedExome	WES_MedExome	Y	Same	1:36644869:G:C	1	36644869	G	C	GGA>GCA	MAP7D1	ENSG00000116871	MAP7D1	0.973584	ENST00000373151.2	0.99199	0.14672	0.29	2202	0.87564	0.119888	2542	missense	4	ENST00000373151.2	ENST00000316156.4,ENST00000373148.4,ENST00000373150.4,ENST00000373151.2	protein_coding,protein_coding,protein_coding,protein_coding	missense,missense,missense,missense	.,.,.,.	c.2026G>C,c.748G>C,c.2041G>C,c.2137G>C	2026:Gag/Cag,748:Gag/Cag,2041:Gag/Cag,2137:Gag/Cag	p.E676Q,p.E250Q,p.E681Q,p.E713Q	0.315	0.220909	0.434682	NA	NA	NA	NA	NA	NA	NA	NA	4.077	23.7	0.963	0.003	0.492	0.023
1-03705	WES_MedExome,WGS_GMKF2	WGS_GMKF2	Y	NA	1:36807572:C:T	1	36807572	C	T	TCG>TTG	STK40	ENSG00000196182	STK40	0.991724	ENST00000373129.3	0.99624	0.047901	0.227	1405	0.75742	0.230282	1212	synonymous	4	ENST00000373129.3	ENST00000359297.2,ENST00000373129.3,ENST00000373130.3,ENST00000373132.3	protein_coding,protein_coding,protein_coding,protein_coding	3_prime_UTR,synonymous,synonymous,synonymous	.,A+3,A+3,A+3	c.*1228G>A,c.1092G>A,c.1107G>A,c.1092G>A	.,1092:gcG/gcA,1107:gcG/gcA,1092:gcG/gcA	.,p.A364=,p.A369=,p.A364=	NA	NA	NA	1.051e-05	1.91e-05	1.375e-05	2.962e-05	1.233e-05	2.774e-05	2.774e-05	3.521e-05	NA	NA	NA	NA	NA	NA
1-06583	WES_NimbleGenV2	WES_NimbleGenV2	Y	Same	1:37285343:G:T	1	37285343	G	T	TGC>TTC	GRIK3	ENSG00000163873	GRIK3	0.99998	ENST00000373091.3	0.99998	0.083968	0.192	996	0.6523	0.157132	2122	missense	2	ENST00000373091.3	ENST00000373091.3,ENST00000373093.4	protein_coding,protein_coding	missense,missense	.,.	c.1867C>A,c.1867C>A	1867:Cag/Aag,1867:Cag/Aag	p.Q623K,p.Q623K	0.889	1.66514	0.798552	NA	NA	NA	NA	NA	NA	NA	NA	4.386	24.1	0.854	0.046	0.917	0.533
1-04173	WES_NimbleGenV2	WES_NimbleGenV2	Y	Same	1:38095243:G:A	1	38095243	G	A	CGC>CAC	RSPO1	ENSG00000169218	RSPO1	0.00291051	ENST00000356545.2	1.4418e-06	0.82679	1.399	14765	0.85664	0.0258978	6852	missense	6	ENST00000356545.2	ENST00000356545.2,ENST00000373059.1,ENST00000401068.1,ENST00000401069.1,ENST00000401070.1,ENST00000401071.2	protein_coding,protein_coding,protein_coding,protein_coding,protein_coding,protein_coding	missense,intron,missense,missense,missense,missense	.,.,.,.,.,.	c.91C>T,c.13+318C>T,c.91C>T,c.91C>T,c.91C>T,c.91C>T	91:Cgg/Tgg,.,91:Cgg/Tgg,91:Cgg/Tgg,91:Cgg/Tgg,91:Cgg/Tgg	p.R31W,.,p.R31W,p.R31W,p.R31W,p.R31W	0.536	0.787424	0.713194	7.471e-05	1.501e-05	6.673e-05	2.378e-05	6.423e-05	2.659e-05	0.0003	0.0002	6.742	32	0.998	0	0.634	0.205
1-03271	WES_NimbleGenV2	WES_NimbleGenV2	Y	Same	1:38281057:C:T	1	38281057	C	T	GCA>GTA	MTF1	ENSG00000188786	MTF1	0.991395	ENST00000373036.4	0.96897	0.15244	0.321	2634	0.65043	0.111495	2706	synonymous	1	ENST00000373036.4	ENST00000373036.4	protein_coding	synonymous	NA	c.2013G>A	2013:ctG/ctA	p.L671=	NA	NA	NA	NA	NA	NA	NA	NA	NA	NA	NA	NA	NA	NA	NA	NA	NA
1-02445	WES_MedExome	WES_MedExome	Y	Same	1:38465015:T:C	1	38465015	T	C	CTG>CCG	FHL3	ENSG00000183386	FHL3	0.534417	ENST00000373016.3	0.0017791	0.45012	0.845	8820	0.83504	0.0549929	4470	missense	1	ENST00000373016.3	ENST00000373016.3	protein_coding	missense	NA	c.70A>G	70:Agc/Ggc	p.S24G	0.266	0.293461	0.268675	NA	NA	NA	NA	NA	NA	NA	NA	0.689	8.757	0	0.344	0.076	0.023
1-07326	WES_MedExome	WES_MedExome	Y	Same	1:39833934:G:A	1	39833934	G	A	GGT>GAT	MACF1	ENSG00000127603	MACF1	1	ENST00000545844.1	1	0.056465	0.084	117	0.81865	0.246147	988	missense	8	ENST00000545844.1	ENST00000289893.4,ENST00000317713.7,ENST00000361689.2,ENST00000372915.3,ENST00000539005.1,ENST00000545844.1,ENST00000564288.1,ENST00000567887.1	protein_coding,protein_coding,protein_coding,protein_coding,protein_coding,protein_coding,protein_coding,protein_coding	missense,missense,missense,missense,missense,missense,missense,missense	.,.,.,.,.,.,.,.	c.8206G>A,c.6700G>A,c.6700G>A,c.12901G>A,c.6700G>A,c.6700G>A,c.12886G>A,c.12997G>A	8206:Gta/Ata,6700:Gta/Ata,6700:Gta/Ata,12901:Gta/Ata,6700:Gta/Ata,6700:Gta/Ata,12886:Gta/Ata,12997:Gta/Ata	p.V2736I,p.V2234I,p.V2234I,p.V4301I,p.V2234I,p.V2234I,p.V4296I,p.V4333I	0.038	0.138542	0.330686	NA	NA	NA	NA	NA	NA	NA	NA	1.72	14.52	0.001	1	0.032	0.006
1-02566	WES_NimbleGenV2	WES_NimbleGenV2	Y	Same	1:40363231:G:A	1	40363231	G	A	CGC>CAC	MYCL	ENSG00000116990	MYCL	0.358812	ENST00000397332.2	0.11551	0.29068	0.665	6700	0.79244	0.0513264	4690	missense	4	ENST00000397332.2	ENST00000372815.1,ENST00000372816.2,ENST00000397332.2,ENST00000429311.1	protein_coding,protein_coding,protein_coding,protein_coding	downstream_gene,missense,missense,downstream_gene	.,.,.,.	.,c.908C>T,c.998C>T,.	.,908:gCg/gTg,998:gCg/gTg,.	.,p.A303V,p.A333V,.	0.759	1.69212	0.751822	8.237e-06	1.498e-05	NA	NA	1.193e-05	8.791e-06	6.152e-05	6.166e-05	6.259	28.9	1	0.006	0.345	0.106
1-04005	WES_NimbleGenV2	WES_NimbleGenV2	Y	Same	1:41098744:T:C	1	41098744	T	C	ATG>ACG	RIMS3	ENSG00000117016	RIMS3	0.00725111	ENST00000372684.3	0.00014932	0.58744	1.06	11369	0.80659	0.0244505	7049	missense	2	ENST00000372684.3	ENST00000372683.1,ENST00000372684.3	protein_coding,protein_coding	missense,missense	.,.	c.469A>G,c.469A>G	469:Atg/Gtg,469:Atg/Gtg	p.M157V,p.M157V	0.59	0.362528	0.566451	NA	NA	NA	NA	NA	NA	NA	NA	2.853	21.6	0.967	0.056	0.611	0.058
1-07182	WES_MedExome	WES_MedExome	Y	Same	1:43124556:G:C	1	43124556	G	C	TGC>TCC	PPIH	ENSG00000171960	PPIH	0.00475503	ENST00000304979.3	7.4626e-05	0.65932	1.189	12842	0.53591	0.00836862	11141	synonymous	4	ENST00000304979.3	ENST00000304979.3,ENST00000372549.1,ENST00000372550.1,ENST00000455203.2	protein_coding,protein_coding,protein_coding,protein_coding	synonymous,synonymous,5_prime_UTR,upstream_gene	.,.,.,.	c.108G>C,c.30G>C,c.-141G>C,.	108:gtG/gtC,30:gtG/gtC,.,.	p.V36=,p.V10=,.,.	NA	NA	NA	NA	NA	NA	NA	NA	NA	NA	NA	NA	NA	NA	NA	NA	NA
1-12550	WES_MedExome	WES_MedExome	Y	NA	1:43259368:T:C	1	43259368	T	C	ATC>ACC	C1orf50	ENSG00000164008	C1orf50	0.00701593	ENST00000372525.5	0.026595	0.41243	0.944	10001	1.0826	0.00264121	14784	missense	1	NA	ENST00000536543.1	protein_coding	missense	NA	c.332T>C	332:aTc/aCc	p.I111T	0.063	NA	0.387142	NA	NA	NA	NA	NA	NA	NA	NA	NA	NA	NA	NA	NA	NA
1-01798	WES_MedExome	WES_MedExome	Y	Same	1:43396321:G:T	1	43396321	G	T	CGA>CTA	SLC2A1	ENSG00000117394	SLC2A1	0.939808	ENST00000426263.3	0.9941	0.050848	0.241	1554	0.52735	0.104555	2869	synonymous	3	ENST00000426263.3	ENST00000372500.3,ENST00000415851.2,ENST00000426263.3	protein_coding,protein_coding,protein_coding	synonymous,intron,synonymous	.,.,.	c.492C>A,c.351+141C>A,c.492C>A	492:atC/atA,.,492:atC/atA	p.I164=,.,p.I164=	NA	NA	NA	NA	NA	NA	NA	NA	NA	NA	NA	NA	NA	NA	NA	NA	NA
1-04335	WES_MedExome	WES_MedExome	Y	Same	1:43647520:A:T	1	43647520	A	T	CAG>CTG	WDR65	ENSG00000243710	CFAP57	8.58277e-09	ENST00000528956.1	1.0541e-12	0.77909	1.112	11971	0.93556	0.00530537	12927	missense	2	ENST00000528956.1	ENST00000372492.4,ENST00000528956.1	protein_coding,protein_coding	missense,missense	D-2,D-2	c.473A>T,c.473A>T	473:cAg/cTg,473:cAg/cTg	p.Q158L,p.Q158L	0.536	0.605108	0.401349	NA	NA	NA	NA	NA	NA	NA	NA	5.79	27.1	0.63	0.008	0.902	0.031
1-01184	WES_NimbleGenV2,WGS_Baylor	WES_NimbleGenV2,WGS_Baylor	Y	Same	1:43738622:C:T	1	43738622	C	T	GCT>GTT	TMEM125	ENSG00000179178	TMEM125	0.000428556	ENST00000432792.2	1.0028e-06	2.173	1.965	19124	0.87214	NA	NA	synonymous	2	ENST00000432792.2	ENST00000432792.2,ENST00000439858.1	protein_coding,protein_coding	synonymous,synonymous	.,.	c.229C>T,c.229C>T	229:Ctg/Ttg,229:Ctg/Ttg	p.L77=,p.L77=	NA	NA	NA	NA	NA	NA	NA	NA	NA	NA	NA	NA	NA	NA	NA	NA	NA
1-06155	WES_MedExome	WES_MedExome	Y	Same	1:44360130:T:C	1	44360130	T	C	CTT>CCT	ST3GAL3	ENSG00000126091	ST3GAL3	0.573989	ENST00000262915.3	0.0025598	0.35592	0.621	6210	0.7362	0.0232863	7226	synonymous	27	ENST00000262915.3	ENST00000262915.3,ENST00000330208.2,ENST00000332628.6,ENST00000335430.6,ENST00000347631.2,ENST00000351035.3,ENST00000353126.3,ENST00000361392.4,ENST00000361400.4,ENST00000361746.4,ENST00000361812.4,ENST00000372362.2,ENST00000372365.1,ENST00000372366.1,ENST00000372367.1,ENST00000372368.2,ENST00000372369.1,ENST00000372372.2,ENST00000372374.2,ENST00000372375.2,ENST00000372377.4,ENST00000528371.1,ENS…	protein_coding,protein_coding,protein_coding,protein_coding,protein_coding,protein_coding,protein_coding,protein_coding,protein_coding,protein_coding,protein_coding,protein_coding,protein_coding,protein_coding,protein_coding,protein_coding,protein_coding,protein_coding,protein_coding,protein_coding,protein_coding,protein_coding,protein_coding,protein_coding,protein_coding,protein_coding,protein_c…	synonymous,synonymous,synonymous,synonymous,synonymous,synonymous,synonymous,synonymous,synonymous,synonymous,synonymous,synonymous,synonymous,synonymous,synonymous,synonymous,synonymous,synonymous,synonymous,synonymous,synonymous,synonymous,synonymous,intron,synonymous,synonymous,synonymous	.,.,.,.,.,.,.,.,.,.,.,.,.,.,.,.,.,.,.,.,.,.,.,.,.,.,.	c.585T>C,c.378T>C,c.285T>C,c.330T>C,c.423T>C,c.492T>C,c.378T>C,c.378T>C,c.330T>C,c.585T>C,c.423T>C,c.378T>C,c.378T>C,c.375T>C,c.375T>C,c.540T>C,c.378T>C,c.492T>C,c.285T>C,c.540T>C,c.378T>C,c.330T>C,c.330T>C,c.255-35674T>C,c.330T>C,c.378T>C,c.423T>C	585:ccT/ccC,378:ccT/ccC,285:ccT/ccC,330:ccT/ccC,423:ccT/ccC,492:ccT/ccC,378:ccT/ccC,378:ccT/ccC,330:ccT/ccC,585:ccT/ccC,423:ccT/ccC,378:ccT/ccC,378:ccT/ccC,375:ccT/ccC,375:ccT/ccC,540:ccT/ccC,378:ccT/ccC,492:ccT/ccC,285:ccT/ccC,540:ccT/ccC,378:ccT/ccC,330:ccT/ccC,330:ccT/ccC,.,330:ccT/ccC,378:ccT/ccC,423:ccT/ccC	p.P195=,p.P126=,p.P95=,p.P110=,p.P141=,p.P164=,p.P126=,p.P126=,p.P110=,p.P195=,p.P141=,p.P126=,p.P126=,p.P125=,p.P125=,p.P180=,p.P126=,p.P164=,p.P95=,p.P180=,p.P126=,p.P110=,p.P110=,.,p.P110=,p.P126=,p.P141=	NA	NA	NA	NA	NA	NA	NA	NA	NA	NA	NA	NA	NA	NA	NA	NA	NA
GT04008062	WES_PHN	WES_PHN	Y	Same	1:44466460:G:A	1	44466460	G	A	CGA>CAA	SLC6A9	ENSG00000196517	SLC6A9	0.044253	ENST00000360584.2	2.1702e-05	0.40497	0.633	6313	0.73652	0.0139557	9110	missense	7	ENST00000360584.2	ENST00000357730.2,ENST00000360584.2,ENST00000372306.3,ENST00000372307.3,ENST00000372310.3,ENST00000475075.2,ENST00000537678.1	protein_coding,protein_coding,protein_coding,protein_coding,protein_coding,protein_coding,protein_coding	synonymous,synonymous,missense,synonymous,synonymous,synonymous,downstream_gene	.,.,.,.,.,.,.	c.1572C>T,c.1734C>T,c.1603C>T,c.1320C>T,c.1515C>T,c.1182C>T,.	1572:ttC/ttT,1734:ttC/ttT,1603:Cgt/Tgt,1320:ttC/ttT,1515:ttC/ttT,1182:ttC/ttT,.	p.F524=,p.F578=,p.R535C,p.F440=,p.F505=,p.F394=,.	0.208	NA	NA	NA	NA	NA	NA	0	0	NA	NA	1.296	12.25	0	0.011	NA	0.067
1-05151	WES_MedExome	WES_MedExome	Y	Same	1:44474107:G:A	1	44474107	G	A	CGA>CAA	SLC6A9	ENSG00000196517	SLC6A9	0.044253	ENST00000360584.2	2.1702e-05	0.40497	0.633	6313	0.73652	0.0139557	9110	missense	7	ENST00000360584.2	ENST00000357730.2,ENST00000360584.2,ENST00000372306.3,ENST00000372307.3,ENST00000372310.3,ENST00000475075.2,ENST00000537678.1	protein_coding,protein_coding,protein_coding,protein_coding,protein_coding,protein_coding,protein_coding	missense,missense,missense,missense,missense,missense,missense	.,.,.,.,.,.,.	c.565C>T,c.727C>T,c.508C>T,c.313C>T,c.508C>T,c.175C>T,c.313C>T	565:Cgg/Tgg,727:Cgg/Tgg,508:Cgg/Tgg,313:Cgg/Tgg,508:Cgg/Tgg,175:Cgg/Tgg,313:Cgg/Tgg	p.R189W,p.R243W,p.R170W,p.R105W,p.R170W,p.R59W,p.R105W	0.258	0.768857	0.255578	8.263e-06	1.505e-05	NA	NA	3.983e-06	8.821e-06	8.821e-06	1.121e-05	3.305	22.9	0.876	0.05	0.273	0.028
1-12888	WES_NimbleGenV2	WES_NimbleGenV2	Y	Same	1:45111156:G:A	1	45111156	G	A	CGA>CAA	RNF220	ENSG00000187147	RNF220	0.999278	ENST00000355387.2	0.99958	0.064254	0.202	1098	0.66605	0.196427	1711	missense	4	ENST00000355387.2	ENST00000355387.2,ENST00000361799.2,ENST00000372247.2,ENST00000443020.2	protein_coding,protein_coding,protein_coding,protein_coding	missense,missense,missense,missense	.,.,.,.	c.1441G>A,c.1441G>A,c.1441G>A,c.802G>A	1441:Gag/Aag,1441:Gag/Aag,1441:Gag/Aag,802:Gag/Aag	p.E481K,p.E481K,p.E481K,p.E268K	0.634	1.82425	0.875393	8.579e-06	0	1.154e-05	0	1.602e-05	8.883e-06	3.278e-05	3.278e-05	4.778	24.7	1	0.161	0.727	0.138
1-07004	WES_NimbleGenV2,WGS_Baylor	WES_NimbleGenV2,WGS_Baylor	Y	Same	1:45242406:C:T	1	45242406	C	T	CCC>CTC	RPS8	ENSG00000142937	RPS8	0.965123	ENST00000396651.3	0.99003	0	0.216	1255	0.39519	0.208754	1538	synonymous	2	ENST00000396651.3	ENST00000372209.3,ENST00000396651.3	protein_coding,protein_coding	intron,synonymous	.,.	c.151+20C>T,c.171C>T	.,171:gcC/gcT	.,p.A57=	NA	NA	NA	NA	NA	NA	NA	NA	NA	NA	NA	NA	NA	NA	NA	NA	NA
1-01230	WES_NimbleGenV2	WES_NimbleGenV2	Y	Same	1:45469396:C:T	1	45469396	C	T	GCG>GTG	HECTD3	ENSG00000126107	HECTD3	0.0170428	ENST00000372172.4	0.088789	0.24877	0.403	3606	0.7302	0.0246851	7010	missense	2	ENST00000372172.4	ENST00000372168.3,ENST00000372172.4	protein_coding,protein_coding	missense,missense	.,.	c.1276G>A,c.2446G>A	1276:Gcg/Acg,2446:Gcg/Acg	p.A426T,p.A816T	0.107	0.455995	0.553643	0.0003	4.496e-05	0.0004	7.12e-05	0.0003	2.648e-05	0.0039	0.0048	3.802	23.4	0.904	0.222	0.392	0.021
1-05359	WES_NimbleGenV2	WES_NimbleGenV2	Y	Same	1:45480508:G:A	1	45480508	G	A	CGG>CAG	UROD	ENSG00000126088	UROD	0.00014221	ENST00000246337.4	1.2563e-08	0.73058	1.125	12141	0.78432	0.00763212	11533	missense	1	ENST00000246337.4	ENST00000246337.4	protein_coding	missense	D-1	c.875G>A	875:cGg/cAg	p.R292Q	0.807	1.32544	0.474045	8.241e-06	0	1.102e-05	0	7.954e-06	8.792e-06	3.266e-05	3.267e-05	5.845	27.3	0.999	0.07	0.831	NA
1-05399	WES_MedExome	WES_MedExome	Y	Same	1:45813601:G:A	1	45813601	G	A	GGA>GAA	TESK2	ENSG00000070759	TESK2	8.65427e-06	ENST00000372086.3	4.4552e-07	0.5242	0.807	8364	0.92496	0.0100488	10421	synonymous	4	ENST00000372086.3	ENST00000341771.6,ENST00000372084.1,ENST00000372086.3,ENST00000538496.1	protein_coding,protein_coding,protein_coding,protein_coding	synonymous,synonymous,synonymous,synonymous	.,.,.,.	c.612C>T,c.612C>T,c.612C>T,c.363C>T	612:atC/atT,612:atC/atT,612:atC/atT,363:atC/atT	p.I204=,p.I204=,p.I204=,p.I121=	NA	NA	NA	NA	NA	NA	NA	NA	NA	NA	NA	NA	NA	NA	NA	NA	NA
1-09347	WES_MedExome	WES_MedExome	Y	Same	1:46500341:C:T	1	46500341	C	T	ACG>ATG	MAST2	ENSG00000086015	MAST2	5.44403e-11	ENST00000361297.2	1.7079e-19	0.54989	0.707	7196	0.82109	0.0203459	7727	missense	2	ENST00000361297.2	ENST00000361297.2,ENST00000372009.2	protein_coding,protein_coding	missense,intron	.,.	c.4000C>T,c.3590-160C>T	4000:Cgg/Tgg,.	p.R1334W,.	0.175	0.766097	0.87918	NA	NA	NA	NA	4.007e-06	8.833e-06	8.833e-06	NA	7.139	34	1	0	0.521	0.113
1-01474	WES_NimbleGenV2	WES_NimbleGenV2	Y	Same	1:46976691:G:C	1	46976691	G	C	TGA>TCA	DMBX1	ENSG00000197587	DMBX1	0.915996	ENST00000360032.3	0.92957	0.077753	0.369	3189	0.85087	0.285074	565	missense	2	ENST00000360032.3	ENST00000360032.3,ENST00000371956.4	protein_coding,protein_coding	missense,missense	.,.	c.418G>C,c.433G>C	418:Gag/Cag,433:Gag/Cag	p.E140Q,p.E145Q	0.258	0.391415	0.499058	NA	NA	NA	NA	NA	NA	NA	NA	2.045	16.5	0.065	0.105	0.147	0.061
1-03117	WES_MedExome	WES_MedExome	Y	NA	1:48460233:G:A	1	48460233	G	A	CGC>CAC	TRABD2B	ENSG00000269113	TRABD2B	0.370916	ENST00000606738.2	0.84273	0.13459	0.424	3891	0.47652	NA	NA	missense	1	ENST00000606738.2	ENST00000606738.2	protein_coding	missense	NA	c.139C>T	139:Cgt/Tgt	p.R47C	NA	2.29238	0.84029	NA	NA	NA	NA	0	0	NA	NA	6.128	28.4	NA	NA	0.912	0.537
1-07593	WES_NimbleGenV2,WGS_Baylor	WES_NimbleGenV2,WGS_Baylor	Y	Same	1:48999956:T:G	1	48999956	T	G	ATT>AGT	AGBL4	ENSG00000186094	AGBL4	3.5783e-06	ENST00000371839.1	2.4767e-06	0.48649	0.761	7838	0.77419	NA	NA	missense	2	ENST00000371839.1	ENST00000334103.7,ENST00000371839.1	protein_coding,protein_coding	missense,missense	.,.	c.573A>C,c.1401A>C	573:aaA/aaC,1401:aaA/aaC	p.K191N,p.K467N	0.015	0.15078	0.351853	NA	NA	NA	NA	NA	NA	NA	NA	2.291	18.11	0.59	0.205	0.143	0.004
1-04657	WES_NimbleGenV2	WES_NimbleGenV2	Y	Same	1:52242511:C:G	1	52242511	C	G	TCT>TGT	OSBPL9	ENSG00000117859	OSBPL9	0.998515	ENST00000447887.1	0.97558	0.17136	0.309	2474	0.62368	0.0657033	3970	missense	12	ENST00000447887.1	ENST00000337809.4,ENST00000361556.5,ENST00000371710.3,ENST00000371714.1,ENST00000428468.1,ENST00000435686.2,ENST00000447887.1,ENST00000453295.1,ENST00000462759.1,ENST00000486942.1,ENST00000530544.1,ENST00000531828.1	protein_coding,protein_coding,protein_coding,protein_coding,protein_coding,protein_coding,protein_coding,protein_coding,protein_coding,protein_coding,protein_coding,protein_coding	missense,missense,missense,missense,missense,missense,missense,missense,missense,missense,missense,missense	.,.,.,.,.,.,.,.,.,.,.,.	c.1192C>G,c.847C>G,c.1231C>G,c.1138C>G,c.1177C>G,c.682C>G,c.1207C>G,c.1126C>G,c.643C>G,c.643C>G,c.934C>G,c.682C>G	1192:Ctt/Gtt,847:Ctt/Gtt,1231:Ctt/Gtt,1138:Ctt/Gtt,1177:Ctt/Gtt,682:Ctt/Gtt,1207:Ctt/Gtt,1126:Ctt/Gtt,643:Ctt/Gtt,643:Ctt/Gtt,934:Ctt/Gtt,682:Ctt/Gtt	p.L398V,p.L283V,p.L411V,p.L380V,p.L393V,p.L228V,p.L403V,p.L376V,p.L215V,p.L215V,p.L312V,p.L228V	0.437	1.04083	0.852608	NA	NA	NA	NA	NA	NA	NA	NA	5.64	26.6	0.992	0	0.659	0.02
1-05117	WES_NimbleGenV2	WES_NimbleGenV2	Y	Same	1:52870548:AC:A	1	52870548	AC	A	NA	PRPF38A	ENSG00000134748	PRPF38A	0.996468	ENST00000257181.9	0.77227	0.17815	0.408	3667	0.57745	0.182636	1903	frameshift	1	ENST00000257181.9	ENST00000257181.9	protein_coding	frameshift	D-3	c.128del	128:aCa/aa	p.T43Kfs*5	NA	NA	NA	NA	NA	NA	NA	NA	NA	NA	NA	NA	NA	NA	NA	NA	NA
1-04231	WES_NimbleGenV2	WES_NimbleGenV2	Y	Same	1:53675772:A:G	1	53675772	A	G	AAT>AGT	CPT2	ENSG00000157184	CPT2	4.77178e-07	ENST00000371486.3	4.598e-10	0.78115	1.172	12631	0.94102	0.00656793	12147	synonymous	1	ENST00000371486.3	ENST00000371486.3	protein_coding	synonymous	NA	c.426A>G	426:aaA/aaG	p.K142=	NA	NA	NA	NA	NA	NA	NA	NA	NA	NA	NA	NA	NA	NA	NA	NA	NA
1-07269	WES_NimbleGenV2	WES_NimbleGenV2	Y	Same	1:54418139:G:A	1	54418139	G	A	CGA>CAA	LRRC42	ENSG00000116212	LRRC42	1.66639e-06	ENST00000371370.3	1.3431e-08	0.72663	1.119	12064	1.0403	0.00353042	14152	missense	2	ENST00000371370.3	ENST00000319223.4,ENST00000371370.3	protein_coding,protein_coding	missense,missense	.,.	c.467G>A,c.467G>A	467:cGa/cAa,467:cGa/cAa	p.R156Q,p.R156Q	0.268	0.103065	0.743211	8.661e-06	1.538e-05	NA	NA	8.264e-06	9.086e-06	6.202e-05	6.216e-05	4.156	23.8	0.999	0.028	0.314	0.033
1-00452	WES_NimbleGenV2,WGS_GMKF2	WES_NimbleGenV2,WGS_GMKF2	Y	Same	1:54747176:C:T	1	54747176	C	T	ACG>ATG	SSBP3	ENSG00000157216	SSBP3	0.999756	ENST00000371320.3	0.99968	0.062741	0.198	1067	0.49595	0.346779	281	missense	4	ENST00000371320.3	ENST00000357475.4,ENST00000371319.3,ENST00000371320.3,ENST00000417664.2	protein_coding,protein_coding,protein_coding,protein_coding	missense,missense,missense,5_prime_UTR	.,.,.,.	c.301G>A,c.301G>A,c.301G>A,c.-30G>A	301:Gtg/Atg,301:Gtg/Atg,301:Gtg/Atg,.	p.V101M,p.V101M,p.V101M,.	0.195	2.07053	0.876853	4.401e-05	0.0001	0	0	1.709e-05	2.766e-05	3.714e-05	4.374e-05	6.048	28	1	0.069	0.581	0.008
1-02464	WES_NimbleGenV2	WES_NimbleGenV2	Y	Same	1:55139413:C:T	1	55139413	C	T	GCG>GTG	MROH7	ENSG00000184313	MROH7	6.65108e-19	ENST00000421030.2	4.8111e-24	0.76163	0.979	10419	1.0083	NA	NA	stop_gained	6	ENST00000421030.2	ENST00000339553.5,ENST00000395690.2,ENST00000409996.1,ENST00000421030.2,ENST00000454855.2,ENST00000545244.1	protein_coding,protein_coding,protein_coding,protein_coding,protein_coding,protein_coding	stop_gained,stop_gained,stop_gained,stop_gained,stop_gained,stop_gained	.,.,.,.,.,.	c.1735C>T,c.1735C>T,c.439C>T,c.1735C>T,c.289C>T,c.439C>T	1735:Cga/Tga,1735:Cga/Tga,439:Cga/Tga,1735:Cga/Tga,289:Cga/Tga,439:Cga/Tga	p.R579*,p.R579*,p.R147*,p.R579*,p.R97*,p.R147*	NA	NA	NA	0.0002	1.499e-05	0.0003	2.374e-05	0.0002	8.828e-06	0.0016	0.0016	11.121	37	NA	NA	NA	NA
1-05589	WES_NimbleGenV2	WES_NimbleGenV2	Y	Same	1:55166072:G:A	1	55166072	G	A	CGA>CAA	MROH7	ENSG00000184313	MROH7	6.65108e-19	ENST00000421030.2	4.8111e-24	0.76163	0.979	10419	1.0083	NA	NA	missense	6	ENST00000421030.2	ENST00000339553.5,ENST00000395690.2,ENST00000409996.1,ENST00000421030.2,ENST00000454855.2,ENST00000545244.1	protein_coding,protein_coding,protein_coding,protein_coding,protein_coding,protein_coding	downstream_gene,downstream_gene,missense,missense,missense,3_prime_UTR	.,.,.,.,.,.	.,.,c.1747G>A,c.3043G>A,c.1597G>A,c.*9G>A	.,.,1747:Gac/Aac,3043:Gac/Aac,1597:Gac/Aac,.	.,.,p.D583N,p.D1015N,p.D533N,.	0.039	0.0782773	0.462318	2.564e-05	3.07e-05	3.457e-05	4.907e-05	1.208e-05	1.776e-05	3.281e-05	3.282e-05	1.248	12	0.58	0.498	0.099	0.005
1-05515	WES_MedExome	WES_MedExome	Y	Same	1:57157111:AAT:A	1	57157111	AAT	A	NA	PRKAA2	ENSG00000162409	PRKAA2	1.44262e-05	ENST00000371244.4	3.5282e-08	0.60616	0.921	9720	0.67987	0.00941291	10657	frameshift	1	ENST00000371244.4	ENST00000371244.4	protein_coding	frameshift	NA	c.284_285del	282-283:gaATat/gaat	p.Y95Cfs*5	NA	NA	NA	NA	NA	NA	NA	NA	NA	NA	NA	NA	NA	NA	NA	NA	NA
1-04113	WES_NimbleGenV2,WGS_Baylor	WGS_Baylor	Y	NA	1:58939638:A:G	1	58939638	A	G	CAA>CGA	OMA1	ENSG00000162600	OMA1	3.51133e-09	ENST00000371226.3	1.2241e-11	0.77909	1.132	12224	0.91557	0.00835293	11151	synonymous	1	NA	ENST00000358603.2	protein_coding	synonymous	A+3	c.1368T>C	1368:ctT/ctC	p.L456=	NA	NA	NA	NA	NA	NA	NA	NA	NA	NA	NA	NA	NA	NA	NA	NA	NA
1-03169	WES_NimbleGenV2,WGS_GMKF2	WES_NimbleGenV2,WGS_GMKF2	Y	Same	1:59004897:TAGAC:T	1	59004897	TAGAC	T	NA	OMA1	ENSG00000162600	OMA1	3.51133e-09	ENST00000371226.3	1.2241e-11	0.77909	1.132	12224	0.91557	0.00835293	11151	frameshift	2	ENST00000371226.3	ENST00000358603.2,ENST00000371226.3	protein_coding,protein_coding	frameshift,frameshift	.,.	c.66_69del,c.66_69del	66-69:ctGTCT/ct,66-69:ctGTCT/ct	p.S23Tfs*8,p.S23Tfs*8	NA	NA	NA	0.0004	0	0.0005	0	0.0003	0	0.0048	0.0048	NA	NA	NA	NA	NA	NA
1-00392	WES_NimbleGenV2,WGS_GMKF2	WES_NimbleGenV2,WGS_GMKF2	Y	Same	1:60377896:C:T	1	60377896	C	T	GCT>GTT	CYP2J2	ENSG00000134716	CYP2J2	4.51202e-12	ENST00000371204.3	1.6181e-15	0.9813	1.39	14703	0.97692	0.00319359	14412	missense	1	ENST00000371204.3	ENST00000371204.3	protein_coding	missense	NA	c.461G>A	461:aGc/aAc	p.S154N	0.164	0.225206	0.335579	NA	NA	NA	NA	NA	NA	NA	NA	2.821	21.5	0.022	0.088	0.014	0.027
1-01849	WES_NimbleGenV2,WGS_GMKF2	WES_NimbleGenV2,WGS_GMKF2	Y	Same	1:62739114:C:A	1	62739114	C	A	GCG>GAG	KANK4	ENSG00000132854	KANK4	5.3985e-08	ENST00000371153.4	2.0713e-09	0.55105	0.801	8298	0.97579	0.0109135	10091	synonymous	3	ENST00000371153.4	ENST00000354381.3,ENST00000371150.1,ENST00000371153.4	protein_coding,protein_coding,protein_coding	intron,upstream_gene,synonymous	.,.,.	c.17-1853G>T,.,c.1662G>T	.,.,1662:tcG/tcT	.,.,p.S554=	NA	NA	NA	NA	NA	NA	NA	NA	NA	NA	NA	NA	NA	NA	NA	NA	NA
1-12248	WES_NimbleGenV2	WES_NimbleGenV2	Y	Same	1:62905645:C:T	1	62905645	C	T	GCT>GTT	USP1	ENSG00000162607	USP1	0.993181	ENST00000339950.4	0.99691	0.099271	0.257	1777	0.84737	0.154636	2145	missense	2	ENST00000339950.4	ENST00000339950.4,ENST00000371146.1	protein_coding,protein_coding	missense,missense	.,.	c.107C>T,c.107C>T	107:gCt/gTt,107:gCt/gTt	p.A36V,p.A36V	0.052	0.147613	0.716439	NA	NA	NA	NA	NA	NA	NA	NA	3.359	22.9	0.058	0.106	0.483	0.015
1-05154	WES_MedExome	WES_MedExome	Y	Same	1:63876940:C:T	1	63876940	C	T	ACG>ATG	ALG6	ENSG00000088035	ALG6	0.0553676	ENST00000371108.4	0.00030541	0.38713	0.641	6414	0.73373	0.0205842	7677	synonymous	2	ENST00000371108.4	ENST00000263440.4,ENST00000371108.4	protein_coding,protein_coding	synonymous,synonymous	.,.	c.624C>T,c.618C>T	624:caC/caT,618:caC/caT	p.H208=,p.H206=	NA	NA	NA	0.0002	0	0.0003	0	0.0001	1.76e-05	0.0009	0.0009	NA	NA	NA	NA	NA	NA
1-11171	WES_MedExome	WES_MedExome	Y	Same	1:67796372:T:A	1	67796372	T	A	ATG>AAG	IL12RB2	ENSG00000081985	IL12RB2	4.50999e-06	ENST00000262345.1	1.6212e-09	0.49506	0.707	7195	0.97042	0.00983172	10501	missense	4	ENST00000262345.1	ENST00000262345.1,ENST00000371000.1,ENST00000541374.1,ENST00000544434.1	protein_coding,protein_coding,protein_coding,protein_coding	missense,missense,missense,missense	.,.,.,.	c.837T>A,c.837T>A,c.837T>A,c.837T>A	837:caT/caA,837:caT/caA,837:caT/caA,837:caT/caA	p.H279Q,p.H279Q,p.H279Q,p.H279Q	0.078	0.136042	0.351005	NA	NA	NA	NA	NA	NA	NA	NA	1.671	14.24	0.003	0.217	0.166	0.01
1-04891	WES_MedExome,WGS_GMKF2	WES_MedExome,WGS_GMKF2	Y	Same	1:68171197:C:T	1	68171197	C	T	GCA>GTA	GNG12	ENSG00000172380	GNG12	0.553352	ENST00000370982.3	0.58936	0	1.055	11308	0.69092	0.144994	2229	synonymous	1	ENST00000370982.3	ENST00000370982.3	protein_coding	synonymous	NA	c.156G>A	156:ttG/ttA	p.L52=	NA	NA	NA	NA	NA	NA	NA	NA	NA	NA	NA	NA	NA	NA	NA	NA	NA
1-02325	WES_NimbleGenV2	WES_NimbleGenV2	Y	Same	1:70484471:A:G	1	70484471	A	G	CAT>CGT	LRRC7	ENSG00000033122	LRRC7	0.999999	ENST00000035383.5	1	0.079784	0.157	622	0.6467	0.15016	2170	missense	3	ENST00000035383.5	ENST00000035383.5,ENST00000310961.5,ENST00000415775.2	protein_coding,protein_coding,protein_coding	missense,missense,5_prime_UTR	.,.,.	c.1276A>G,c.1291A>G,c.-130A>G	1276:Atg/Gtg,1291:Atg/Gtg,.	p.M426V,p.M431V,.	0.338	2.2457	0.804056	8.258e-06	0	1.105e-05	0	7.968e-06	0	3.268e-05	3.28e-05	5.02	25.2	0.978	0.001	0.785	0.007
1-03577	WES_NimbleGenV2	WES_NimbleGenV2	Y	NA	1:70710440:C:CGGAGAAGATCTCATTCCAGAGAAAGAG	1	70710440	C	CGGAGAAGATCTCATTCCAGAGAAAGAG	NA	SRSF11	ENSG00000116754	SRSF11	0.999788	ENST00000370950.3	0.99806	0.073903	0.233	1480	0.58381	0.11253	2679	inframe_insertion	4	ENST00000370950.3	ENST00000370949.1,ENST00000370950.3,ENST00000370951.1,ENST00000405432.1	protein_coding,protein_coding,protein_coding,protein_coding	inframe_insertion,inframe_insertion,inframe_insertion,inframe_insertion	.,.,.,.	c.696_722dup,c.876_902dup,c.876_902dup,c.876_902dup	694-695:cgg/cGGAGAAGATCTCATTCCAGAGAAAGAGgg,874-875:cgg/cGGAGAAGATCTCATTCCAGAGAAAGAGgg,874-875:cgg/cGGAGAAGATCTCATTCCAGAGAAAGAGgg,874-875:cgg/cGGAGAAGATCTCATTCCAGAGAAAGAGgg	p.H236_S244dup,p.H296_S304dup,p.H296_S304dup,p.H296_S304dup	NA	NA	NA	NA	NA	NA	NA	NA	NA	NA	NA	NA	NA	NA	NA	NA	NA
1-04485	WES_NimbleGenV2	WES_NimbleGenV2	Y	Same	1:70832126:G:C	1	70832126	G	C	AGG>ACG	HHLA3	ENSG00000197568	HHLA3	0.00618097	ENST00000370940.5	0.0072792	0.93797	1.835	17811	0.93024	NA	NA	splice_acceptor	5	ENST00000370940.5	ENST00000359875.5,ENST00000361764.4,ENST00000370940.5,ENST00000432224.1,ENST00000531950.1	protein_coding,protein_coding,protein_coding,protein_coding,protein_coding	splice_acceptor,splice_acceptor,splice_acceptor,splice_acceptor,splice_acceptor	A-1,A-1,A-1,A-1,A-1	c.258-1G>C,c.157-1G>C,c.161-1G>C,c.260-1G>C,c.258-1G>C	.,.,.,.,.	.,.,.,.,.	NA	NA	NA	NA	NA	NA	NA	NA	NA	NA	NA	0.624	8.322	NA	NA	NA	NA
1-06321	WES_NimbleGenV2,WGS_Baylor	WES_NimbleGenV2,WGS_Baylor	Y	Same	1:74575088:T:C	1	74575088	T	C	ATA>ACA	LRRIQ3	ENSG00000162620	LRRIQ3	3.22227e-15	ENST00000354431.4	1.374e-13	0.85439	1.22	13121	1.1367	NA	NA	missense	3	ENST00000354431.4	ENST00000354431.4,ENST00000370909.2,ENST00000395089.1	protein_coding,protein_coding,protein_coding	missense,missense,missense	.,.,.	c.857A>G,c.533A>G,c.857A>G	857:tAt/tGt,533:tAt/tGt,857:tAt/tGt	p.Y286C,p.Y178C,p.Y286C	0.019	0.00371298	0.292465	NA	NA	NA	NA	NA	NA	NA	NA	0.34	6.07	0.001	0.001	0.064	0.004
1-01078	WES_NimbleGenV2	WES_NimbleGenV2	Y	Same	1:75679609:C:A	1	75679609	C	A	ACT>AAT	SLC44A5	ENSG00000137968	SLC44A5	0.0342287	ENST00000370855.5	7.6779e-05	0.34212	0.52	5071	0.82957	0.0209486	7609	missense	3	ENST00000370855.5	ENST00000370855.5,ENST00000370859.3,ENST00000535611.1	protein_coding,protein_coding,protein_coding	missense,missense,missense	.,.,.	c.1868G>T,c.1868G>T,c.1478G>T	1868:aGt/aTt,1868:aGt/aTt,1478:aGt/aTt	p.S623I,p.S623I,p.S493I	0.054	0.287613	0.272218	NA	NA	NA	NA	NA	NA	NA	NA	2.074	16.69	0.002	0.217	0.155	0.005
1-00949	WES_NimbleGenV2	WES_NimbleGenV2	Y	Same	1:76384744:T:C	1	76384744	T	C	CTG>CCG	ASB17	ENSG00000154007	ASB17	0.0061587	ENST00000284142.6	3.4115e-06	0.87342	1.511	15567	1.0267	0.000944364	15815	missense	1	ENST00000284142.6	ENST00000284142.6	protein_coding	missense	NA	c.781A>G	781:Aga/Gga	p.R261G	0.694	0.158964	0.562573	NA	NA	NA	NA	NA	NA	NA	NA	5.687	26.8	0.991	0	0.841	0.159
1-04832	WES_NimbleGenV2	WES_NimbleGenV2	Y	Same	1:77752658:C:T	1	77752658	C	T	CCG>CTG	AK5	ENSG00000154027	AK5	0.139499	ENST00000354567.2	0.0033057	0.32916	0.558	5507	0.65875	0.0288163	6499	synonymous	2	ENST00000354567.2	ENST00000344720.5,ENST00000354567.2	protein_coding,protein_coding	synonymous,synonymous	.,.	c.15C>T,c.93C>T	15:ccC/ccT,93:ccC/ccT	p.P5=,p.P31=	NA	NA	NA	NA	NA	NA	NA	4.153e-06	9.113e-06	9.113e-06	1.158e-05	NA	NA	NA	NA	NA	NA
1-03657	WES_NimbleGenV2	WES_NimbleGenV2	Y	Same	1:78268964:G:A	1	78268964	G	A	TGT>TAT	FAM73A	ENSG00000180488	MIGA1	0.000750459	ENST00000370791.3	1.8254e-07	0.48535	0.728	7446	0.91744	0.0146591	8902	missense	2	ENST00000370791.3	ENST00000370791.3,ENST00000443751.2	protein_coding,protein_coding	missense,missense	.,.	c.383G>A,c.269G>A	383:tGt/tAt,269:tGt/tAt	p.C128Y,p.C90Y	0.189	0.55434	0.710607	NA	NA	NA	NA	NA	NA	NA	NA	4.244	23.9	0.972	0.014	0.513	0.01
1-05582	WES_MedExome,WGS_GMKF2	WES_MedExome,WGS_GMKF2	Y	Same	1:79383634:A:G	1	79383634	A	G	CAC>CGC	ELTD1	ENSG00000162618	ADGRL4	5.25882e-07	ENST00000370742.3	2.78e-11	0.69709	1.004	10732	0.99502	0.00985909	10495	synonymous	1	ENST00000370742.3	ENST00000370742.3	protein_coding	synonymous	NA	c.1563T>C	1563:ggT/ggC	p.G521=	NA	NA	NA	NA	NA	NA	NA	NA	NA	NA	NA	NA	NA	NA	NA	NA	NA
1-02617	WES_NimbleGenV2	WES_NimbleGenV2	Y	Same	1:84649798:C:T	1	84649798	C	T	TCG>TTG	PRKACB	ENSG00000142875	PRKACB	0.612478	ENST00000370685.3	0.35122	0.22772	0.479	4580	0.44505	0.0305338	6311	stop_gained	7	ENST00000370685.3	ENST00000370680.1,ENST00000370682.3,ENST00000370685.3,ENST00000370688.3,ENST00000370689.2,ENST00000394838.2,ENST00000394839.2	protein_coding,protein_coding,protein_coding,protein_coding,protein_coding,protein_coding,protein_coding	stop_gained,stop_gained,stop_gained,stop_gained,stop_gained,stop_gained,intron	.,.,.,.,.,.,.	c.334C>T,c.328C>T,c.457C>T,c.316C>T,c.316C>T,c.337C>T,c.247-985C>T	334:Cga/Tga,328:Cga/Tga,457:Cga/Tga,316:Cga/Tga,316:Cga/Tga,337:Cga/Tga,.	p.R112*,p.R110*,p.R153*,p.R106*,p.R106*,p.R113*,.	NA	NA	NA	NA	NA	NA	NA	4.077e-06	8.993e-06	8.993e-06	1.138e-05	11.807	38	NA	NA	NA	NA
1-01784	WES_NimbleGenV2	WES_NimbleGenV2	Y	NA	1:84948687:A:G	1	84948687	A	G	TAG>TGG	RPF1	ENSG00000117133	RPF1	9.47683e-07	ENST00000370654.5	2.3931e-08	0.7628	1.192	12870	0.96058	0.00571305	12671	synonymous	2	ENST00000370654.5	ENST00000370654.5,ENST00000370656.1	protein_coding,protein_coding	intron,synonymous	.,.	c.366+9A>G,c.375A>G	.,375:ttA/ttG	.,p.L125=	NA	NA	NA	NA	NA	NA	NA	NA	NA	NA	NA	NA	NA	NA	NA	NA	NA
1-01798	WES_MedExome	WES_MedExome	Y	Same	1:85587490:A:T	1	85587490	A	T	GAC>GTC	WDR63	ENSG00000162643	WDR63	0.000118222	ENST00000294664.6	2.9016e-13	0.55516	0.757	7803	0.86817	0.0073616	11686	synonymous	3	ENST00000294664.6	ENST00000294664.6,ENST00000326813.8,ENST00000370596.1	protein_coding,protein_coding,protein_coding	synonymous,synonymous,synonymous	.,.,.	c.1974A>T,c.1857A>T,c.1857A>T	1974:cgA/cgT,1857:cgA/cgT,1857:cgA/cgT	p.R658=,p.R619=,p.R619=	NA	NA	NA	NA	NA	NA	NA	NA	NA	NA	NA	NA	NA	NA	NA	NA	NA
1-00174	WES_NimbleGenV2,WGS_Baylor	WES_NimbleGenV2,WGS_Baylor	Y	Same	1:90482962:A:C	1	90482962	A	C	GAA>GCA	ZNF326	ENSG00000162664	ZNF326	0.977918	ENST00000340281.4	0.90182	0.16934	0.356	3037	0.75106	0.0810798	3471	missense	3	ENST00000340281.4	ENST00000340281.4,ENST00000370447.3,ENST00000455342.2	protein_coding,protein_coding,protein_coding	missense,missense,missense	.,.,.	c.1013A>C,c.746A>C,c.395A>C	1013:gAa/gCa,746:gAa/gCa,395:gAa/gCa	p.E338A,p.E249A,p.E132A	0.281	0.310185	0.694393	8.35e-06	1.524e-05	1.115e-05	2.405e-05	4.105e-06	0	NA	NA	3.817	23.4	0.039	0.002	0.575	0.014
1-04363	WES_NimbleGenV2	WES_NimbleGenV2	Y	Same	1:91182217:T:C	1	91182217	T	C	GTG>GCG	BARHL2	ENSG00000143032	BARHL2	0.222345	ENST00000370445.4	0.61149	0.17252	0.543	5357	1.0124	0.0364915	5742	missense	1	ENST00000370445.4	ENST00000370445.4	protein_coding	missense	NA	c.536A>G	536:cAc/cGc	p.H179R	0.173	0.637212	0.444284	NA	NA	NA	NA	NA	NA	NA	NA	0.787	9.386	0.009	0.598	0.271	0.025
1-05089	WES_NimbleGenV2	WES_NimbleGenV2	Y	Same	1:92149360:C:T	1	92149360	C	T	GCT>GTT	TGFBR3	ENSG00000069702	TGFBR3	0.0110548	ENST00000212355.4	0.0030577	0.30777	0.499	4793	0.8404	0.015546	8693	missense	3	ENST00000212355.4	ENST00000212355.4,ENST00000370399.2,ENST00000525962.1	protein_coding,protein_coding,protein_coding	missense,missense,missense	.,.,.	c.2492G>A,c.2489G>A,c.2492G>A	2492:aGc/aAc,2489:aGc/aAc,2492:aGc/aAc	p.S831N,p.S830N,p.S831N	0.211	0.771077	0.807	NA	NA	NA	NA	NA	NA	NA	NA	7.031	33	1	0.008	0.218	0.025
1-04506	WES_NimbleGenV2,WGS_Baylor	WES_NimbleGenV2,WGS_Baylor	Y	Same	1:92649557:A:G	1	92649557	A	G	CAG>CGG	KIAA1107	ENSG00000069712	KIAA1107	NA	ENST00000370378.4	0.16557	0.24055	0.398	3561	0.7346	NA	NA	synonymous	2	ENST00000370378.4	ENST00000370378.4,ENST00000409154.4	protein_coding,protein_coding	synonymous,synonymous	.,.	c.3735A>G,c.3900A>G	3735:acA/acG,3900:acA/acG	p.T1245=,p.T1300=	NA	NA	NA	NA	NA	NA	NA	NA	NA	NA	NA	NA	NA	NA	NA	NA	NA
1-08084	WES_MedExome	WES_MedExome	Y	Same	1:93299009:C:T	1	93299009	C	T	ACG>ATG	RPL5	ENSG00000122406	RPL5	0.994762	ENST00000370321.3	0.99776	0	0.167	708	0.5907	0.249074	955	stop_gained	1	ENST00000370321.3	ENST00000370321.3	protein_coding	stop_gained	NA	c.67C>T	67:Cga/Tga	p.R23*	NA	NA	NA	NA	NA	NA	NA	NA	NA	NA	NA	9.742	36	NA	NA	NA	NA
1-09781	WES_MedExome	WES_MedExome	Y	Same	1:93299101:G:C	1	93299101	G	C	AGA>ACA	RPL5	ENSG00000122406	RPL5	0.994762	ENST00000370321.3	0.99776	0	0.167	708	0.5907	0.249074	955	splice_acceptor	1	ENST00000370321.3	ENST00000370321.3	protein_coding	splice_acceptor	A-1	c.74-1G>C	NA	NA	NA	NA	NA	NA	NA	NA	NA	NA	NA	NA	NA	4.568	24.4	NA	NA	NA	NA
1-05257	WES_MedExome,WGS_GMKF2	WES_MedExome,WGS_GMKF2	Y	Same	1:93620266:C:A	1	93620266	C	A	TCA>TAA	TMED5	ENSG00000117500	TMED5	0.00243713	ENST00000370282.3	5.2721e-09	1.1162	1.741	17113	0.82926	0.00622304	12358	synonymous	3	ENST00000370282.3	ENST00000370280.1,ENST00000370282.3,ENST00000479918.1	protein_coding,protein_coding,protein_coding	downstream_gene,synonymous,3_prime_UTR	.,.,.	.,c.651G>T,c.*118G>T	.,651:ctG/ctT,.	.,p.L217=,.	NA	NA	NA	NA	NA	NA	NA	NA	NA	NA	NA	NA	NA	NA	NA	NA	NA
1-02035	WES_MedExome	WES_MedExome	Y	Same	1:94574138:A:G	1	94574138	A	G	AAT>AGT	ABCA4	ENSG00000198691	ABCA4	1.26763e-28	ENST00000370225.3	5.3499e-48	0.76333	0.91	9578	1.0526	0.00754663	11587	missense	2	ENST00000370225.3	ENST00000370225.3,ENST00000535735.1	protein_coding,protein_coding	missense,missense	.,.	c.437T>C,c.437T>C	437:aTt/aCt,437:aTt/aCt	p.I146T,p.I146T	0.296	0.107435	0.354797	NA	NA	NA	NA	1.193e-05	0	0.0001	0.0001	0.197	4.642	0.029	0.652	0.063	0.065
1-06555	WES_NimbleGenV2	WES_NimbleGenV2	Y	Same	1:94943860:A:G	1	94943860	A	G	AAT>AGT	ABCD3	ENSG00000117528	ABCD3	0.999696	ENST00000370214.4	0.0078364	0.27812	0.435	4025	0.62575	0.0696602	3826	missense	5	ENST00000370214.4	ENST00000315713.5,ENST00000370214.4,ENST00000394233.2,ENST00000454898.2,ENST00000536817.1	protein_coding,protein_coding,protein_coding,protein_coding,protein_coding	missense,missense,missense,missense,missense	.,.,.,.,.	c.673A>G,c.673A>G,c.673A>G,c.745A>G,c.454A>G	673:Att/Gtt,673:Att/Gtt,673:Att/Gtt,745:Att/Gtt,454:Att/Gtt	p.I225V,p.I225V,p.I225V,p.I249V,p.I152V	0.619	0.627309	0.528245	3.34e-05	6.076e-05	4.469e-05	9.606e-05	5.199e-05	8.856e-05	8.856e-05	8.963e-05	1.979	16.08	0.592	0.794	0.546	0.326
1-01787	WES_NimbleGenV2	WES_NimbleGenV2	Y	Same	1:97915761:A:G	1	97915761	A	G	GAA>GGA	DPYD	ENSG00000188641	DPYD	4.18972e-09	ENST00000370192.3	3.3686e-22	0.77223	1.005	10752	1.0259	NA	NA	missense	1	ENST00000370192.3	ENST00000370192.3	protein_coding	missense	NA	c.1759T>C	1759:Tcc/Ccc	p.S587P	0.806	0.335467	0.784267	NA	NA	NA	NA	NA	NA	NA	NA	5.079	25.3	1	0.002	0.23	0.215
1-04930	WES_NimbleGenV2	WES_NimbleGenV2	Y	Same	1:100605988:A:G	1	100605988	A	G	CAT>CGT	TRMT13	ENSG00000122435	TRMT13	2.92966e-05	ENST00000370141.2	1.039e-07	0.60285	0.928	9806	0.92627	0.0092453	10726	missense	3	ENST00000370141.2	ENST00000370139.1,ENST00000370141.2,ENST00000370143.1	protein_coding,protein_coding,protein_coding	intron,missense,3_prime_UTR	.,.,.	c.302-18A>G,c.419A>G,c.*19A>G	.,419:cAt/cGt,.	.,p.H140R,.	0.024	0.211024	0.302423	8.244e-06	0	1.103e-05	0	0	0	NA	NA	-0.476	0.252	0.004	0.595	0.027	0.009
1-00243	WES_NimbleGenV2	WES_NimbleGenV2	Y	Same	1:109440250:GT:G	1	109440250	GT	G	NA	GPSM2	ENSG00000121957	GPSM2	2.9413e-10	ENST00000406462.2	7.6958e-11	0.6048	0.864	9043	0.81497	0.00754298	11590	splice_donor	2	ENST00000406462.2	ENST00000264126.3,ENST00000406462.2	protein_coding,protein_coding	splice_donor,splice_donor	D+2,D+2	c.414+2del,c.414+2del	.,.	.,.	NA	NA	NA	NA	NA	NA	NA	NA	NA	NA	NA	NA	NA	NA	NA	NA	NA
1-04270	WES_NimbleGenV2,WGS_Baylor	WES_NimbleGenV2,WGS_Baylor	Y	Same	1:109656275:G:A	1	109656275	G	A	CGA>CAA	C1orf194	ENSG00000179902	C1orf194	2.5003e-07	ENST00000369949.4	3.9833e-06	1.0521	1.765	17293	0.7105	NA	NA	missense	3	ENST00000369949.4	ENST00000369945.3,ENST00000369948.3,ENST00000369949.4	protein_coding,protein_coding,protein_coding	upstream_gene,upstream_gene,missense	.,.,.	.,.,c.25C>T	.,.,25:Cgt/Tgt	.,.,p.R9C	0.027	1.35917	NA	NA	NA	NA	NA	NA	NA	NA	NA	3.453	23	0.004	0.047	0.062	0.003
1-01244	WES_NimbleGenV2,WGS_GMKF2	WES_NimbleGenV2,WGS_GMKF2	Y	Same	1:109737118:G:A	1	109737118	G	A	CGC>CAC	KIAA1324	ENSG00000116299	KIAA1324	2.14865e-08	ENST00000369939.3	7.0266e-13	0.53114	0.724	7413	0.86826	0.00893378	10877	missense	2	ENST00000369939.3	ENST00000369939.3,ENST00000529753.1	protein_coding,protein_coding	missense,missense	.,.	c.2023G>A,c.1762G>A	2023:Gct/Act,1762:Gct/Act	p.A675T,p.A588T	0.052	0.182039	0.376106	3.295e-05	1.498e-05	3.306e-05	0	3.579e-05	1.759e-05	0.0002	0.0002	1.002	10.67	0.018	0.524	0.06	0.009
M003-08	WES_NimbleGenV2	WES_NimbleGenV2	Y	Same	1:109779065:G:A	1	109779065	G	A	CGG>CAG	SARS	ENSG00000031698	SARS	0.999151	ENST00000234677.2	0.99925	0.067544	0.213	1226	0.56785	0.200109	1661	synonymous	2	ENST00000234677.2	ENST00000234677.2,ENST00000369923.4	protein_coding,protein_coding	synonymous,synonymous	.,.	c.1152G>A,c.1152G>A	1152:ccG/ccA,1152:ccG/ccA	p.P384=,p.P384=	NA	NA	NA	2.473e-05	4.497e-05	2.207e-05	4.749e-05	2.784e-05	6.156e-05	6.156e-05	6.701e-05	NA	NA	NA	NA	NA	NA
1-06149	WES_MedExome,WGS_GMKF2	WES_MedExome,WGS_GMKF2	Y	Same	1:109793643:G:A	1	109793643	G	A	CGG>CAG	CELSR2	ENSG00000143126	CELSR2	0.999999	ENST00000271332.3	0.99994	0.1729	0.251	1706	0.8563	0.0835661	3399	synonymous	1	ENST00000271332.3	ENST00000271332.3	protein_coding	synonymous	NA	c.942G>A	942:acG/acA	p.T314=	NA	NA	NA	1.654e-05	3.013e-05	2.217e-05	4.786e-05	1.195e-05	8.812e-06	5.785e-05	6.556e-05	NA	NA	NA	NA	NA	NA
1-13283	WES_NimbleGenV2	WES_NimbleGenV2	Y	Same	1:110116658:CAGTA:C	1	110116658	CAGTA	C	NA	GNAI3	ENSG00000065135	GNAI3	0.0388113	ENST00000369851.4	0.038287	0.30942	0.611	6106	0.63622	0.0194167	7891	splice_donor	1	ENST00000369851.4	ENST00000369851.4	protein_coding	splice_donor	D-1~D+3	c.303+3_303+6del	NA	NA	NA	NA	NA	NA	NA	NA	NA	NA	NA	NA	NA	NA	NA	NA	NA	NA	NA
1-02765	WES_NimbleGenV2,WGS_Baylor	WES_NimbleGenV2,WGS_Baylor	Y	Same	1:110456922:G:A	1	110456922	G	A	CGA>CAA	CSF1	ENSG00000184371	CSF1	0.939719	ENST00000329608.6	0.99634	0.047731	0.226	1387	0.91789	0.114502	2642	synonymous	5	ENST00000329608.6	ENST00000329608.6,ENST00000344188.5,ENST00000369801.1,ENST00000369802.3,ENST00000420111.2	protein_coding,protein_coding,protein_coding,protein_coding,protein_coding	synonymous,synonymous,synonymous,synonymous,synonymous	.,.,.,.,.	c.81G>A,c.81G>A,c.81G>A,c.81G>A,c.81G>A	81:gcG/gcA,81:gcG/gcA,81:gcG/gcA,81:gcG/gcA,81:gcG/gcA	p.A27=,p.A27=,p.A27=,p.A27=,p.A27=	NA	NA	NA	NA	NA	NA	NA	4.047e-06	0	5.507e-05	7.584e-05	NA	NA	NA	NA	NA	NA
1-03200	WES_MedExome	WES_MedExome	Y	Same	1:110754382:C:G	1	110754382	C	G	GCG>GGG	KCNC4	ENSG00000116396	KCNC4	0.000534225	ENST00000369787.3	0.0044543	0.38956	0.732	7495	0.71712	0.0141854	9038	missense	3	ENST00000369787.3	ENST00000369787.3,ENST00000413138.3,ENST00000438661.2	protein_coding,protein_coding,protein_coding	missense,missense,missense	.,.,.	c.261C>G,c.261C>G,c.261C>G	261:agC/agG,261:agC/agG,261:agC/agG	p.S87R,p.S87R,p.S87R	0.24	1.18625	0.81497	NA	NA	NA	NA	NA	NA	NA	NA	2.394	18.78	0.2	0.32	0.366	0.433
1-01315	WES_NimbleGenV2	WES_NimbleGenV2	Y	Same	1:111216332:CG:C	1	111216332	CG	C	NA	KCNA3	ENSG00000177272	KCNA3	NA	ENST00000369769.2	0.89392	0.12446	0.392	3487	0.54869	NA	NA	frameshift	1	ENST00000369769.2	ENST00000369769.2	protein_coding	frameshift	NA	c.1099del	1099:Cgc/gc	p.R367Afs*3	NA	NA	NA	NA	NA	NA	NA	NA	NA	NA	NA	NA	NA	NA	NA	NA	NA
1-00380	WES_MedExome	WES_MedExome	Y	Same	1:111957421:C:A	1	111957421	C	A	GCC>GAC	OVGP1	ENSG00000085465	OVGP1	0.000935884	ENST00000369732.3	0.00067299	0.4144	0.723	7390	1.0194	0.00803031	11311	missense	2	ENST00000369732.3	ENST00000369732.3,ENST00000540696.1	protein_coding,protein_coding	missense,downstream_gene	.,.	c.1702G>T,.	1702:Gct/Tct,.	p.A568S,.	0.088	0.0836914	0.203918	NA	NA	NA	NA	NA	NA	NA	NA	0.924	10.22	0.993	0.174	0.089	0.003
1-03374	WES_MedExome,WGS_Baylor	WES_MedExome,WGS_Baylor	Y	Same	1:113242601:A:C	1	113242601	A	C	AAA>ACA	MOV10	ENSG00000155363	MOV10	0.99809	ENST00000413052.2	0.80908	0.202	0.343	2877	0.68442	0.0635821	4056	missense	4	ENST00000413052.2	ENST00000357443.2,ENST00000369644.1,ENST00000369645.1,ENST00000413052.2	protein_coding,protein_coding,protein_coding,protein_coding	missense,missense,missense,missense	.,.,.,.	c.2795A>C,c.2627A>C,c.2795A>C,c.2795A>C	2795:aAa/aCa,2627:aAa/aCa,2795:aAa/aCa,2795:aAa/aCa	p.K932T,p.K876T,p.K932T,p.K932T	0.325	0.833789	0.365875	NA	NA	NA	NA	NA	NA	NA	NA	1.766	14.78	0.271	0.467	0.5	0.045
1-00075	WES_NimbleGenV2	WES_NimbleGenV2	Y	Same	1:114354867:C:A	1	114354867	C	A	GCA>GAA	RSBN1	ENSG00000081019	RSBN1	0.80514	ENST00000261441.5	0.099107	0.25472	0.444	4146	0.71666	0.134399	2353	synonymous	1	ENST00000261441.5	ENST00000261441.5	protein_coding	synonymous	NA	c.168G>T	168:gtG/gtT	p.V56=	NA	NA	NA	3.418e-05	1.559e-05	4.631e-05	2.529e-05	5.366e-05	4.498e-05	0.0004	0.0005	NA	NA	NA	NA	NA	NA
1-03151	WES_NimbleGenV2	WES_NimbleGenV2	Y	Same	1:115166210:C:T	1	115166210	C	T	TCG>TTG	DENND2C	ENSG00000175984	DENND2C	1.70409e-07	ENST00000393274.1	5.9524e-12	0.52433	0.723	7399	0.95218	0.00578739	12623	synonymous	3	ENST00000393274.1	ENST00000393274.1,ENST00000393276.3,ENST00000393277.1	protein_coding,protein_coding,protein_coding	synonymous,synonymous,synonymous	.,.,.	c.861G>A,c.861G>A,c.861G>A	861:acG/acA,861:acG/acA,861:acG/acA	p.T287=,p.T287=,p.T287=	NA	NA	NA	1.656e-05	1.506e-05	1.108e-05	0	1.216e-05	8.949e-06	5.581e-05	7.726e-05	NA	NA	NA	NA	NA	NA
1-01018	WES_MedExome	WES_MedExome	Y	Same	1:115168587:G:A	1	115168587	G	A	CGA>CAA	DENND2C	ENSG00000175984	DENND2C	1.70409e-07	ENST00000393274.1	5.9524e-12	0.52433	0.723	7399	0.95218	0.00578739	12623	missense	3	ENST00000393274.1	ENST00000393274.1,ENST00000393276.3,ENST00000393277.1	protein_coding,protein_coding,protein_coding	missense,missense,missense	.,.,.	c.19C>T,c.19C>T,c.19C>T	19:Cgt/Tgt,19:Cgt/Tgt,19:Cgt/Tgt	p.R7C,p.R7C,p.R7C	0.3	0.43592	0.683455	5.849e-05	9.071e-05	7.863e-05	0.0001	0.0001	0.0002	0.0002	0.0003	6.837	33	1	0	0.408	0.013
1-00949	WES_NimbleGenV2	WES_NimbleGenV2	Y	Same	1:116206572:A:G	1	116206572	A	G	TAG>TGG	VANGL1	ENSG00000173218	VANGL1	0.533615	ENST00000355485.2	0.020285	0.31745	0.596	5948	0.99603	0.049063	4850	missense	4	ENST00000355485.2	ENST00000310260.3,ENST00000355485.2,ENST00000369509.1,ENST00000369510.4	protein_coding,protein_coding,protein_coding,protein_coding	missense,missense,missense,missense	.,.,.,.	c.495A>G,c.495A>G,c.495A>G,c.489A>G	495:atA/atG,495:atA/atG,495:atA/atG,489:atA/atG	p.I165M,p.I165M,p.I165M,p.I163M	0.437	0.120583	0.500152	NA	NA	NA	NA	NA	NA	NA	NA	1.159	11.53	0.225	0.003	0.466	0.051
1-03004	WES_NimbleGenV2	WES_NimbleGenV2	Y	Same	1:117297280:C:G	1	117297280	C	G	GCC>GGC	CD2	ENSG00000116824	CD2	0.768324	ENST00000369478.3	0.47108	0.19833	0.624	6234	0.98646	0.0973832	3058	missense	2	ENST00000369478.3	ENST00000369477.1,ENST00000369478.3	protein_coding,protein_coding	missense,missense	.,.	c.89C>G,c.89C>G	89:gCc/gGc,89:gCc/gGc	p.A30G,p.A30G	0.178	0.0362887	0.281682	NA	NA	NA	NA	NA	NA	NA	NA	-0.85	0.033	0.059	0.1	0.157	0.005
1-02325	WES_NimbleGenV2	WES_NimbleGenV2	Y	Same	1:117509808:C:T	1	117509808	C	T	CCG>CTG	PTGFRN	ENSG00000134247	PTGFRN	0.638859	ENST00000393203.2	0.00047574	0.33839	0.538	5304	0.7992	0.029468	6414	missense	1	ENST00000393203.2	ENST00000393203.2	protein_coding	missense	NA	c.1915C>T	1915:Cgc/Tgc	p.R639C	0.396	1.51269	0.724856	NA	NA	NA	NA	3.988e-06	8.839e-06	8.839e-06	NA	8	35	1	0	0.877	0.022
1-07255	WES_MedExome	WES_MedExome	Y	Same	1:118693951:C:T	1	118693951	C	T	TCT>TTT	SPAG17	ENSG00000155761	SPAG17	9.34771e-16	ENST00000336338.5	1.1892e-24	0.50499	0.626	6244	0.99333	0.00805625	11299	synonymous	1	ENST00000336338.5	ENST00000336338.5	protein_coding	synonymous	NA	c.129G>A	129:caG/caA	p.Q43=	NA	NA	NA	NA	NA	NA	NA	NA	NA	NA	NA	NA	NA	NA	NA	NA	NA
1-07269	WES_NimbleGenV2	WES_NimbleGenV2	Y	Same	1:119927408:C:T	1	119927408	C	T	GCG>GTG	HAO2	ENSG00000116882	HAO2	4.47633e-08	ENST00000325945.3	5.9977e-10	0.83316	1.265	13579	1.0138	0.00378944	13969	missense	2	ENST00000325945.3	ENST00000325945.3,ENST00000361035.4	protein_coding,protein_coding	missense,missense	.,.	c.293C>T,c.332C>T	293:gCg/gTg,332:gCg/gTg	p.A98V,p.A111V	0.126	0.0761441	0.416793	5.806e-05	7.531e-05	5.56e-05	9.566e-05	5.198e-05	7.983e-05	7.983e-05	0.0001	4.883	24.9	0.897	0.039	0.307	0.015
1-03965	WES_NimbleGenV2	WES_NimbleGenV2	Y	Same	1:119965070:C:T	1	119965070	C	T	CCG>CTG	HSD3B2	ENSG00000203859	HSD3B2	1.21147e-06	ENST00000543831.1	7.176e-08	0.99372	1.619	16293	0.86693	0.00868204	10990	missense	2	ENST00000543831.1	ENST00000369416.3,ENST00000543831.1	protein_coding,protein_coding	missense,missense	.,.	c.946C>T,c.946C>T	946:Cgc/Tgc,946:Cgc/Tgc	p.R316C,p.R316C	0.279	0.369584	0.363925	5.769e-05	8.991e-05	6.617e-05	0.0001	0.0001	0.0001	0.0002	0.0002	2.655	20.5	0.682	0.021	0.29	0.091
1-00480	WES_MedExome	WES_MedExome	Y	Same	1:120459122:C:A	1	120459122	C	A	ACG>AAG	NOTCH2	ENSG00000134250	NOTCH2	1	ENST00000256646.2	1	0.058619	0.116	293	0.73313	0.122703	2495	missense	1	ENST00000256646.2	ENST00000256646.2	protein_coding	missense	NA	c.6223G>T	6223:Gtg/Ttg	p.V2075L	0.13	0.147289	0.471547	NA	NA	NA	NA	NA	NA	NA	NA	0.703	8.849	0.005	0.712	0.265	0.027
1-04238	WES_MedExome	WES_MedExome	Y	Same	1:120461145:T:A	1	120461145	T	A	ATC>AAC	NOTCH2	ENSG00000134250	NOTCH2	1	ENST00000256646.2	1	0.058619	0.116	293	0.73313	0.122703	2495	missense	1	ENST00000256646.2	ENST00000256646.2	protein_coding	missense	NA	c.5813A>T	5813:gAt/gTt	p.D1938V	0.752	1.83201	0.851014	NA	NA	NA	NA	NA	NA	NA	NA	6.973	33	1	0	0.945	0.237
1-06209	WES_MedExome,WGS_GMKF2	WES_MedExome,WGS_GMKF2	Y	Same	1:120464895:C:T	1	120464895	C	T	ACG>ATG	NOTCH2	ENSG00000134250	NOTCH2	1	ENST00000256646.2	1	0.058619	0.116	293	0.73313	0.122703	2495	missense	1	ENST00000256646.2	ENST00000256646.2	protein_coding	missense	NA	c.5177G>A	5177:cGt/cAt	p.R1726H	0.547	1.70388	0.783901	NA	NA	NA	NA	NA	NA	NA	NA	7.799	35	0.179	0.017	0.439	0.081
1-03220	WES_NimbleGenV2	WES_NimbleGenV2	Y	Same	1:144931100:C:T	1	144931100	C	T	TCG>TTG	PDE4DIP	ENSG00000178104	PDE4DIP	NA	ENST00000369356.4	2.6099e-37	0.68045	0.824	8545	1.1242	NA	NA	synonymous	10	ENST00000369356.4	ENST00000313382.9,ENST00000313431.9,ENST00000369349.3,ENST00000369351.3,ENST00000369354.3,ENST00000369356.4,ENST00000369359.4,ENST00000479408.2,ENST00000529945.1,ENST00000530740.1	protein_coding,protein_coding,protein_coding,protein_coding,protein_coding,protein_coding,protein_coding,protein_coding,protein_coding,protein_coding	intron,synonymous,intron,intron,intron,intron,intron,intron,synonymous,intron	.,.,.,.,.,.,.,.,.,.	c.835-7279G>A,c.609G>A,c.637-7279G>A,c.637-7279G>A,c.637-7279G>A,c.637-7279G>A,c.1048-7279G>A,c.-4+1235G>A,c.609G>A,c.1048-7279G>A	.,609:tcG/tcA,.,.,.,.,.,.,609:tcG/tcA,.	.,p.S203=,.,.,.,.,.,.,p.S203=,.	NA	NA	NA	NA	NA	NA	NA	3.977e-06	0	6.153e-05	6.168e-05	NA	NA	NA	NA	NA	NA
1-05299	WES_MedExome	WES_MedExome	Y	Same	1:145508508:T:TC	1	145508508	T	TC	NA	RBM8A	ENSG00000131795	RBM8A	0.962186	ENST00000330165.8	0.57268	0.17912	0.564	5596	0.43009	0.30757	414	frameshift	2	ENST00000330165.8	ENST00000330165.8,ENST00000369307.3	protein_coding,protein_coding	frameshift,frameshift	.,.	c.241dup,c.238dup	239-240:gtc/gtCc,236-237:gtc/gtCc	p.H81Pfs*2,p.H80Pfs*2	NA	NA	NA	NA	NA	NA	NA	NA	NA	NA	NA	NA	NA	NA	NA	NA	NA
1-06053	WES_NimbleGenV2	WES_NimbleGenV2	Y	Same	1:145594051:C:T	1	145594051	C	T	ACG>ATG	POLR3C	ENSG00000186141	POLR3C	8.65701e-06	ENST00000334163.3	5.0277e-12	0.721	1.03	11046	0.8332	0.00661778	12111	missense	2	ENST00000334163.3	ENST00000334163.3,ENST00000369294.1	protein_coding,protein_coding	missense,intron	.,.	c.1511G>A,c.1222-1280G>A	1511:cGt/cAt,.	p.R504H,.	0.043	0.310228	0.551322	3.303e-05	1.501e-05	4.422e-05	2.38e-05	4.778e-05	1.76e-05	0.0003	0.0003	NA	NA	NA	NA	NA	0.002
1-06972	WES_MedExome	WES_MedExome	Y	NA	1:146398430:C:T	1	146398430	C	T	TCC>TTC	NBPF12	ENSG00000186275	NBPF12	0.210636	ENST00000442909.2	1.2675e-15	1.3166	1.827	17731	2.1799	NA	NA	missense	3	ENST00000442909.2	ENST00000309471.8,ENST00000442909.2,ENST00000446760.2	protein_coding,protein_coding,protein_coding	missense,missense,missense	.,.,.	c.191C>T,c.416C>T,c.416C>T	191:tCc/tTc,416:tCc/tTc,416:tCc/tTc	p.S64F,p.S139F,p.S139F	0.056	3.0211	NA	NA	NA	NA	NA	NA	NA	NA	NA	1.732	14.59	0.782	NA	0.134	0.002
1-00197	WES_NimbleGenV2,WGS_Baylor	WES_NimbleGenV2,WGS_Baylor	Y	Same	1:147096663:T:A	1	147096663	T	A	ATG>AAG	BCL9	ENSG00000116128	BCL9	0.831846	ENST00000234739.3	0.49607	0.21848	0.381	3354	0.99658	0.0482637	4889	missense	1	ENST00000234739.3	ENST00000234739.3	protein_coding	missense	NA	c.4184T>A	4184:aTg/aAg	p.M1395K	0.484	0.486202	0.797753	NA	NA	NA	NA	NA	NA	NA	NA	5.821	27.2	0.967	0	0.932	0.137
1-01471	WES_NimbleGenV2,WGS_CMG	WES_NimbleGenV2,WGS_CMG	Y	Same	1:150305659:C:T	1	150305659	C	T	GCA>GTA	PRPF3	ENSG00000117360	PRPF3	0.999999	ENST00000324862.6	1	0	0.068	53	0.43524	0.485327	42	synonymous	3	ENST00000324862.6	ENST00000324862.6,ENST00000414970.2,ENST00000543398.1	protein_coding,protein_coding,protein_coding	synonymous,synonymous,synonymous	.,.,.	c.717C>T,c.570C>T,c.312C>T	717:ggC/ggT,570:ggC/ggT,312:ggC/ggT	p.G239=,p.G190=,p.G104=	NA	NA	NA	NA	NA	NA	NA	NA	NA	NA	NA	NA	NA	NA	NA	NA	NA
1-03413	WES_NimbleGenV2	WES_NimbleGenV2	Y	Same	1:150429918:G:A	1	150429918	G	A	GGA>GAA	RPRD2	ENSG00000163125	RPRD2	0.999977	ENST00000369068.4	1	0	0.064	46	0.78796	0.445687	72	missense	3	ENST00000369068.4	ENST00000369068.4,ENST00000401000.4,ENST00000539519.1	protein_coding,protein_coding,protein_coding	missense,missense,missense	.,.,.	c.1025G>A,c.947G>A,c.947G>A	1025:gGa/gAa,947:gGa/gAa,947:gGa/gAa	p.G342E,p.G316E,p.G316E	0.222	2.03167	0.674486	NA	NA	NA	NA	NA	NA	NA	NA	6.207	28.7	0.296	0.001	0.811	0.015
1-02772	WES_NimbleGenV2	WES_NimbleGenV2	Y	Same	1:150463153:C:G	1	150463153	C	G	CCA>CGA	TARS2	ENSG00000143374	TARS2	1.87456e-08	ENST00000369064.3	1.2185e-12	0.60607	0.841	8775	0.7585	0.0101053	10396	missense	4	ENST00000369064.3	ENST00000369054.2,ENST00000369064.3,ENST00000438568.2,ENST00000606933.1	protein_coding,protein_coding,protein_coding,protein_coding	missense,missense,intron,missense	.,.,.,.	c.464C>G,c.464C>G,c.388-717C>G,c.464C>G	464:cCa/cGa,464:cCa/cGa,.,464:cCa/cGa	p.P155R,p.P155R,.,p.P155R	0.773	1.24395	0.601906	NA	NA	NA	NA	NA	NA	NA	NA	5.467	26.2	0.987	0.002	0.878	0.296
1-04734	WES_MedExome	WES_MedExome	Y	NA	1:151262620:G:A	1	151262620	G	A	CGC>CAC	ZNF687	ENSG00000143373	ZNF687	0.975943	ENST00000324048.5	0.97101	0.15158	0.319	2604	0.81395	0.179124	1942	missense	1	NA	ENST00000368879.2	protein_coding	missense	NA	c.2987G>A	2987:cGc/cAc	p.R996H	0.12	0.459797	0.681996	4.124e-05	6.002e-05	4.415e-05	7.134e-05	1.193e-05	1.759e-05	2.892e-05	3.277e-05	3.842	23.4	1	0.067	0.511	0.008
1-03759	WES_NimbleGenV2	WES_NimbleGenV2	Y	Same	1:151278776:C:A	1	151278776	C	A	GCA>GAA	PI4KB	ENSG00000143393	PI4KB	0.998716	ENST00000368875.2	0.86607	0.19131	0.345	2905	0.54808	0.0805337	3484	missense	6	ENST00000368875.2	ENST00000271657.5,ENST00000368872.1,ENST00000368873.1,ENST00000368874.4,ENST00000368875.2,ENST00000529142.1	protein_coding,protein_coding,protein_coding,protein_coding,protein_coding,protein_coding	missense,missense,missense,missense,missense,missense	.,.,.,.,.,.	c.1282G>T,c.1201G>T,c.1246G>T,c.1201G>T,c.1282G>T,c.250G>T	1282:Gcc/Tcc,1201:Gcc/Tcc,1246:Gcc/Tcc,1201:Gcc/Tcc,1282:Gcc/Tcc,250:Gcc/Tcc	p.A428S,p.A401S,p.A416S,p.A401S,p.A428S,p.A84S	0.118	1.08158	0.506497	NA	NA	NA	NA	NA	NA	NA	NA	2.026	16.38	0	0.633	0.172	0.006
1-02312	WES_NimbleGenV2	WES_NimbleGenV2	Y	Same	1:151384189:T:C	1	151384189	T	C	ATG>ACG	POGZ	ENSG00000143442	POGZ	0.999999	ENST00000271715.2	1	0.045859	0.119	324	0.65144	0.214955	1437	missense	8	ENST00000271715.2	ENST00000271715.2,ENST00000361398.3,ENST00000368863.2,ENST00000392723.1,ENST00000409503.1,ENST00000491586.1,ENST00000531094.1,ENST00000540984.1	protein_coding,protein_coding,protein_coding,protein_coding,protein_coding,protein_coding,protein_coding,protein_coding	missense,missense,missense,missense,missense,missense,missense,5_prime_UTR	.,.,.,.,.,.,.,.	c.1838A>G,c.1679A>G,c.1553A>G,c.1679A>G,c.1811A>G,c.1706A>G,c.1652A>G,c.-77A>G	1838:cAt/cGt,1679:cAt/cGt,1553:cAt/cGt,1679:cAt/cGt,1811:cAt/cGt,1706:cAt/cGt,1652:cAt/cGt,.	p.H613R,p.H560R,p.H518R,p.H560R,p.H604R,p.H569R,p.H551R,.	0.595	1.38457	0.838809	NA	NA	NA	NA	NA	NA	NA	NA	4.942	25	0.981	0.001	0.945	0.134
1-07689	WES_MedExome	WES_MedExome	Y	Same	1:151395992:T:TC	1	151395992	T	TC	NA	POGZ	ENSG00000143442	POGZ	0.999999	ENST00000271715.2	1	0.045859	0.119	324	0.65144	0.214955	1437	frameshift	8	ENST00000271715.2	ENST00000271715.2,ENST00000361398.3,ENST00000368863.2,ENST00000392723.1,ENST00000409503.1,ENST00000491586.1,ENST00000531094.1,ENST00000540984.1	protein_coding,protein_coding,protein_coding,protein_coding,protein_coding,protein_coding,protein_coding,protein_coding	frameshift,frameshift,frameshift,frameshift,frameshift,frameshift,frameshift,5_prime_UTR	.,.,.,.,.,.,.,.	c.1558dup,c.1399dup,c.1273dup,c.1399dup,c.1531dup,c.1399dup,c.1372dup,c.-357dup	1558-1559:gat/gGat,1399-1400:gat/gGat,1273-1274:gat/gGat,1399-1400:gat/gGat,1531-1532:gat/gGat,1399-1400:gat/gGat,1372-1373:gat/gGat,.	p.D520Gfs*6,p.D467Gfs*6,p.D425Gfs*6,p.D467Gfs*6,p.D511Gfs*6,p.D467Gfs*6,p.D458Gfs*6,.	NA	NA	NA	NA	NA	NA	NA	NA	NA	NA	NA	NA	NA	NA	NA	NA	NA
1-00961	WES_NimbleGenV2	WES_NimbleGenV2	Y	Same	1:151403318:C:A	1	151403318	C	A	GCT>GAT	POGZ	ENSG00000143442	POGZ	0.999999	ENST00000271715.2	1	0.045859	0.119	324	0.65144	0.214955	1437	splice_acceptor	8	ENST00000271715.2	ENST00000271715.2,ENST00000361398.3,ENST00000368863.2,ENST00000392723.1,ENST00000409503.1,ENST00000491586.1,ENST00000531094.1,ENST00000540984.1	protein_coding,protein_coding,protein_coding,protein_coding,protein_coding,protein_coding,protein_coding,protein_coding	splice_acceptor,splice_acceptor,intron,splice_acceptor,splice_acceptor,splice_acceptor,splice_acceptor,splice_acceptor	A-1,A-1,.,A-1,A-1,A-1,A-1,A-1	c.284-1G>T,c.125-1G>T,c.284-2429G>T,c.125-1G>T,c.284-1G>T,c.125-1G>T,c.125-1G>T,c.-567-1G>T	.,.,.,.,.,.,.,.	.,.,.,.,.,.,.,.	NA	NA	NA	NA	NA	NA	NA	NA	NA	NA	NA	5.02	25.2	NA	NA	NA	NA
1-07009	WES_NimbleGenV2,WGS_Baylor	WES_NimbleGenV2,WGS_Baylor	Y	Same	1:151681750:A:G	1	151681750	A	G	AAG>AGG	CELF3	ENSG00000159409	CELF3	0.293143	ENST00000290583.4	0.76757	0.18662	0.392	3490	0.4403	0.038332	5593	missense	3	ENST00000290583.4	ENST00000290583.4,ENST00000290585.4,ENST00000392706.3	protein_coding,protein_coding,protein_coding	missense,missense,upstream_gene	.,.,.	c.352T>C,c.352T>C,.	352:Ttc/Ctc,352:Ttc/Ctc,.	p.F118L,p.F118L,.	0.336	1.58186	0.841488	NA	NA	NA	NA	NA	NA	NA	NA	3.836	23.4	0.559	0.022	0.628	0.015
1-00576	WES_NimbleGenV2	WES_NimbleGenV2	Y	Same	1:151740657:C:T	1	151740657	C	T	TCG>TTG	OAZ3	ENSG00000143450	OAZ3	9.17261e-05	ENST00000321531.5	2.2775e-05	0.79755	1.432	15011	0.95083	0.00401369	13792	stop_gained	5	ENST00000321531.5	ENST00000315067.8,ENST00000321531.5,ENST00000400999.1,ENST00000453029.2,ENST00000479764.1	protein_coding,protein_coding,protein_coding,protein_coding,protein_coding	stop_gained,stop_gained,5_prime_UTR,stop_gained,intron	.,.,.,.,.	c.292C>T,c.292C>T,c.-121C>T,c.331C>T,c.-69+882C>T	292:Cga/Tga,292:Cga/Tga,.,331:Cga/Tga,.	p.R98*,p.R98*,.,p.R111*,.	NA	NA	NA	0.0001	9.023e-05	0.0001	0.0001	0.0001	0.0001	0.0003	0.0003	9.734	36	NA	NA	NA	NA
1-01260	WES_NimbleGenV2,WGS_Baylor	WGS_Baylor	Y	NA	1:151810694:A:AGCC	1	151810694	A	AGCC	NA	C2CD4D	ENSG00000225556	C2CD4D	NA	ENST00000454109.1	0.13012	0.57788	1.798	17515	0.83896	NA	NA	inframe_insertion	1	ENST00000454109.1	ENST00000454109.1	protein_coding	inframe_insertion	NA	c.769_771dup	771-772:-/GGC	p.G257dup	NA	NA	NA	NA	NA	NA	NA	0	0	NA	NA	NA	NA	NA	NA	NA	NA
1-05386	WES_MedExome	WES_MedExome	Y	Same	1:151958683:G:A	1	151958683	G	A	TGG>TAG	S100A10	ENSG00000197747	S100A10	0.173245	ENST00000368811.3	0.16843	0.42884	1.664	16587	0.72364	0.0266217	6759	synonymous	2	ENST00000368811.3	ENST00000368809.1,ENST00000368811.3	protein_coding,protein_coding	synonymous,synonymous	.,.	c.24C>T,c.24C>T	24:gcC/gcT,24:gcC/gcT	p.A8=,p.A8=	NA	NA	NA	NA	NA	NA	NA	0	0	NA	NA	NA	NA	NA	NA	NA	NA
1-04506	WES_NimbleGenV2,WGS_Baylor	WES_NimbleGenV2,WGS_Baylor	Y	Same	1:152127359:T:A	1	152127359	T	A	GTT>GAT	RPTN	ENSG00000215853	RPTN	3.17532e-18	ENST00000316073.3	2.5475e-05	0.65964	1.151	12424	1.0701	NA	NA	missense	1	ENST00000316073.3	ENST00000316073.3	protein_coding	missense	NA	c.2216A>T	2216:aAc/aTc	p.N739I	0.097	0.0545494	0.306268	NA	NA	NA	NA	NA	NA	NA	NA	2.072	16.68	0.948	0.01	0.103	0.005
1-11926	WES_MedExome	WES_MedExome	Y	Same	1:152277377:C:G	1	152277377	C	G	TCT>TGT	FLG	ENSG00000143631	FLG	NA	ENST00000368799.1	0.00028793	2.4175	1.96	19099	2.1461	NA	NA	missense	1	ENST00000368799.1	ENST00000368799.1	protein_coding	missense	NA	c.9985G>C	9985:Gac/Cac	p.D3329H	0.05	NA	0.281635	8.237e-06	1.498e-05	1.102e-05	2.373e-05	3.976e-06	8.79e-06	8.79e-06	1.117e-05	-0.247	0.873	0.41	0.165	0.056	0.003
1-05657	WES_MedExome	WES_MedExome	Y	Same	1:152681625:G:A	1	152681625	G	A	TGT>TAT	LCE4A	ENSG00000187170	LCE4A	0.00328018	ENST00000368777.1	NA	NA	NA	NA	1.0843	NA	NA	missense	2	ENST00000368777.1	ENST00000335535.3,ENST00000368777.1	protein_coding,protein_coding	missense,missense	.,.	c.74G>A,c.74G>A	74:tGt/tAt,74:tGt/tAt	p.C25Y,p.C25Y	0.069	0.00592105	NA	8.243e-06	0	1.103e-05	0	4.029e-06	0	3.301e-05	3.302e-05	-0.233	0.935	0.1	NA	0.251	0.001
1-14135	WES_MedExome	WES_MedExome	Y	Same	1:152770558:G:A	1	152770558	G	A	CGG>CAG	LCE1D	ENSG00000172155	LCE1D	0.00356755	ENST00000326233.6	0.0040569	1.3122	1.913	18618	1.0137	0.00755926	11579	synonymous	1	ENST00000326233.6	ENST00000326233.6	protein_coding	synonymous	NA	c.288G>A	288:tcG/tcA	p.S96=	NA	NA	NA	0.0003	0.0001	0.0004	0.0001	0.0002	9.55e-05	0.0006	0.0007	NA	NA	NA	NA	NA	NA
1-03742	WES_NimbleGenV2	WES_NimbleGenV2	Y	Same	1:154072575:C:T	1	154072575	C	T	GCG>GTG	NUP210L	ENSG00000143552	NUP210L	0.144641	ENST00000368559.3	0.0003199	0.27462	0.381	3361	0.76356	0.0165758	8454	missense	2	ENST00000368559.3	ENST00000271854.3,ENST00000368559.3	protein_coding,protein_coding	missense,missense	.,.	c.1864G>A,c.1864G>A	1864:Gca/Aca,1864:Gca/Aca	p.A622T,p.A622T	0.015	0.287583	0.272299	0.0001	2.997e-05	0.0001	4.746e-05	0.0001	3.531e-05	0.0005	0.0005	1.172	11.6	0.01	0.183	0.103	0.009
1-03159	WGS_Baylor	WGS_Baylor	Y	Same	1:154318018:C:T	1	154318018	C	T	CCC>CTC	ATP8B2	ENSG00000143515	ATP8B2	0.999565	ENST00000368489.3	0.0056318	0.27124	0.407	3649	0.70126	0.0743708	3678	synonymous	2	ENST00000368489.3	ENST00000341822.2,ENST00000368489.3	protein_coding,protein_coding	downstream_gene,synonymous	.,.	.,c.2790C>T	.,2790:gcC/gcT	.,p.A930=	NA	NA	NA	NA	NA	NA	NA	NA	NA	NA	NA	NA	NA	NA	NA	NA	NA
GT04010662	WES_PHN	WES_PHN	Y	Same	1:154988970:G:C	1	154988970	G	C	CGC>CCC	ZBTB7B	ENSG00000160685	ZBTB7B	0.837393	ENST00000417934.2	0.34362	0.2291	0.524	5129	0.61978	0.110276	2729	missense	4	ENST00000417934.2	ENST00000292176.2,ENST00000368426.3,ENST00000417934.2,ENST00000535420.1	protein_coding,protein_coding,protein_coding,protein_coding	missense,missense,missense,missense	.,.,.,.	c.1429G>C,c.1429G>C,c.1531G>C,c.1429G>C	1429:Gct/Cct,1429:Gct/Cct,1531:Gct/Cct,1429:Gct/Cct	p.A477P,p.A477P,p.A511P,p.A477P	0.017	0.799334	0.673606	NA	NA	NA	NA	NA	NA	NA	NA	-0.569	0.148	0.002	0.222	0.154	0.004
1-01766	WES_MedExome	WES_MedExome	Y	NA	1:155019738:T:C	1	155019738	T	C	ATT>ACT	DCST1	ENSG00000163357	DCST1	3.88696e-15	ENST00000295542.1	1.2681e-19	0.83249	1.113	11982	0.94014	0.00627673	12329	missense	4	ENST00000295542.1	ENST00000295542.1,ENST00000368419.2,ENST00000392480.1,ENST00000423025.2	protein_coding,protein_coding,protein_coding,protein_coding	missense,missense,missense,missense	.,.,.,.	c.1562T>C,c.1562T>C,c.1562T>C,c.1487T>C	1562:aTt/aCt,1562:aTt/aCt,1562:aTt/aCt,1487:aTt/aCt	p.I521T,p.I521T,p.I521T,p.I496T	0.301	0.625691	0.548558	0.0002	0.0002	0.0003	0.0002	0.0002	0.0003	0.0006	0.0006	5.913	27.5	1	0.003	0.718	0.015
1-04646	WES_NimbleGenV2	WES_NimbleGenV2	Y	Same	1:155020384:C:T	1	155020384	C	T	TCG>TTG	DCST1	ENSG00000163357	DCST1	3.88696e-15	ENST00000295542.1	1.2681e-19	0.83249	1.113	11982	0.94014	0.00627673	12329	synonymous	4	ENST00000295542.1	ENST00000295542.1,ENST00000368419.2,ENST00000392480.1,ENST00000423025.2	protein_coding,protein_coding,protein_coding,protein_coding	synonymous,synonymous,synonymous,synonymous	.,.,.,.	c.1734C>T,c.1734C>T,c.1734C>T,c.1659C>T	1734:atC/atT,1734:atC/atT,1734:atC/atT,1659:atC/atT	p.I578=,p.I578=,p.I578=,p.I553=	NA	NA	NA	8.246e-06	0	1.103e-05	0	1.591e-05	1.76e-05	6.533e-05	6.534e-05	NA	NA	NA	NA	NA	NA
1-02749	WES_NimbleGenV2	WES_NimbleGenV2	Y	Same	1:155448617:CTTTTT:C	1	155448617	CTTTTT	C	NA	ASH1L	ENSG00000116539	ASH1L	1	ENST00000392403.3	1	0.023938	0.062	40	0.7532	0.375951	194	frameshift	3	ENST00000392403.3	ENST00000368346.3,ENST00000392403.3,ENST00000548830.1	protein_coding,protein_coding,protein_coding	frameshift,frameshift,downstream_gene	.,.,.	c.4039_4043del,c.4039_4043del,.	4039-4043:AAAAAg/g,4039-4043:AAAAAg/g,.	p.K1347Efs*7,p.K1347Efs*7,.	NA	NA	NA	NA	NA	NA	NA	NA	NA	NA	NA	NA	NA	NA	NA	NA	NA
1-00050	WES_MedExome	WES_MedExome	Y	Same	1:155823200:G:A	1	155823200	G	A	CGT>CAT	GON4L	ENSG00000116580	GON4L	0.999999	ENST00000437809.1	0.9515	0.20367	0.299	2320	0.86278	0.114062	2654	synonymous	4	ENST00000437809.1	ENST00000271883.5,ENST00000361040.5,ENST00000368331.1,ENST00000437809.1	protein_coding,protein_coding,protein_coding,protein_coding	synonymous,synonymous,synonymous,synonymous	.,.,.,.	c.372C>T,c.372C>T,c.372C>T,c.372C>T	372:caC/caT,372:caC/caT,372:caC/caT,372:caC/caT	p.H124=,p.H124=,p.H124=,p.H124=	NA	NA	NA	9.884e-05	0	0.0001	0	8.35e-05	0	0.0009	0.0009	NA	NA	NA	NA	NA	NA
1-00843	WES_MedExome	WES_MedExome	Y	Same	1:155874589:G:C	1	155874589	G	C	AGC>ACC	RIT1	ENSG00000143622	RIT1	0.66681	ENST00000368322.3	0.13281	0.28201	0.645	6487	0.51566	0.105535	2846	missense	3	ENST00000368322.3	ENST00000368322.3,ENST00000368323.3,ENST00000539040.1	protein_coding,protein_coding,protein_coding	missense,missense,missense	.,.,.	c.221C>G,c.170C>G,c.62C>G	221:gCt/gGt,170:gCt/gGt,62:gCt/gGt	p.A74G,p.A57G,p.A21G	0.62	0.952487	0.803855	NA	NA	NA	NA	NA	NA	NA	NA	2.631	20.4	0.997	0.003	0.152	0.255
1-05555	WES_MedExome	WES_MedExome	Y	Same	1:155874589:G:C	1	155874589	G	C	AGC>ACC	RIT1	ENSG00000143622	RIT1	0.66681	ENST00000368322.3	0.13281	0.28201	0.645	6487	0.51566	0.105535	2846	missense	3	ENST00000368322.3	ENST00000368322.3,ENST00000368323.3,ENST00000539040.1	protein_coding,protein_coding,protein_coding	missense,missense,missense	.,.,.	c.221C>G,c.170C>G,c.62C>G	221:gCt/gGt,170:gCt/gGt,62:gCt/gGt	p.A74G,p.A57G,p.A21G	0.62	0.952487	0.803855	NA	NA	NA	NA	NA	NA	NA	NA	2.631	20.4	0.997	0.003	0.152	0.255
GT04011381	WES_PHN	WES_PHN	Y	Same	1:156281979:C:A	1	156281979	C	A	CCT>CAT	CCT3	ENSG00000163468	CCT3	0.998745	ENST00000295688.3	0.99998	0	0.097	180	0.82199	0.365295	223	missense	4	ENST00000295688.3	ENST00000295688.3,ENST00000368259.2,ENST00000368261.3,ENST00000472765.2	protein_coding,protein_coding,protein_coding,protein_coding	missense,missense,missense,missense	.,.,.,.	c.1008G>T,c.894G>T,c.873G>T,c.873G>T	1008:gaG/gaT,894:gaG/gaT,873:gaG/gaT,873:gaG/gaT	p.E336D,p.E298D,p.E291D,p.E291D	0.112	0.246735	0.629296	NA	NA	NA	NA	NA	NA	NA	NA	1.988	16.14	0	0.551	0.071	0.004
1-01104	WES_MedExome,WGS_GMKF2	WES_MedExome,WGS_GMKF2	Y	Same	1:156562001:G:A	1	156562001	G	A	AGG>AAG	APOA1BP	ENSG00000163382	NAXE	1.72709e-06	ENST00000368235.3	2.4443e-06	0.77588	1.315	14076	0.87021	0.00464404	13333	synonymous	3	ENST00000368235.3	ENST00000368233.3,ENST00000368234.3,ENST00000368235.3	protein_coding,protein_coding,protein_coding	synonymous,synonymous,synonymous	D-1,D-1,D-1	c.291G>A,c.291G>A,c.291G>A	291:aaG/aaA,291:aaG/aaA,291:aaG/aaA	p.K97=,p.K97=,p.K97=	NA	NA	NA	NA	NA	NA	NA	3.977e-06	0	3.266e-05	3.267e-05	NA	NA	NA	NA	NA	NA
1-02860	WES_MedExome	WES_MedExome	Y	Same	1:156562185:G:GC	1	156562185	G	GC	NA	APOA1BP	ENSG00000163382	NAXE	1.72709e-06	ENST00000368235.3	2.4443e-06	0.77588	1.315	14076	0.87021	0.00464404	13333	frameshift	3	ENST00000368235.3	ENST00000368233.3,ENST00000368234.3,ENST00000368235.3	protein_coding,protein_coding,protein_coding	frameshift,frameshift,frameshift	.,.,.	c.326dup,c.326dup,c.326dup	320-321:agc/agCc,320-321:agc/agCc,320-321:agc/agCc	p.T110Yfs*11,p.T110Yfs*11,p.T110Yfs*11	NA	NA	NA	1.647e-05	0	2.204e-05	0	2.386e-05	0	0.0001	0.0002	NA	NA	NA	NA	NA	NA
1-02708	WES_NimbleGenV2	WES_NimbleGenV2	Y	Same	1:156837972:G:A	1	156837972	G	A	CGG>CAG	NTRK1	ENSG00000198400	NTRK1	0.000424899	ENST00000524377.1	1.9568e-06	0.43295	0.658	6640	0.86816	0.019906	7794	missense	4	ENST00000524377.1	ENST00000358660.3,ENST00000368196.3,ENST00000392302.2,ENST00000524377.1	protein_coding,protein_coding,protein_coding,protein_coding	missense,missense,missense,missense	.,.,.,.	c.505G>A,c.505G>A,c.415G>A,c.505G>A	505:Gga/Aga,505:Gga/Aga,415:Gga/Aga,505:Gga/Aga	p.G169R,p.G169R,p.G139R,p.G169R	0.075	0.2954	0.310594	0.0008	0.0002	0.001	0.0002	0.0008	0.0003	0.0045	0.0045	1.863	15.36	0.008	0.267	0.152	0.031
1-07009	WES_NimbleGenV2,WGS_Baylor	WES_NimbleGenV2,WGS_Baylor	Y	Same	1:156906672:G:A	1	156906672	G	A	CGG>CAG	ARHGEF11	ENSG00000132694	ARHGEF11	0.999945	ENST00000368194.3	1	0.13263	0.215	1241	0.8488	0.0561368	4413	synonymous	3	ENST00000368194.3	ENST00000315174.8,ENST00000361409.2,ENST00000368194.3	protein_coding,protein_coding,protein_coding	synonymous,synonymous,synonymous	.,.,.	c.2694C>T,c.4446C>T,c.4566C>T	2694:ccC/ccT,4446:ccC/ccT,4566:ccC/ccT	p.P898=,p.P1482=,p.P1522=	NA	NA	NA	0.0003	0.0001	0.0005	0.0002	0.0003	8.791e-05	0.0016	0.0016	NA	NA	NA	NA	NA	NA
1-03856	WES_NimbleGenV2	WES_NimbleGenV2	Y	Same	1:157062768:A:G	1	157062768	A	G	GAG>GGG	ETV3L	ENSG00000253831	ETV3L	1.20827e-05	ENST00000454449.2	6.196e-08	0.87542	1.416	14900	1.0686	0.00117449	15714	synonymous	1	ENST00000454449.2	ENST00000454449.2	protein_coding	synonymous	NA	c.759T>C	759:ccT/ccC	p.P253=	NA	NA	NA	NA	NA	NA	NA	NA	NA	NA	NA	NA	NA	NA	NA	NA	NA
1-02259	WES_NimbleGenV2	WES_NimbleGenV2	Y	Same	1:158262616:C:T	1	158262616	C	T	TCG>TTG	CD1C	ENSG00000158481	CD1C	6.43881e-07	ENST00000368170.3	1.5963e-08	0.78848	1.233	13266	1.0491	NA	NA	stop_gained	1	ENST00000368170.3	ENST00000368170.3	protein_coding	stop_gained	NA	c.841C>T	841:Cga/Tga	p.R281*	NA	NA	NA	5.775e-05	7.5e-05	5.519e-05	7.128e-05	3.589e-05	5.302e-05	0.0002	0.0002	7.077	33	NA	NA	NA	NA
1-03174	WES_MedExome	WES_MedExome	Y	Same	1:158589068:C:T	1	158589068	C	T	ACA>ATA	SPTA1	ENSG00000163554	SPTA1	5.85299e-05	ENST00000368147.4	2.6001e-18	0.39414	0.491	4715	1.1801	0.0274415	6651	missense	1	ENST00000368147.4	ENST00000368147.4	protein_coding	missense	NA	c.6474G>A	6474:atG/atA	p.M2158I	0.07	0.0960115	0.503154	NA	NA	NA	NA	NA	NA	NA	NA	6.181	28.6	0.11	NA	0.224	0.014
1-11429	WES_MedExome	WES_MedExome	Y	Same	1:158613134:G:A	1	158613134	G	A	CGC>CAC	SPTA1	ENSG00000163554	SPTA1	5.85299e-05	ENST00000368147.4	2.6001e-18	0.39414	0.491	4715	1.1801	0.0274415	6651	missense	1	ENST00000368147.4	ENST00000368147.4	protein_coding	missense	NA	c.4420C>T	4420:Cgg/Tgg	p.R1474W	0.36	0.225444	0.412302	5.81e-05	6.002e-05	7.792e-05	9.512e-05	6.82e-05	7.956e-05	0.0001	0.0001	7.353	34	0.732	0	0.771	0.207
1-06851	WES_MedExome	WES_MedExome	Y	Same	1:158648312:C:T	1	158648312	C	T	TCA>TTA	SPTA1	ENSG00000163554	SPTA1	5.85299e-05	ENST00000368147.4	2.6001e-18	0.39414	0.491	4715	1.1801	0.0274415	6651	missense	1	ENST00000368147.4	ENST00000368147.4	protein_coding	missense	NA	c.691G>A	691:Gac/Aac	p.D231N	0.077	0.0349131	0.219894	NA	NA	NA	NA	NA	NA	NA	NA	0.182	4.487	0.018	0.099	0.018	0.009
1-05020	WES_NimbleGenV2	WES_NimbleGenV2	Y	Same	1:159751968:G:A	1	159751968	G	A	GGC>GAC	DUSP23	ENSG00000158716	DUSP23	0.0411468	ENST00000368107.1	0.000666	0.86375	1.692	16777	0.9098	0.0222922	7379	missense	3	ENST00000368107.1	ENST00000368107.1,ENST00000368108.3,ENST00000368109.1	protein_coding,protein_coding,protein_coding	missense,missense,missense	.,.,.	c.293G>A,c.293G>A,c.293G>A	293:gGc/gAc,293:gGc/gAc,293:gGc/gAc	p.G98D,p.G98D,p.G98D	0.962	1.2691	0.86269	NA	NA	NA	NA	NA	NA	NA	NA	6.832	33	1	0	0.984	0.397
1-04376	WES_NimbleGenV2,WGS_Baylor	WES_NimbleGenV2,WGS_Baylor	Y	Same	1:160001161:C:G	1	160001161	C	G	CCT>CGT	PIGM	ENSG00000143315	PIGM	0.000916858	ENST00000368090.2	5.3861e-05	0.69543	1.254	13486	1.0157	0.0145306	8943	missense	1	ENST00000368090.2	ENST00000368090.2	protein_coding	missense	NA	c.369G>C	369:caG/caC	p.Q123H	0.032	0.303288	0.347722	NA	NA	NA	NA	NA	NA	NA	NA	2.186	17.42	0.004	0.114	0.278	0.01
1-05155	WES_NimbleGenV2	WES_NimbleGenV2	Y	Same	1:160276219:A:T	1	160276219	A	T	GAT>GTT	COPA	ENSG00000122218	COPA	1	ENST00000368069.3	1	0.040587	0.105	226	0.62352	0.552121	13	missense	2	ENST00000368069.3	ENST00000241704.7,ENST00000368069.3	protein_coding,protein_coding	missense,missense	.,.	c.1367T>A,c.1367T>A	1367:aTc/aAc,1367:aTc/aAc	p.I456N,p.I456N	0.714	1.68776	0.852403	NA	NA	NA	NA	NA	NA	NA	NA	6.355	29.4	1	0	0.795	0.188
1-03839	WES_NimbleGenV2	WES_NimbleGenV2	Y	Same	1:160465994:G:A	1	160465994	G	A	CGG>CAG	SLAMF6	ENSG00000162739	SLAMF6	0.35688	ENST00000368057.3	0.018712	0.34424	0.679	6847	0.8763	0.0614377	4142	missense	3	ENST00000368057.3	ENST00000368055.1,ENST00000368057.3,ENST00000368059.3	protein_coding,protein_coding,protein_coding	intron,missense,missense	.,.,.	c.50-4816C>T,c.239C>T,c.239C>T	.,239:cCg/cTg,239:cCg/cTg	.,p.P80L,p.P80L	0.196	0.828323	0.294221	8.245e-06	0	NA	NA	3.98e-06	8.801e-06	8.801e-06	NA	2.828	21.5	0.932	0.432	0.226	0.032
1-10003	WES_MedExome	WES_MedExome	Y	Same	1:161071912:G:A	1	161071912	G	A	CGG>CAG	PFDN2	ENSG00000143256	PFDN2	0.219933	ENST00000368010.3	0.34971	0.22831	0.719	7355	0.85459	0.0224101	7365	missense	1	ENST00000368010.3	ENST00000368010.3	protein_coding	missense	NA	c.214C>T	214:Cgc/Tgc	p.R72C	0.756	1.52567	0.771889	NA	NA	NA	NA	NA	NA	NA	NA	7.868	35	0.999	0	0.971	0.052
1-09938	WES_MedExome,WGS_GMKF2	WES_MedExome,WGS_GMKF2	Y	Same	1:161143786:C:T	1	161143786	C	T	CCT>CTT	B4GALT3	ENSG00000158850	B4GALT3	0.0208229	ENST00000319769.5	0.011393	0.34169	0.642	6435	0.74245	0.0189863	7962	synonymous	2	ENST00000319769.5	ENST00000319769.5,ENST00000367998.1	protein_coding,protein_coding	synonymous,synonymous	.,.	c.543G>A,c.543G>A	543:gaG/gaA,543:gaG/gaA	p.E181=,p.E181=	NA	NA	NA	NA	NA	NA	NA	NA	NA	NA	NA	NA	NA	NA	NA	NA	NA
1-00465	WES_NimbleGenV2	WES_NimbleGenV2	Y	Same	1:161198003:G:T	1	161198003	G	T	AGC>ATC	TOMM40L	ENSG00000158882	TOMM40L	0.744036	ENST00000367988.3	0.66713	0.1803	0.466	4415	0.70062	0.0611204	4156	missense	3	ENST00000367988.3	ENST00000367987.1,ENST00000367988.3,ENST00000545897.1	protein_coding,protein_coding,protein_coding	missense,missense,missense	.,.,.	c.512G>T,c.512G>T,c.410G>T	512:aGc/aTc,512:aGc/aTc,410:aGc/aTc	p.S171I,p.S171I,p.S137I	0.349	1.44934	0.732342	NA	NA	NA	NA	NA	NA	NA	NA	6.186	28.6	0.996	0.002	0.883	0.033
1-02183	WES_NimbleGenV2,WGS_Baylor	WGS_Baylor,+WES_NimbleGenV2	Y	NA	1:162351795:C:G	1	162351795	C	G	TCT>TGT	C1orf226	ENSG00000239887	C1orf226	0.723357	ENST00000426197.2	0.939	0	0.337	2802	0.82197	NA	NA	missense	2	ENST00000426197.2	ENST00000426197.2,ENST00000458626.2	protein_coding,protein_coding	missense,missense	.,.	c.233C>G,c.104C>G	233:tCt/tGt,104:tCt/tGt	p.S78C,p.S35C	0.126	0.28491	NA	NA	NA	NA	NA	NA	NA	NA	NA	3.985	23.6	0.992	0.041	0.19	0.027
1-06804	WES_MedExome	WES_MedExome	Y	Same	1:162746131:C:T	1	162746131	C	T	CCG>CTG	DDR2	ENSG00000162733	DDR2	0.990992	ENST00000367922.3	0.5503	0.21544	0.376	3292	0.70072	0.0727622	3716	missense	2	ENST00000367922.3	ENST00000367921.3,ENST00000367922.3	protein_coding,protein_coding	missense,missense	.,.	c.2254C>T,c.2254C>T	2254:Cgc/Tgc,2254:Cgc/Tgc	p.R752C,p.R752C	0.878	1.51784	0.915954	8.243e-06	1.499e-05	NA	NA	0	0	NA	NA	8.051	35	1	0	0.974	0.198
1-03169	WES_NimbleGenV2,WGS_GMKF2	WES_NimbleGenV2,WGS_GMKF2	Y	Same	1:167095978:A:G	1	167095978	A	G	AAC>AGC	DUSP27	ENSG00000198842	DUSP27	2.04584e-15	ENST00000361200.2	5.2331e-19	0.83013	1.115	12000	1.0659	0.00352783	14156	missense	3	ENST00000361200.2	ENST00000271385.5,ENST00000361200.2,ENST00000443333.1	protein_coding,protein_coding,protein_coding	missense,missense,missense	.,.,.	c.1610A>G,c.1610A>G,c.1610A>G	1610:aAc/aGc,1610:aAc/aGc,1610:aAc/aGc	p.N537S,p.N537S,p.N537S	0.125	0.134183	0.503331	8.249e-06	1.501e-05	1.104e-05	2.38e-05	3.977e-06	8.793e-06	8.793e-06	1.117e-05	4.366	24.1	0.914	0.001	0.148	0.015
1-04113	WES_NimbleGenV2,WGS_Baylor	WES_NimbleGenV2,WGS_Baylor	Y	Same	1:168698286:G:A	1	168698286	G	A	CGG>CAG	DPT	ENSG00000143196	DPT	9.1051e-05	ENST00000367817.3	4.2743e-06	0.72388	1.228	13219	0.98044	0.0120238	9653	missense	1	ENST00000367817.3	ENST00000367817.3	protein_coding	missense	NA	c.127C>T	127:Cgg/Tgg	p.R43W	0.284	0.509059	0.6573	3.295e-05	1.499e-05	4.409e-05	2.374e-05	4.376e-05	2.64e-05	0.0003	0.0003	7.146	34	1	0.044	0.927	0.045
1-02417	WES_NimbleGenV2	WES_NimbleGenV2	Y	NA	1:169515815:C:T	1	169515815	C	T	TCG>TTG	F5	ENSG00000198734	F5	4.69402e-08	ENST00000367797.3	5.919e-15	0.43277	0.562	5562	0.96133	0.0227198	7319	missense	3	ENST00000367797.3	ENST00000367796.3,ENST00000367797.3,ENST00000546081.1	protein_coding,protein_coding,protein_coding	missense,missense,3_prime_UTR	.,.,.	c.1627G>A,c.1627G>A,c.*213G>A	1627:Gaa/Aaa,1627:Gaa/Aaa,.	p.E543K,p.E543K,.	0.727	0.494184	0.694192	8.241e-06	1.499e-05	1.103e-05	2.375e-05	3.98e-06	8.807e-06	8.807e-06	1.117e-05	7.829	35	1	0.022	0.975	0.115
1-04456	WES_NimbleGenV2,WGS_CMG	WES_NimbleGenV2,WGS_CMG	Y	Same	1:169695922:C:T	1	169695922	C	T	CCA>CTA	SELE	ENSG00000007908	SELE	1.66492e-08	ENST00000333360.7	7.9058e-10	0.59216	0.86	9000	1.0195	0.00762243	11540	synonymous	9	ENST00000333360.7	ENST00000333360.7,ENST00000367774.1,ENST00000367775.1,ENST00000367776.1,ENST00000367777.1,ENST00000367779.4,ENST00000367780.4,ENST00000367781.4,ENST00000367782.4	protein_coding,protein_coding,protein_coding,protein_coding,protein_coding,protein_coding,protein_coding,protein_coding,protein_coding	synonymous,synonymous,synonymous,synonymous,synonymous,synonymous,synonymous,synonymous,synonymous	.,.,.,.,.,.,.,.,.	c.1671G>A,c.1293G>A,c.1296G>A,c.1482G>A,c.1482G>A,c.1293G>A,c.1296G>A,c.1482G>A,c.1482G>A	1671:ttG/ttA,1293:ttG/ttA,1296:ttG/ttA,1482:ttG/ttA,1482:ttG/ttA,1293:ttG/ttA,1296:ttG/ttA,1482:ttG/ttA,1482:ttG/ttA	p.L557=,p.L431=,p.L432=,p.L494=,p.L494=,p.L431=,p.L432=,p.L494=,p.L494=	NA	NA	NA	NA	NA	NA	NA	3.993e-06	8.828e-06	8.828e-06	1.119e-05	NA	NA	NA	NA	NA	NA
GT04007023	WES_PHN	WES_PHN	Y	Same	1:172356453:C:G	1	172356453	C	G	TCC>TGC	DNM3	ENSG00000197959	DNM3	0.028277	ENST00000358155.4	0.0024197	0.30394	0.483	4613	0.65386	0.0377448	5632	missense	3	ENST00000358155.4	ENST00000355305.5,ENST00000358155.4,ENST00000367731.1	protein_coding,protein_coding,protein_coding	missense,missense,missense	.,.,.	c.2257C>G,c.2239C>G,c.2227C>G	2257:Ccg/Gcg,2239:Ccg/Gcg,2227:Ccg/Gcg	p.P753A,p.P747A,p.P743A	0.469	0.297993	0.614591	NA	NA	NA	NA	NA	NA	NA	NA	2.101	16.86	0.999	0.084	0.447	0.08
1-04955	WES_NimbleGenV2	WES_NimbleGenV2	Y	Same	1:174188262:G:A	1	174188262	G	A	AGG>AAG	RABGAP1L	ENSG00000152061	RABGAP1L	0.0891727	ENST00000251507.4	0.00010938	0.33533	0.509	4928	0.84719	0.0244086	7061	splice_acceptor	3	ENST00000251507.4	ENST00000251507.4,ENST00000357444.6,ENST00000367689.3	protein_coding,protein_coding,protein_coding	splice_acceptor,splice_acceptor,splice_acceptor	A-1,A-1,A-1	c.-33-1G>A,c.-33-1G>A,c.-981-1G>A	.,.,.	.,.,.	NA	NA	NA	NA	NA	NA	NA	NA	NA	NA	NA	NA	NA	NA	NA	NA	NA
GT04010432	WES_PHN	WES_PHN	Y	Same	1:174340137:A:G	1	174340137	A	G	AAG>AGG	RABGAP1L	ENSG00000152061	RABGAP1L	0.0891727	ENST00000251507.4	0.00010938	0.33533	0.509	4928	0.84719	0.0244086	7061	missense	3	ENST00000251507.4	ENST00000251507.4,ENST00000357444.6,ENST00000367689.3	protein_coding,protein_coding,protein_coding	missense,missense,missense	.,.,.	c.1486A>G,c.1375A>G,c.427A>G	1486:Agt/Ggt,1375:Agt/Ggt,427:Agt/Ggt	p.S496G,p.S459G,p.S143G	0.623	0.874418	0.760828	NA	NA	NA	NA	NA	NA	NA	NA	5.903	27.5	0.997	0	0.39	0.126
1-04687	WES_MedExome	WES_MedExome	Y	Same	1:175360457:G:A	1	175360457	G	A	CGG>CAG	TNR	ENSG00000116147	TNR	0.987763	ENST00000367674.2	0.52437	0.22111	0.336	2792	0.84256	0.0616693	4130	missense	2	ENST00000367674.2	ENST00000263525.2,ENST00000367674.2	protein_coding,protein_coding	missense,missense	.,.	c.1474C>T,c.1474C>T	1474:Cgc/Tgc,1474:Cgc/Tgc	p.R492C,p.R492C	0.431	0.939037	0.721217	NA	NA	NA	NA	3.977e-06	0	6.152e-05	6.166e-05	7.345	34	1	0.001	0.894	0.086
1-00844	WES_MedExome	WES_MedExome	Y	Same	1:176809343:A:C	1	176809343	A	C	AAC>ACC	PAPPA2	ENSG00000116183	PAPPA2	0.00125005	ENST00000367662.3	7.7879e-08	0.35139	0.485	4644	0.90423	0.0273573	6662	missense	1	ENST00000367662.3	ENST00000367662.3	protein_coding	missense	NA	c.5237A>C	5237:aAc/aCc	p.N1746T	0.846	0.714222	0.687039	NA	NA	NA	NA	NA	NA	NA	NA	6.198	28.7	1	0	0.45	0.15
1-06301	WES_MedExome,WGS_GMKF2	WGS_GMKF2,+WES_MedExome	Y	NA	1:177927334:G:C	1	177927334	G	C	GGG>GCG	SEC16B	ENSG00000120341	SEC16B	4.43622e-13	ENST00000308284.6	2.0871e-25	0.75429	0.962	10216	0.95853	0.00437024	13523	missense	2	ENST00000308284.6	ENST00000308284.6,ENST00000464631.2	protein_coding,protein_coding	missense,missense	.,.	c.1298C>G,c.1301C>G	1298:cCc/cGc,1301:cCc/cGc	p.P433R,p.P434R	0.074	0.253779	0.538982	3.459e-05	4.617e-05	4.694e-05	7.392e-05	4.688e-05	7.426e-05	0.0001	0.0001	5.101	25.3	0.978	0.011	0.125	0.053
GT04006322	WES_PHN	WES_PHN	Y	Same	1:179087764:G:T	1	179087764	G	T	AGA>ATA	ABL2	ENSG00000143322	ABL2	0.00970258	ENST00000502732.1	3.6365e-07	0.39926	0.58	5751	0.81253	0.007084	11839	missense	9	ENST00000502732.1	ENST00000344730.3,ENST00000367623.4,ENST00000392043.3,ENST00000408940.3,ENST00000502732.1,ENST00000504405.1,ENST00000507173.1,ENST00000511413.1,ENST00000512653.1	protein_coding,protein_coding,protein_coding,protein_coding,protein_coding,protein_coding,protein_coding,protein_coding,protein_coding	missense,missense,missense,missense,missense,missense,missense,missense,missense	.,.,.,.,.,.,.,.,.	c.1136C>A,c.1118C>A,c.1118C>A,c.1073C>A,c.1181C>A,c.1073C>A,c.1118C>A,c.1181C>A,c.1136C>A	1136:tCt/tAt,1118:tCt/tAt,1118:tCt/tAt,1073:tCt/tAt,1181:tCt/tAt,1073:tCt/tAt,1118:tCt/tAt,1181:tCt/tAt,1136:tCt/tAt	p.S379Y,p.S373Y,p.S373Y,p.S358Y,p.S394Y,p.S358Y,p.S373Y,p.S394Y,p.S379Y	0.898	2.26841	0.852091	NA	NA	NA	NA	NA	NA	NA	NA	6.357	29.4	1	0	0.955	0.191
1-03626	WES_NimbleGenV2	WES_NimbleGenV2	Y	Same	1:179310214:C:T	1	179310214	C	T	CCG>CTG	SOAT1	ENSG00000057252	SOAT1	1.665e-05	ENST00000367619.3	7.3621e-10	0.64541	0.947	10039	0.84182	0.0101673	10380	synonymous	4	ENST00000367619.3	ENST00000367619.3,ENST00000535686.1,ENST00000539888.1,ENST00000540564.1	protein_coding,protein_coding,protein_coding,protein_coding	synonymous,5_prime_UTR,synonymous,synonymous	.,.,.,.	c.549C>T,c.-348C>T,c.354C>T,c.375C>T	549:acC/acT,.,354:acC/acT,375:acC/acT	p.T183=,.,p.T118=,p.T125=	NA	NA	NA	NA	NA	NA	NA	7.959e-06	8.801e-06	2.892e-05	3.277e-05	NA	NA	NA	NA	NA	NA
1-08490	WES_MedExome	WES_MedExome	Y	Same	1:179494572:G:A	1	179494572	G	A	AGA>AAA	AXDND1	ENSG00000162779	AXDND1	1.80353e-15	ENST00000367618.3	4.3137e-26	0.77702	0.991	10568	1.0376	0.00528391	12939	missense	1	ENST00000367618.3	ENST00000367618.3	protein_coding	missense	NA	c.2600G>A	2600:aGa/aAa	p.R867K	0.014	0.0260767	0.26752	NA	NA	NA	NA	NA	NA	NA	NA	-0.972	0.018	0	1	0.046	0.002
1-08693	WES_MedExome	WES_MedExome	Y	Same	1:181732648:C:T	1	181732648	C	T	ACC>ATC	CACNA1E	ENSG00000198216	CACNA1E	1	ENST00000367573.2	1	0.068996	0.124	359	0.55504	0.687496	2	missense	7	ENST00000367573.2	ENST00000357570.5,ENST00000358338.5,ENST00000360108.3,ENST00000367567.4,ENST00000367570.1,ENST00000367573.2,ENST00000526775.1	protein_coding,protein_coding,protein_coding,protein_coding,protein_coding,protein_coding,protein_coding	missense,missense,missense,missense,missense,missense,missense	.,.,.,.,.,.,.	c.4649C>T,c.4592C>T,c.4739C>T,c.3617C>T,c.4796C>T,c.4796C>T,c.4739C>T	4649:aCc/aTc,4592:aCc/aTc,4739:aCc/aTc,3617:aCc/aTc,4796:aCc/aTc,4796:aCc/aTc,4739:aCc/aTc	p.T1550I,p.T1531I,p.T1580I,p.T1206I,p.T1599I,p.T1599I,p.T1580I	0.937	2.42041	0.899506	NA	NA	NA	NA	NA	NA	NA	NA	6.669	32	0.998	0	0.927	0.541
1-03841	WES_NimbleGenV2,WGS_GMKF2	WES_NimbleGenV2,WGS_GMKF2	Y	Same	1:182458235:A:G	1	182458235	A	G	CAT>CGT	RGSL1	ENSG00000121446	RGSL1	NA	ENST00000294854.8	2.0941e-11	0.51539	0.715	7290	0.7504	NA	NA	missense	2	ENST00000294854.8	ENST00000294854.8,ENST00000542961.1	protein_coding,protein_coding	missense,missense	.,.	c.1615A>G,c.1720A>G	1615:Atg/Gtg,1720:Atg/Gtg	p.M539V,p.M574V	NA	NA	0.359975	NA	NA	NA	NA	NA	NA	NA	NA	-0.069	1.97	0.077	0.203	0.179	0.01
1-05850	WES_NimbleGenV2	WES_NimbleGenV2	Y	Same	1:182850504:CAG:C	1	182850504	CAG	C	NA	DHX9	ENSG00000135829	DHX9	1	ENST00000367549.3	1	0.040774	0.105	229	0.37788	0.242732	1034	frameshift	1	ENST00000367549.3	ENST00000367549.3	protein_coding	frameshift	NA	c.2732_2733del	2731-2732:AGa/a	p.R911Ifs*3	NA	NA	NA	NA	NA	NA	NA	NA	NA	NA	NA	NA	NA	NA	NA	NA	NA
1-00148	WES_NimbleGenV2	WES_NimbleGenV2	Y	Same	1:183072553:G:A	1	183072553	G	A	GGG>GAG	LAMC1	ENSG00000135862	LAMC1	1	ENST00000258341.4	1	0.11325	0.198	1066	0.85345	0.161392	2090	missense	1	ENST00000258341.4	ENST00000258341.4	protein_coding	missense	NA	c.509G>A	509:gGg/gAg	p.G170E	0.802	1.52322	0.730708	NA	NA	NA	NA	NA	NA	NA	NA	6.135	28.4	1	0.002	0.927	0.051
1-04917	WES_NimbleGenV2	WES_NimbleGenV2	Y	Same	1:183095287:G:A	1	183095287	G	A	GGG>GAG	LAMC1	ENSG00000135862	LAMC1	1	ENST00000258341.4	1	0.11325	0.198	1066	0.85345	0.161392	2090	missense	1	ENST00000258341.4	ENST00000258341.4	protein_coding	missense	NA	c.2834G>A	2834:gGg/gAg	p.G945E	0.387	0.534261	0.722126	NA	NA	NA	NA	NA	NA	NA	NA	5.543	26.4	1	0.409	0.975	0.005
1-01807	WES_NimbleGenV2	WES_NimbleGenV2	Y	Same	1:183914601:C:T	1	183914601	C	T	CCG>CTG	COLGALT2	ENSG00000198756	COLGALT2	5.01784e-07	ENST00000361927.4	1.0935e-10	0.63538	0.915	9641	0.87725	0.014197	9036	missense	4	ENST00000361927.4	ENST00000361927.4,ENST00000367520.3,ENST00000367521.1,ENST00000546159.1	protein_coding,protein_coding,protein_coding,protein_coding	missense,missense,missense,missense	.,.,.,.	c.1234G>A,c.445G>A,c.58G>A,c.1234G>A	1234:Ggc/Agc,445:Ggc/Agc,58:Ggc/Agc,1234:Ggc/Agc	p.G412S,p.G149S,p.G20S,p.G412S	0.964	0.998286	0.731745	8.24e-06	0	1.102e-05	0	NA	NA	NA	NA	7.837	35	1	0	0.975	0.25
1-04449	WES_MedExome	WES_MedExome	Y	Same	1:185274679:G:GA	1	185274679	G	GA	NA	IVNS1ABP	ENSG00000116679	IVNS1ABP	0.999066	ENST00000367498.3	0.99442	0.13349	0.281	2073	0.5611	0.136289	2330	frameshift	3	ENST00000367498.3	ENST00000367497.1,ENST00000367498.3,ENST00000392007.3	protein_coding,protein_coding,protein_coding	downstream_gene,frameshift,frameshift	.,.,.	.,c.753dup,c.99dup	.,753-754:-/T,99-100:-/T	.,p.Q252Sfs*10,p.Q34Sfs*10	NA	NA	NA	NA	NA	NA	NA	NA	NA	NA	NA	NA	NA	NA	NA	NA	NA
1-05790	WES_MedExome	WES_MedExome	Y	Same	1:186036990:G:A	1	186036990	G	A	GGT>GAT	HMCN1	ENSG00000143341	HMCN1	2.19206e-18	ENST00000271588.4	3.6259e-38	0.4135	0.483	4614	0.98549	0.0181688	8108	missense	2	ENST00000271588.4	ENST00000271588.4,ENST00000367492.2	protein_coding,protein_coding	missense,missense	.,.	c.7730G>A,c.7730G>A	7730:gGt/gAt,7730:gGt/gAt	p.G2577D,p.G2577D	0.083	0.107301	0.294371	NA	NA	NA	NA	NA	NA	NA	NA	-0.967	0.019	0	0.732	0.121	0.037
1-06541	WES_MedExome	WES_MedExome	Y	Same	1:186099751:C:G	1	186099751	C	G	ACA>AGA	HMCN1	ENSG00000143341	HMCN1	2.19206e-18	ENST00000271588.4	3.6259e-38	0.4135	0.483	4614	0.98549	0.0181688	8108	missense	2	ENST00000271588.4	ENST00000271588.4,ENST00000367492.2	protein_coding,protein_coding	missense,missense	.,.	c.13152C>G,c.13152C>G	13152:aaC/aaG,13152:aaC/aaG	p.N4384K,p.N4384K	0.095	0.123531	0.323248	NA	NA	NA	NA	NA	NA	NA	NA	1.571	13.69	0.053	0.294	0.154	0.01
1-09184	WES_MedExome	WES_MedExome	Y	Same	1:186113412:G:A	1	186113412	G	A	TGG>TAG	HMCN1	ENSG00000143341	HMCN1	2.19206e-18	ENST00000271588.4	3.6259e-38	0.4135	0.483	4614	0.98549	0.0181688	8108	missense	2	ENST00000271588.4	ENST00000271588.4,ENST00000367492.2	protein_coding,protein_coding	missense,missense	.,.	c.14032G>A,c.14032G>A	14032:Ggt/Agt,14032:Ggt/Agt	p.G4678S,p.G4678S	0.255	0.0912301	0.279038	NA	NA	NA	NA	NA	NA	NA	NA	1.878	15.45	0.002	0.045	0.218	0.083
GT04010372	WES_PHN	WES_PHN	Y	Same	1:186143766:C:A	1	186143766	C	A	CCC>CAC	HMCN1	ENSG00000143341	HMCN1	2.19206e-18	ENST00000271588.4	3.6259e-38	0.4135	0.483	4614	0.98549	0.0181688	8108	missense	2	ENST00000271588.4	ENST00000271588.4,ENST00000367492.2	protein_coding,protein_coding	missense,missense	.,.	c.15935C>A,c.15935C>A	15935:cCc/cAc,15935:cCc/cAc	p.P5312H,p.P5312H	0.759	0.490296	0.65656	NA	NA	NA	NA	NA	NA	NA	NA	7.702	35	1	0.001	0.544	0.09
1-06955	WES_MedExome	WES_MedExome	Y	Same	1:186269297:C:CAACA	1	186269297	C	CAACA	NA	PRG4	ENSG00000116690	PRG4	0.46928	ENST00000445192.2	1.7017e-08	0.50665	0.743	7647	1.0307	0.0304153	6324	frameshift	5	ENST00000445192.2	ENST00000367483.4,ENST00000367484.3,ENST00000367485.4,ENST00000367486.3,ENST00000445192.2	protein_coding,protein_coding,protein_coding,protein_coding,protein_coding	intron,intron,frameshift,frameshift,frameshift	.,.,.,.,.	c.77-1426_77-1423dup,c.77-1426_77-1423dup,c.152_155dup,c.152_155dup,c.152_155dup	.,.,151-152:caa/cAACAaa,151-152:caa/cAACAaa,151-152:caa/cAACAaa	.,.,p.H52Qfs*9,p.H52Qfs*9,p.H52Qfs*9	NA	NA	NA	NA	NA	NA	NA	NA	NA	NA	NA	NA	NA	NA	NA	NA	NA
1-03842	WES_NimbleGenV2,WGS_Baylor	WES_NimbleGenV2,WGS_Baylor	Y	Same	1:190067954:A:G	1	190067954	A	G	TAT>TGT	BRINP3	ENSG00000162670	BRINP3	0.00375909	ENST00000367462.3	0.14554	0.24928	0.45	4235	0.97407	0.0272215	6681	missense	2	ENST00000367462.3	ENST00000367462.3,ENST00000534846.1	protein_coding,protein_coding	missense,missense	.,.	c.1495T>C,c.1189T>C	1495:Tat/Cat,1189:Tat/Cat	p.Y499H,p.Y397H	0.459	0.849498	0.842123	NA	NA	NA	NA	NA	NA	NA	NA	4.87	24.9	0.997	0.003	0.827	0.017
1-05123	WES_MedExome	WES_MedExome	Y	Same	1:190423950:C:T	1	190423950	C	T	ACT>ATT	BRINP3	ENSG00000162670	BRINP3	0.00375909	ENST00000367462.3	0.14554	0.24928	0.45	4235	0.97407	0.0272215	6681	missense	2	ENST00000367462.3	ENST00000367462.3,ENST00000534846.1	protein_coding,protein_coding	missense,5_prime_UTR	.,.	c.71G>A,c.-45G>A	71:aGt/aAt,.	p.S24N,.	0.076	0.199888	0.735362	NA	NA	NA	NA	NA	NA	NA	NA	2.63	20.4	0.421	0.089	0.281	0.012
1-06011	WES_NimbleGenV2	WES_NimbleGenV2	Y	Same	1:196684843:C:A	1	196684843	C	A	ACC>AAC	CFH	ENSG00000000971	CFH	0.999631	ENST00000367429.4	0.86061	0.20396	0.324	2667	0.89076	0.0799554	3506	missense	1	ENST00000367429.4	ENST00000367429.4	protein_coding	missense	NA	c.1640C>A	1640:aCc/aAc	p.T547N	0.288	0.378318	0.379324	NA	NA	NA	NA	NA	NA	NA	NA	3.29	22.8	0.998	0.069	0.155	0.255
1-02680	WES_NimbleGenV2	WES_NimbleGenV2	Y	Same	1:196706755:A:G	1	196706755	A	G	TAC>TGC	CFH	ENSG00000000971	CFH	0.999631	ENST00000367429.4	0.86061	0.20396	0.324	2667	0.89076	0.0799554	3506	missense	1	ENST00000367429.4	ENST00000367429.4	protein_coding	missense	NA	c.2747A>G	2747:tAc/tGc	p.Y916C	0.143	0.565903	0.26641	NA	NA	NA	NA	NA	NA	NA	NA	1.956	15.94	0.995	0.042	0.166	0.111
1-04742	WES_MedExome,WGS_GMKF2	WES_MedExome,WGS_GMKF2	Y	Same	1:197390535:G:A	1	197390535	G	A	CGA>CAA	CRB1	ENSG00000134376	CRB1	3.35698e-09	ENST00000367400.3	5.6266e-16	0.62006	0.829	8615	1.1341	0.00970389	10550	missense	7	ENST00000367400.3	ENST00000367397.1,ENST00000367399.2,ENST00000367400.3,ENST00000535699.1,ENST00000538660.1,ENST00000543483.1,ENST00000544212.1	protein_coding,protein_coding,protein_coding,protein_coding,protein_coding,protein_coding,protein_coding	5_prime_UTR,missense,missense,missense,missense,missense,missense	.,.,.,.,.,.,.	c.-281G>A,c.1241G>A,c.1577G>A,c.1370G>A,c.1577G>A,c.674G>A,c.20G>A	.,1241:cGa/cAa,1577:cGa/cAa,1370:cGa/cAa,1577:cGa/cAa,674:cGa/cAa,20:cGa/cAa	.,p.R414Q,p.R526Q,p.R457Q,p.R526Q,p.R225Q,p.R7Q	0.439	0.0389269	0.184398	8.237e-05	0.0001	4.408e-05	9.492e-05	6.364e-05	6.156e-05	0.0001	4.466e-05	3.051	22.4	1	0.014	0.202	0.157
1-03696	WES_NimbleGenV2	WES_NimbleGenV2	Y	Same	1:200376445:A:C	1	200376445	A	C	AAG>ACG	ZNF281	ENSG00000162702	ZNF281	0.951672	ENST00000294740.3	0.99624	0.079091	0.249	1667	0.86728	0.127835	2426	missense	3	ENST00000294740.3	ENST00000294740.3,ENST00000367352.3,ENST00000367353.1	protein_coding,protein_coding,protein_coding	missense,missense,missense	.,.,.	c.2389T>G,c.2281T>G,c.2389T>G	2389:Tta/Gta,2281:Tta/Gta,2389:Tta/Gta	p.L797V,p.L761V,p.L797V	0.067	1.43571	0.564765	NA	NA	NA	NA	NA	NA	NA	NA	2.387	18.74	0.634	0.15	0.299	0.007
GT04013002	WES_PHN	WES_PHN	Y	Same	1:200587670:C:G	1	200587670	C	G	TCT>TGT	KIF14	ENSG00000118193	KIF14	6.02749e-05	ENST00000367350.4	4.1141e-05	0.30277	0.429	3951	0.9246	0.0174884	8248	missense	1	ENST00000367350.4	ENST00000367350.4	protein_coding	missense	NA	c.182G>C	182:aGa/aCa	p.R61T	0.1	0.2849	0.258466	NA	NA	NA	NA	NA	NA	NA	NA	2.944	22	0.501	0.067	0.255	0.05
1-03849	WES_NimbleGenV2	WES_NimbleGenV2	Y	Same	1:202287116:G:A	1	202287116	G	A	TGG>TAG	LGR6	ENSG00000133067	LGR6	4.08846e-05	ENST00000367278.3	2.9439e-06	0.42053	0.639	6389	0.87224	0.018143	8110	stop_gained	3	ENST00000367278.3	ENST00000255432.7,ENST00000367278.3,ENST00000439764.2	protein_coding,protein_coding,protein_coding	stop_gained,stop_gained,stop_gained	.,.,.	c.1529G>A,c.1685G>A,c.1268G>A	1529:tGg/tAg,1685:tGg/tAg,1268:tGg/tAg	p.W510*,p.W562*,p.W423*	NA	NA	NA	NA	NA	NA	NA	NA	NA	NA	NA	12.605	39	NA	NA	NA	NA
1-03321	WES_NimbleGenV2	WES_NimbleGenV2	Y	Same	1:202709936:G:A	1	202709936	G	A	CGT>CAT	KDM5B	ENSG00000117139	KDM5B	5.0942e-05	ENST00000367265.3	7.9102e-15	0.43906	0.572	5669	0.828	0.014771	8879	stop_gained	2	ENST00000367265.3	ENST00000367264.2,ENST00000367265.3	protein_coding,protein_coding	stop_gained,stop_gained	.,.	c.3058C>T,c.2950C>T	3058:Cga/Tga,2950:Cga/Tga	p.R1020*,p.R984*	NA	NA	NA	NA	NA	NA	NA	8.016e-06	8.842e-06	8.842e-06	1.123e-05	14.345	45	NA	NA	NA	NA
1-01965	WES_NimbleGenV2	WES_NimbleGenV2	Y	Same	1:202722032:C:T	1	202722032	C	T	ACA>ATA	KDM5B	ENSG00000117139	KDM5B	5.0942e-05	ENST00000367265.3	7.9102e-15	0.43906	0.572	5669	0.828	0.014771	8879	splice_donor	2	ENST00000367265.3	ENST00000367264.2,ENST00000367265.3	protein_coding,protein_coding	splice_donor,splice_donor	D+1,D+1	c.1809+1G>A,c.1701+1G>A	.,.	.,.	NA	NA	NA	NA	NA	NA	NA	NA	NA	NA	NA	6.149	28.4	NA	NA	NA	NA
1-01474	WES_NimbleGenV2	WES_NimbleGenV2	Y	Same	1:203053147:G:A	1	203053147	G	A	CGT>CAT	MYOG	ENSG00000122180	MYOG	0.740012	ENST00000241651.4	0.89602	0	0.408	3659	0.86984	0.195771	1723	missense	1	ENST00000241651.4	ENST00000241651.4	protein_coding	missense	NA	c.566C>T	566:aCg/aTg	p.T189M	0.324	0.445513	0.320665	1.829e-05	3.406e-05	2.241e-05	4.855e-05	9.077e-06	0	5.984e-05	7.909e-05	0.786	9.379	0.298	0.081	0.083	0.15
1-03572	WES_NimbleGenV2	WES_NimbleGenV2	Y	Same	1:203054835:C:T	1	203054835	C	T	CCG>CTG	MYOG	ENSG00000122180	MYOG	0.740012	ENST00000241651.4	0.89602	0	0.408	3659	0.86984	0.195771	1723	synonymous	1	ENST00000241651.4	ENST00000241651.4	protein_coding	synonymous	NA	c.255G>A	255:gcG/gcA	p.A85=	NA	NA	NA	3.302e-05	0	4.42e-05	0	2.787e-05	8.806e-06	0.0002	0.0002	NA	NA	NA	NA	NA	NA
1-03679	WES_NimbleGenV2	WES_NimbleGenV2	Y	Same	1:203138461:A:G	1	203138461	A	G	AAT>AGT	MYBPH	ENSG00000133055	MYBPH	3.2243e-11	ENST00000255416.4	2.2535e-13	0.88966	1.281	13748	0.94444	0.00147221	15553	missense	1	ENST00000255416.4	ENST00000255416.4	protein_coding	missense	NA	c.1150T>C	1150:Ttc/Ctc	p.F384L	0.768	0.636599	0.735838	NA	NA	NA	NA	4.108e-06	9.1e-06	9.1e-06	1.152e-05	6.629	32	1	0	0.693	0.168
1-06314	WES_MedExome	WES_MedExome	Y	Same	1:203680066:G:T	1	203680066	G	T	TGA>TTA	ATP2B4	ENSG00000058668	ATP2B4	0.521756	ENST00000357681.5	0.0015112	0.2923	0.444	4141	0.76171	0.0403612	5429	missense	5	ENST00000357681.5	ENST00000341360.2,ENST00000357681.5,ENST00000367218.3,ENST00000367219.3,ENST00000391954.2	protein_coding,protein_coding,protein_coding,protein_coding,protein_coding	missense,missense,missense,missense,missense	.,.,.,.,.	c.1861G>T,c.1861G>T,c.1861G>T,c.1825G>T,c.1861G>T	1861:Gat/Tat,1861:Gat/Tat,1861:Gat/Tat,1825:Gat/Tat,1861:Gat/Tat	p.D621Y,p.D621Y,p.D621Y,p.D609Y,p.D621Y	0.322	1.13532	0.351485	NA	NA	NA	NA	NA	NA	NA	NA	4.458	24.2	0.854	0.008	0.287	0.264
1-04121	WES_NimbleGenV2	WES_NimbleGenV2	Y	Same	1:205033565:G:C	1	205033565	G	C	GGA>GCA	CNTN2	ENSG00000184144	CNTN2	0.129621	ENST00000331830.4	0.0021095	0.28761	0.437	4061	0.71854	0.0109304	10086	missense	1	ENST00000331830.4	ENST00000331830.4	protein_coding	missense	NA	c.1356G>C	1356:tgG/tgC	p.W452C	0.958	1.61187	0.701025	NA	NA	NA	NA	NA	NA	NA	NA	6.326	29.2	1	0	0.995	0.374
1-05419	WES_MedExome,WGS_GMKF2	WES_MedExome,WGS_GMKF2	Y	Same	1:205052975:A:G	1	205052975	A	G	GAT>GGT	TMEM81	ENSG00000174529	TMEM81	0.000222029	ENST00000367167.3	0.0030983	0.7907	1.674	16644	0.94041	0.00280621	14673	synonymous	1	ENST00000367167.3	ENST00000367167.3	protein_coding	synonymous	NA	c.474T>C	474:taT/taC	p.Y158=	NA	NA	NA	NA	NA	NA	NA	3.983e-06	8.815e-06	8.815e-06	1.117e-05	NA	NA	NA	NA	NA	NA
1-10568	WES_MedExome	WES_MedExome	Y	Same	1:205156847:C:T	1	205156847	C	T	GCC>GTC	DSTYK	ENSG00000133059	DSTYK	0.147286	ENST00000367162.3	0.51262	0.21844	0.371	3212	0.80747	0.0079541	11350	missense	3	ENST00000367162.3	ENST00000367160.4,ENST00000367161.3,ENST00000367162.3	protein_coding,protein_coding,protein_coding	missense,missense,missense	.,.,.	c.353G>A,c.353G>A,c.353G>A	353:gGc/gAc,353:gGc/gAc,353:gGc/gAc	p.G118D,p.G118D,p.G118D	0.916	1.31105	0.734804	NA	NA	NA	NA	NA	NA	NA	NA	6.168	28.5	1	0	0.956	0.38
1-03626	WES_NimbleGenV2	WES_NimbleGenV2	Y	Same	1:207014369:C:G	1	207014369	C	G	ACT>AGT	IL19	ENSG00000142224	IL19	0.0203202	ENST00000340758.2	4.325e-05	0.7205	1.298	13916	0.82896	NA	NA	missense	2	ENST00000340758.2	ENST00000270218.6,ENST00000340758.2	protein_coding,protein_coding	missense,missense	.,.	c.384C>G,c.498C>G	384:caC/caG,498:caC/caG	p.H128Q,p.H166Q	0.132	0.243696	0.312133	NA	NA	NA	NA	NA	NA	NA	NA	1.762	14.76	0.002	0.253	0.117	0.02
1-02876	WES_MedExome,WGS_Baylor	WES_MedExome,WGS_Baylor	Y	Same	1:207641887:G:A	1	207641887	G	A	TGT>TAT	CR2	ENSG00000117322	CR2	2.1654e-11	ENST00000367057.3	4.7399e-19	0.67094	0.879	9233	0.90863	NA	NA	missense	4	ENST00000367057.3	ENST00000367057.3,ENST00000367058.3,ENST00000367059.3,ENST00000458541.2	protein_coding,protein_coding,protein_coding,protein_coding	missense,missense,missense,missense	.,.,.,.	c.461G>A,c.461G>A,c.461G>A,c.461G>A	461:tGt/tAt,461:tGt/tAt,461:tGt/tAt,461:tGt/tAt	p.C154Y,p.C154Y,p.C154Y,p.C154Y	0.955	0.907659	0.582767	8.251e-06	0	1.104e-05	0	NA	NA	NA	NA	4.998	25.1	1	0.001	0.931	0.319
1-05551	WES_MedExome	WES_MedExome	Y	Same	1:207872545:A:G	1	207872545	A	G	AAA>AGA	CR1L	ENSG00000197721	CR1L	3.5571e-15	ENST00000508064.2	7.6434e-27	1.2279	1.619	16295	1.1073	0.00247463	14882	missense	1	ENST00000508064.2	ENST00000508064.2	protein_coding	missense	NA	c.1154A>G	1154:aAa/aGa	p.K385R	0.055	0.113541	0.370282	NA	NA	NA	NA	NA	NA	NA	NA	0.298	5.672	0.021	0.557	0.037	0.006
1-00391	WES_NimbleGenV2	WES_NimbleGenV2	Y	Same	1:208390592:TGA:T	1	208390592	TGA	T	NA	PLXNA2	ENSG00000076356	PLXNA2	0.993981	ENST00000367033.3	1.0768e-06	0.31721	0.435	4028	0.75898	0.0426813	5263	frameshift	1	ENST00000367033.3	ENST00000367033.3	protein_coding	frameshift	NA	c.674_675del	674-675:cTC/c	p.L225Hfs*15	NA	NA	NA	NA	NA	NA	NA	NA	NA	NA	NA	NA	NA	NA	NA	NA	NA
1-02637	WES_NimbleGenV2	WES_NimbleGenV2	Y	Same	1:210415057:G:A	1	210415057	G	A	TGG>TAG	SERTAD4	ENSG00000082497	SERTAD4	0.641279	ENST00000367012.3	0.033943	0.34095	0.717	7323	0.96046	0.0411887	5371	stop_gained	1	ENST00000367012.3	ENST00000367012.3	protein_coding	stop_gained	NA	c.446G>A	446:tGg/tAg	p.W149*	NA	NA	NA	NA	NA	NA	NA	NA	NA	NA	NA	10.803	36	NA	NA	NA	NA
1-06894	WES_NimbleGenV2	WES_NimbleGenV2	Y	Same	1:211654657:G:A	1	211654657	G	A	CGT>CAT	RD3	ENSG00000198570	RD3	0.0975162	ENST00000367002.4	2.5702e-05	0.97863	1.726	17008	0.84953	0.0267473	6745	missense	1	ENST00000367002.4	ENST00000367002.4	protein_coding	missense	NA	c.101C>T	101:aCg/aTg	p.T34M	0.056	0.469923	0.416684	0.0003	0.0001	0.0004	0.0002	0.0002	8.806e-05	0.0011	0.0011	3.36	22.9	0.098	0.049	0.122	0.01
1-01477	WES_NimbleGenV2	WES_NimbleGenV2	Y	Same	1:213415125:C:T	1	213415125	C	T	GCA>GTA	RPS6KC1	ENSG00000136643	RPS6KC1	0.0204401	ENST00000366960.3	0.001257	0.30819	0.482	4611	0.94616	0.025689	6883	missense	4	ENST00000366960.3	ENST00000366959.3,ENST00000366960.3,ENST00000543354.1,ENST00000543470.1	protein_coding,protein_coding,protein_coding,protein_coding	missense,missense,missense,missense	.,.,.,.	c.2270C>T,c.2306C>T,c.1415C>T,c.1670C>T	2270:gCa/gTa,2306:gCa/gTa,1415:gCa/gTa,1670:gCa/gTa	p.A757V,p.A769V,p.A472V,p.A557V	0.043	0.0679534	0.235949	NA	NA	NA	NA	NA	NA	NA	NA	-0.441	0.307	0.004	0.079	0.097	0.003
1-00949	WES_NimbleGenV2	WES_NimbleGenV2	Y	Same	1:220276114:A:G	1	220276114	A	G	AAT>AGT	IARS2	ENSG00000067704	IARS2	0.472742	ENST00000302637.5	0.081336	0.24648	0.385	3400	0.86011	0.0189456	7972	synonymous	2	ENST00000302637.5	ENST00000302637.5,ENST00000366922.1	protein_coding,protein_coding	synonymous,synonymous	.,.	c.945A>G,c.729A>G	945:gaA/gaG,729:gaA/gaG	p.E315=,p.E243=	NA	NA	NA	NA	NA	NA	NA	NA	NA	NA	NA	NA	NA	NA	NA	NA	NA
GT04008173	WES_PHN	WES_PHN	Y	Same	1:222713653:G:T	1	222713653	G	T	CGA>CTA	HHIPL2	ENSG00000143512	HHIPL2	1.14241e-17	ENST00000343410.6	6.7268e-23	1.1163	1.499	15496	0.96968	0.00314362	14458	synonymous	1	ENST00000343410.6	ENST00000343410.6	protein_coding	synonymous	NA	c.1149C>A	1149:atC/atA	p.I383=	NA	NA	NA	NA	NA	NA	NA	NA	NA	NA	NA	NA	NA	NA	NA	NA	NA
GT04011042	WES_PHN	WES_PHN	Y	Same	1:223176631:G:A	1	223176631	G	A	CGA>CAA	DISP1	ENSG00000154309	DISP1	4.23343e-06	ENST00000284476.6	8.8581e-08	0.41399	0.596	5947	0.9077	0.0233717	7212	missense	1	ENST00000284476.6	ENST00000284476.6	protein_coding	missense	NA	c.1892G>A	1892:cGa/cAa	p.R631Q	0.699	0.686107	0.873762	1.648e-05	0	1.102e-05	0	2.388e-05	1.761e-05	6.152e-05	6.166e-05	6.348	29.4	1	0.023	0.962	0.082
1-06894	WES_NimbleGenV2	WES_NimbleGenV2	Y	Same	1:223567354:T:G	1	223567354	T	G	ATC>AGC	C1orf65	ENSG00000178395	CCDC185	5.55984e-11	ENST00000366875.3	9.042e-08	0.67765	1.059	11367	1.1297	0.00618442	12378	missense	1	ENST00000366875.3	ENST00000366875.3	protein_coding	missense	NA	c.537T>G	537:caT/caG	p.H179Q	0.003	0.132354	NA	NA	NA	NA	NA	NA	NA	NA	NA	-1.687	0.002	0.001	0.307	0.08	0.002
1-04930	WES_NimbleGenV2	WES_NimbleGenV2	Y	NA	1:223810434:C:G	1	223810434	C	G	ACA>AGA	CAPN8	ENSG00000203697	CAPN8	0.0151809	ENST00000366872.5	1.2513e-13	0.72995	1.019	10914	0.87949	NA	NA	missense	2	ENST00000366872.5	ENST00000366872.5,ENST00000366873.2	protein_coding,protein_coding	missense,intron	.,.	c.966G>C,c.899+83G>C	966:atG/atC,.	p.M322I,.	0.225	0.0012744	NA	NA	NA	NA	NA	NA	NA	NA	NA	NA	NA	NA	NA	NA	NA
GT04015952	WES_PHN	WES_PHN	Y	NA	1:224621453:GCTT:G	1	224621453	GCTT	G	NA	WDR26	ENSG00000162923	WDR26	0.999677	ENST00000414423.2	1	0	0.085	124	0.46877	0.363895	233	inframe_deletion	3	ENST00000414423.2	ENST00000295024.6,ENST00000366852.2,ENST00000414423.2	protein_coding,protein_coding,protein_coding	5_prime_UTR,inframe_deletion,inframe_deletion	.,.,.	c.-90_-88del,c.352_354del,c.352_354del	.,352-354:AAG/-,352-354:AAG/-	.,p.K118del,p.K118del	NA	NA	NA	NA	NA	NA	NA	6.949e-06	1.697e-05	1.697e-05	2.094e-05	NA	NA	NA	NA	NA	NA
1-05460	WES_NimbleGenV2,WGS_Baylor	WES_NimbleGenV2,WGS_Baylor	Y	NA	1:224621661:G:GGAC	1	224621661	G	GGAC	NA	WDR26	ENSG00000162923	WDR26	0.999677	ENST00000414423.2	1	0	0.085	124	0.46877	0.363895	233	inframe_insertion	3	ENST00000414423.2	ENST00000295024.6,ENST00000366852.2,ENST00000414423.2	protein_coding,protein_coding,protein_coding	5_prime_UTR,inframe_insertion,inframe_insertion	.,.,.	c.-298_-296dup,c.144_146dup,c.144_146dup	.,146-147:tcc/tcGTCc,146-147:tcc/tcGTCc	.,p.S49dup,p.S49dup	NA	NA	NA	0.0001	0	7.266e-05	0	1.437e-05	0	9.477e-05	4.445e-05	NA	NA	NA	NA	NA	NA
1-01106	WES_NimbleGenV2	WES_NimbleGenV2	Y	Same	1:226047036:T:C	1	226047036	T	C	ATA>ACA	TMEM63A	ENSG00000196187	TMEM63A	6.10814e-05	ENST00000366835.3	1.3865e-12	0.60136	0.834	8680	0.83665	0.00593542	12529	missense	2	ENST00000366835.3	ENST00000366835.3,ENST00000537914.1	protein_coding,protein_coding	missense,downstream_gene	.,.	c.1237A>G,.	1237:Atc/Gtc,.	p.I413V,.	0.088	0.157095	0.26886	NA	NA	NA	NA	NA	NA	NA	NA	-0.772	0.05	0	0.649	0.049	0.002
1-03806	WES_MedExome	WES_MedExome	Y	Same	1:226374124:C:A	1	226374124	C	A	TCC>TAC	ACBD3	ENSG00000182827	ACBD3	0.981823	ENST00000366812.5	0.010653	0.30907	0.539	5324	0.68662	0.0518524	4666	stop_gained	1	ENST00000366812.5	ENST00000366812.5	protein_coding	stop_gained	NA	c.253G>T	253:Gag/Tag	p.E85*	NA	NA	NA	NA	NA	NA	NA	NA	NA	NA	NA	8.609	35	NA	NA	NA	NA
1-07281	WES_NimbleGenV2	WES_NimbleGenV2	Y	Same	1:226579930:C:T	1	226579930	C	T	ACG>ATG	PARP1	ENSG00000143799	PARP1	0.00699693	ENST00000366794.5	0.00033366	0.31561	0.479	4582	0.90165	0.0255026	6904	synonymous	3	ENST00000366794.5	ENST00000366791.5,ENST00000366792.1,ENST00000366794.5	protein_coding,protein_coding,protein_coding	downstream_gene,downstream_gene,synonymous	.,.,.	.,.,c.372G>A	.,.,372:acG/acA	.,.,p.T124=	NA	NA	NA	2.471e-05	4.495e-05	NA	NA	1.591e-05	3.517e-05	3.517e-05	1.117e-05	NA	NA	NA	NA	NA	NA
1-03224	WES_NimbleGenV2,WGS_Baylor	WES_NimbleGenV2,WGS_Baylor	Y	Same	1:227071462:T:C	1	227071462	T	C	GTG>GCG	PSEN2	ENSG00000143801	PSEN2	0.0270142	ENST00000366783.3	0.00053736	0.42614	0.744	7652	0.93111	0.0236329	7180	synonymous	6	ENST00000366783.3	ENST00000340188.4,ENST00000366782.1,ENST00000366783.3,ENST00000391872.2,ENST00000422240.2,ENST00000472139.2	protein_coding,protein_coding,protein_coding,protein_coding,protein_coding,protein_coding	synonymous,synonymous,synonymous,synonymous,synonymous,upstream_gene	.,.,.,.,.,.	c.198T>C,c.297T>C,c.198T>C,c.297T>C,c.198T>C,.	198:agT/agC,297:agT/agC,198:agT/agC,297:agT/agC,198:agT/agC,.	p.S66=,p.S99=,p.S66=,p.S99=,p.S66=,.	NA	NA	NA	NA	NA	NA	NA	NA	NA	NA	NA	NA	NA	NA	NA	NA	NA
1-05084	WES_NimbleGenV2,WGS_GMKF2	WES_NimbleGenV2,WGS_GMKF2	Y	Same	1:227169765:C:T	1	227169765	C	T	CCG>CTG	ADCK3	ENSG00000163050	COQ8A	1.235e-05	ENST00000366779.1	9.2856e-11	0.69284	1.007	10778	1.1229	0.0110513	10037	synonymous	5	ENST00000366779.1	ENST00000366777.3,ENST00000366778.1,ENST00000366779.1,ENST00000433743.2,ENST00000458507.2	protein_coding,protein_coding,protein_coding,protein_coding,protein_coding	synonymous,synonymous,synonymous,5_prime_UTR,5_prime_UTR	.,.,.,.,.	c.768C>T,c.612C>T,c.768C>T,c.-70C>T,c.-70C>T	768:tcC/tcT,612:tcC/tcT,768:tcC/tcT,.,.	p.S256=,p.S204=,p.S256=,.,.	NA	NA	NA	2.551e-05	3.102e-05	2.29e-05	2.497e-05	3.204e-05	4.447e-05	9.804e-05	9.806e-05	NA	NA	NA	NA	NA	NA
1-03190	WES_NimbleGenV2,WGS_Baylor	WES_NimbleGenV2,WGS_Baylor	Y	Same	1:228503797:C:T	1	228503797	C	T	ACG>ATG	OBSCN	ENSG00000154358	OBSCN	5.35739e-91	ENST00000570156.2	1.8605e-164	0.79291	0.873	9153	1.0443	NA	NA	missense	5	ENST00000570156.2	ENST00000284548.11,ENST00000366707.4,ENST00000366709.4,ENST00000422127.1,ENST00000570156.2	protein_coding,protein_coding,protein_coding,protein_coding,protein_coding	missense,missense,missense,missense,missense	.,.,.,.,.	c.13262C>T,c.6164C>T,c.4619C>T,c.13262C>T,c.16133C>T	13262:aCg/aTg,6164:aCg/aTg,4619:aCg/aTg,13262:aCg/aTg,16133:aCg/aTg	p.T4421M,p.T2055M,p.T1540M,p.T4421M,p.T5378M	0.281	0.498106	0.561094	0	0	NA	NA	1.07e-05	2.499e-05	2.499e-05	NA	6.503	31	1	0.002	0.254	0.09
1-06236	WES_MedExome	WES_MedExome	Y	Same	1:228511285:C:G	1	228511285	C	G	CCA>CGA	OBSCN	ENSG00000154358	OBSCN	5.35739e-91	ENST00000570156.2	1.8605e-164	0.79291	0.873	9153	1.0443	NA	NA	synonymous	5	ENST00000570156.2	ENST00000284548.11,ENST00000366707.4,ENST00000366709.4,ENST00000422127.1,ENST00000570156.2	protein_coding,protein_coding,protein_coding,protein_coding,protein_coding	synonymous,synonymous,synonymous,synonymous,synonymous	.,.,.,.,.	c.15630C>G,c.8532C>G,c.6987C>G,c.15630C>G,c.18501C>G	15630:acC/acG,8532:acC/acG,6987:acC/acG,15630:acC/acG,18501:acC/acG	p.T5210=,p.T2844=,p.T2329=,p.T5210=,p.T6167=	NA	NA	NA	NA	NA	NA	NA	NA	NA	NA	NA	NA	NA	NA	NA	NA	NA
1-01664	WES_NimbleGenV2	WES_NimbleGenV2	Y	Same	1:228521311:T:C	1	228521311	T	C	TTC>TCC	OBSCN	ENSG00000154358	OBSCN	5.35739e-91	ENST00000570156.2	1.8605e-164	0.79291	0.873	9153	1.0443	NA	NA	missense	5	ENST00000570156.2	ENST00000284548.11,ENST00000366707.4,ENST00000366709.4,ENST00000422127.1,ENST00000570156.2	protein_coding,protein_coding,protein_coding,protein_coding,protein_coding	missense,missense,missense,missense,missense	.,.,.,.,.	c.15884T>C,c.8786T>C,c.7241T>C,c.15884T>C,c.18755T>C	15884:tTc/tCc,8786:tTc/tCc,7241:tTc/tCc,15884:tTc/tCc,18755:tTc/tCc	p.F5295S,p.F2929S,p.F2414S,p.F5295S,p.F6252S	0.633	0.617215	0.593646	NA	NA	NA	NA	NA	NA	NA	NA	6.784	32	1	0	0.801	0.062
1-04333	WES_NimbleGenV2,WGS_Baylor	WES_NimbleGenV2,WGS_Baylor	Y	Same	1:228554521:C:T	1	228554521	C	T	CCG>CTG	OBSCN	ENSG00000154358	OBSCN	5.35739e-91	ENST00000570156.2	1.8605e-164	0.79291	0.873	9153	1.0443	NA	NA	missense	3	ENST00000570156.2	ENST00000366707.4,ENST00000422127.1,ENST00000570156.2	protein_coding,protein_coding,protein_coding	missense,missense,missense	.,.,.	c.12260C>T,c.19358C>T,c.22229C>T	12260:cCg/cTg,19358:cCg/cTg,22229:cCg/cTg	p.P4087L,p.P6453L,p.P7410L	0.087	0.095907	0.270576	9.12e-05	0	9.391e-05	0	4.214e-05	5.897e-05	0.0002	0.0002	1.403	12.8	0.001	1	0.068	0.049
1-07255	WES_MedExome	WES_MedExome	Y	Same	1:228564850:G:A	1	228564850	G	A	AGT>AAT	OBSCN	ENSG00000154358	OBSCN	5.35739e-91	ENST00000570156.2	1.8605e-164	0.79291	0.873	9153	1.0443	NA	NA	missense	3	ENST00000570156.2	ENST00000366707.4,ENST00000422127.1,ENST00000570156.2	protein_coding,protein_coding,protein_coding	missense,missense,missense	.,.,.	c.16039G>A,c.23137G>A,c.26008G>A	16039:Gtg/Atg,23137:Gtg/Atg,26008:Gtg/Atg	p.V5347M,p.V7713M,p.V8670M	0.189	0.488437	0.572033	2.365e-05	2.121e-05	1.628e-05	0	1.293e-05	1.866e-05	2.956e-05	3.357e-05	4.715	24.6	0.999	0.006	0.173	0.13
1-02401	WES_NimbleGenV2,WGS_CMG	WES_NimbleGenV2,WGS_CMG	Y	NA	1:228584650:C:G	1	228584650	C	G	TCG>TGG	TRIM11	ENSG00000154370	TRIM11	0.547147	ENST00000284551.6	0.91729	0.11902	0.375	3268	0.64465	0.0958533	3100	missense	3	ENST00000284551.6	ENST00000284551.6,ENST00000366699.3,ENST00000493030.2	protein_coding,protein_coding,protein_coding	missense,missense,missense	D-3,.,D-3	c.857G>C,c.857G>C,c.482G>C	857:cGa/cCa,857:cGa/cCa,482:cGa/cCa	p.R286P,p.R286P,p.R161P	0.182	0.96943	0.787222	NA	NA	NA	NA	3.977e-06	0	3.266e-05	3.267e-05	3.839	23.4	0.999	0.116	0.738	0.01
1-01031	WES_NimbleGenV2	WES_NimbleGenV2	Y	Same	1:229773711:C:G	1	229773711	C	G	TCT>TGT	URB2	ENSG00000135763	URB2	3.33649e-11	ENST00000258243.2	1.2188e-17	0.64001	0.845	8826	1.037	0.00797474	11336	missense	1	ENST00000258243.2	ENST00000258243.2	protein_coding	missense	NA	c.3351C>G	3351:atC/atG	p.I1117M	0.043	0.147995	0.323531	NA	NA	NA	NA	NA	NA	NA	NA	1.632	14.03	0.779	0.009	0.045	0.008
1-08058	WES_MedExome	WES_MedExome	Y	Same	1:229773991:G:A	1	229773991	G	A	TGC>TAC	URB2	ENSG00000135763	URB2	3.33649e-11	ENST00000258243.2	1.2188e-17	0.64001	0.845	8826	1.037	0.00797474	11336	missense	1	ENST00000258243.2	ENST00000258243.2	protein_coding	missense	NA	c.3631G>A	3631:Gca/Aca	p.A1211T	0.025	0.0804966	0.300049	NA	NA	NA	NA	NA	NA	NA	NA	0.924	10.22	0.005	1	0.019	0.008
1-09567	WES_MedExome	WES_MedExome	Y	Same	1:230814672:G:A	1	230814672	G	A	AGT>AAT	COG2	ENSG00000135775	COG2	0.000167565	ENST00000366669.4	9.3658e-06	0.3889	0.591	5883	0.87967	0.0160515	8560	missense	5	ENST00000366669.4	ENST00000366668.3,ENST00000366669.4,ENST00000534989.1,ENST00000535166.1,ENST00000546013.1	protein_coding,protein_coding,protein_coding,protein_coding,protein_coding	missense,missense,missense,missense,missense	.,.,.,.,.	c.1040G>A,c.1040G>A,c.863G>A,c.692G>A,c.107G>A	1040:aGt/aAt,1040:aGt/aAt,863:aGt/aAt,692:aGt/aAt,107:aGt/aAt	p.S347N,p.S347N,p.S288N,p.S231N,p.S36N	0.183	0.474662	0.601016	1.662e-05	3.02e-05	2.225e-05	4.786e-05	7.985e-06	1.764e-05	1.764e-05	2.239e-05	6.314	29.2	0.991	0.015	0.331	0.016
1-01408	WES_NimbleGenV2	WES_NimbleGenV2	Y	Same	1:230903389:C:G	1	230903389	C	G	CCG>CGG	CAPN9	ENSG00000135773	CAPN9	1.73328e-11	ENST00000271971.2	1.3256e-22	0.86656	1.14	12300	1.014	NA	NA	synonymous	3	ENST00000271971.2	ENST00000271971.2,ENST00000354537.1,ENST00000366666.2	protein_coding,protein_coding,protein_coding	synonymous,synonymous,synonymous	.,.,.	c.639C>G,c.639C>G,c.450C>G	639:ccC/ccG,639:ccC/ccG,450:ccC/ccG	p.P213=,p.P213=,p.P150=	NA	NA	NA	NA	NA	NA	NA	NA	NA	NA	NA	NA	NA	NA	NA	NA	NA
1-10274	WES_MedExome	WES_MedExome	Y	Same	1:231334860:G:A	1	231334860	G	A	CGT>CAT	TRIM67	ENSG00000119283	TRIM67	0.67204	ENST00000366653.5	0.96542	0.1424	0.326	2689	0.76277	0.0397958	5480	missense	4	ENST00000366653.5	ENST00000366652.2,ENST00000366653.5,ENST00000444294.3,ENST00000449018.3	protein_coding,protein_coding,protein_coding,protein_coding	missense,missense,missense,missense	.,.,.,.	c.1208G>A,c.1208G>A,c.1208G>A,c.1022G>A	1208:cGt/cAt,1208:cGt/cAt,1208:cGt/cAt,1022:cGt/cAt	p.R403H,p.R403H,p.R403H,p.R341H	0.404	1.71596	0.875766	2.484e-05	2.997e-05	1.11e-05	2.373e-05	2.407e-05	2.655e-05	0.0001	0.0001	6.335	29.3	0.754	0.075	0.708	0.028
GT04009102	WES_PHN	WES_PHN	Y	Same	1:231401772:T:C	1	231401772	T	C	ATT>ACT	GNPAT	ENSG00000116906	GNPAT	0.291273	ENST00000366647.4	0.30403	0.23114	0.417	3790	0.89889	0.037544	5652	missense	2	ENST00000366647.4	ENST00000366646.3,ENST00000366647.4	protein_coding,protein_coding	missense,missense	.,.	c.602T>C,c.785T>C	602:aTt/aCt,785:aTt/aCt	p.I201T,p.I262T	0.827	0.849054	0.731238	NA	NA	NA	NA	NA	NA	NA	NA	5.457	26.1	0.086	0.016	0.878	0.343
1-02777	WES_NimbleGenV2	WES_NimbleGenV2	Y	Same	1:231471428:C:G	1	231471428	C	G	CCA>CGA	EXOC8	ENSG00000116903	EXOC8	0.987113	ENST00000360394.2	0.99902	0.040827	0.194	1020	0.71632	0.18226	1909	synonymous	2	ENST00000360394.2	ENST00000360394.2,ENST00000366645.1	protein_coding,protein_coding	synonymous,synonymous	.,.	c.2064G>C,c.2052G>C	2064:gtG/gtC,2052:gtG/gtC	p.V688=,p.V684=	NA	NA	NA	NA	NA	NA	NA	NA	NA	NA	NA	NA	NA	NA	NA	NA	NA
1-01441	WES_MedExome,WGS_GMKF2	WES_MedExome,WGS_GMKF2	Y	Same	1:232144702:C:T	1	232144702	C	T	CCG>CTG	DISC1	ENSG00000162946	DISC1	0.0197099	ENST00000366633.3	1.6756e-06	0.50467	0.789	8150	0.94166	0.026833	6730	synonymous	4	NA	ENST00000366637.3,ENST00000439617.2,ENST00000535983.1,ENST00000537876.1	protein_coding,protein_coding,protein_coding,protein_coding	synonymous,synonymous,3_prime_UTR,3_prime_UTR	.,.,.,.	c.210C>T,c.2214C>T,c.*65C>T,c.*187C>T	210:tcC/tcT,2214:tcC/tcT,.,.	p.S70=,p.S738=,.,.	NA	NA	NA	9.15e-05	1.505e-05	0.0001	2.382e-05	8.055e-05	1.782e-05	0.0004	0.0004	NA	NA	NA	NA	NA	NA
1-07194	WES_MedExome	WES_MedExome	Y	Same	1:232942658:A:G	1	232942658	A	G	AAA>AGA	MAP10	ENSG00000212916	MAP10	1.29357e-14	ENST00000418460.1	8.0607e-21	0.99147	1.338	14267	1.1593	0.00244867	14898	missense	1	ENST00000418460.1	ENST00000418460.1	protein_coding	missense	NA	c.1889A>G	1889:aAa/aGa	p.K630R	0.048	0.15978	0.295421	8.703e-06	1.575e-05	1.166e-05	2.51e-05	4.137e-06	9.054e-06	9.054e-06	1.155e-05	-0.263	0.802	0.627	0.365	0.081	0.006
1-03480	WES_NimbleGenV2	WES_NimbleGenV2	Y	Same	1:233161075:G:T	1	233161075	G	T	AGC>ATC	PCNXL2	ENSG00000135749	PCNX2	7.55212e-14	ENST00000258229.9	1.7151e-23	0.54274	0.681	6876	0.90124	0.0103221	10319	stop_gained	2	ENST00000258229.9	ENST00000258229.9,ENST00000344698.2	protein_coding,protein_coding	stop_gained,stop_gained	.,.	c.4422C>A,c.378C>A	4422:tgC/tgA,378:tgC/tgA	p.C1474*,p.C126*	NA	NA	NA	NA	NA	NA	NA	NA	NA	NA	NA	13.54	42	NA	NA	NA	NA
1-01014	WES_NimbleGenV2	WES_NimbleGenV2	Y	Same	1:233334743:A:G	1	233334743	A	G	CAC>CGC	PCNXL2	ENSG00000135749	PCNX2	7.55212e-14	ENST00000258229.9	1.7151e-23	0.54274	0.681	6876	0.90124	0.0103221	10319	missense	3	ENST00000258229.9	ENST00000258229.9,ENST00000430153.1,ENST00000488780.2	protein_coding,protein_coding,protein_coding	missense,downstream_gene,missense	.,.,.	c.3008T>C,.,c.407T>C	3008:gTg/gCg,.,407:gTg/gCg	p.V1003A,.,p.V136A	0.203	0.198059	0.487979	NA	NA	NA	NA	NA	NA	NA	NA	1.751	14.7	0.376	0.057	0.425	0.023
1-01653	WES_NimbleGenV2	WES_NimbleGenV2	Y	Same	1:234527377:C:A	1	234527377	C	A	TCA>TAA	TARBP1	ENSG00000059588	TARBP1	5.69518e-16	ENST00000040877.1	1.3937e-23	0.66087	0.841	8780	1.0448	0.00747543	11626	synonymous	1	ENST00000040877.1	ENST00000040877.1	protein_coding	synonymous	NA	c.4812G>T	4812:ctG/ctT	p.L1604=	NA	NA	NA	NA	NA	NA	NA	NA	NA	NA	NA	NA	NA	NA	NA	NA	NA
1-02652	WES_NimbleGenV2,WGS_Baylor	WES_NimbleGenV2,WGS_Baylor	Y	Same	1:234541722:C:T	1	234541722	C	T	ACA>ATA	TARBP1	ENSG00000059588	TARBP1	5.69518e-16	ENST00000040877.1	1.3937e-23	0.66087	0.841	8780	1.0448	0.00747543	11626	missense	1	ENST00000040877.1	ENST00000040877.1	protein_coding	missense	NA	c.3916G>A	3916:Gtt/Att	p.V1306I	0	0.0341533	0.23132	NA	NA	NA	NA	NA	NA	NA	NA	-1.05	0.013	0	0.434	0.039	0.005
1-00325	WES_NimbleGenV2	WES_NimbleGenV2	Y	Same	1:235892952:T:G	1	235892952	T	G	ATT>AGT	LYST	ENSG00000143669	LYST	0.999978	ENST00000389794.3	0.015026	0.23864	0.307	2441	0.9099	0.0457541	5061	missense	2	ENST00000389794.3	ENST00000389793.2,ENST00000389794.3	protein_coding,protein_coding	missense,missense	.,.	c.9050A>C,c.9050A>C	9050:aAt/aCt,9050:aAt/aCt	p.N3017T,p.N3017T	0.088	0.441095	0.655047	NA	NA	NA	NA	NA	NA	NA	NA	3.374	22.9	0.077	1	0.292	0.009
1-00650	WES_NimbleGenV2	WES_NimbleGenV2	Y	Same	1:237756892:A:C	1	237756892	A	C	CAG>CCG	RYR2	ENSG00000198626	RYR2	1	ENST00000366574.2	0.99999	0.19733	0.25	1688	0.68338	0.0451145	5100	synonymous	3	ENST00000366574.2	ENST00000360064.6,ENST00000366574.2,ENST00000542537.1	protein_coding,protein_coding,protein_coding	synonymous,synonymous,synonymous	.,.,.	c.4386A>C,c.4392A>C,c.4344A>C	4386:acA/acC,4392:acA/acC,4344:acA/acC	p.T1462=,p.T1464=,p.T1448=	NA	NA	NA	NA	NA	NA	NA	NA	NA	NA	NA	NA	NA	NA	NA	NA	NA
1-00761	WES_MedExome,WGS_Baylor	WES_MedExome,WGS_Baylor	Y	Same	1:237758799:A:G	1	237758799	A	G	CAT>CGT	RYR2	ENSG00000198626	RYR2	1	ENST00000366574.2	0.99999	0.19733	0.25	1688	0.68338	0.0451145	5100	missense	3	ENST00000366574.2	ENST00000360064.6,ENST00000366574.2,ENST00000542537.1	protein_coding,protein_coding,protein_coding	missense,missense,missense	A+2,A+2,A+2	c.4432A>G,c.4438A>G,c.4390A>G	4432:Atc/Gtc,4438:Atc/Gtc,4390:Atc/Gtc	p.I1478V,p.I1480V,p.I1464V	0.064	0.336613	0.629774	NA	NA	NA	NA	NA	NA	NA	NA	0.158	4.233	0.019	0.899	0.185	0.013
1-04764	WES_NimbleGenV2	WES_NimbleGenV2	Y	Same	1:237791319:C:T	1	237791319	C	T	TCG>TTG	RYR2	ENSG00000198626	RYR2	1	ENST00000366574.2	0.99999	0.19733	0.25	1688	0.68338	0.0451145	5100	missense	3	ENST00000366574.2	ENST00000360064.6,ENST00000366574.2,ENST00000542537.1	protein_coding,protein_coding,protein_coding	missense,missense,missense	.,.,.	c.6373C>T,c.6379C>T,c.6331C>T	6373:Cgg/Tgg,6379:Cgg/Tgg,6331:Cgg/Tgg	p.R2125W,p.R2127W,p.R2111W	0.872	1.1731	0.888484	NA	NA	NA	NA	NA	NA	NA	NA	6.399	29.6	1	0	0.828	0.842
1-01076	WES_MedExome,WGS_GMKF2	WES_MedExome,WGS_GMKF2	Y	Same	1:237837415:G:A	1	237837415	G	A	TGC>TAC	RYR2	ENSG00000198626	RYR2	1	ENST00000366574.2	0.99999	0.19733	0.25	1688	0.68338	0.0451145	5100	synonymous	3	ENST00000366574.2	ENST00000360064.6,ENST00000366574.2,ENST00000542537.1	protein_coding,protein_coding,protein_coding	synonymous,synonymous,synonymous	.,.,.	c.8604G>A,c.8610G>A,c.8562G>A	8604:ctG/ctA,8610:ctG/ctA,8562:ctG/ctA	p.L2868=,p.L2870=,p.L2854=	NA	NA	NA	NA	NA	NA	NA	NA	NA	NA	NA	NA	NA	NA	NA	NA	NA
1-04465	WES_MedExome,WGS_Baylor	WES_MedExome,WGS_Baylor	Y	NA	1:238048858:G:A	1	238048858	G	A	CGT>CAT	ZP4	ENSG00000116996	ZP4	3.7872e-10	ENST00000366570.4	1.7419e-18	0.95871	1.314	14062	1.2027	0.00205568	15179	synonymous	1	ENST00000366570.4	ENST00000366570.4	protein_coding	synonymous	NA	c.993C>T	993:taC/taT	p.Y331=	NA	NA	NA	0.0002	0.0002	0.0003	0.0002	0.0002	0.0001	0.0008	0.0008	NA	NA	NA	NA	NA	NA
1-09567	WES_MedExome	WES_MedExome	Y	Same	1:238053472:G:A	1	238053472	G	A	GGT>GAT	ZP4	ENSG00000116996	ZP4	3.7872e-10	ENST00000366570.4	1.7419e-18	0.95871	1.314	14062	1.2027	0.00205568	15179	synonymous	1	ENST00000366570.4	ENST00000366570.4	protein_coding	synonymous	NA	c.180C>T	180:aaC/aaT	p.N60=	NA	NA	NA	8.245e-06	0	1.103e-05	0	3.981e-06	0	3.266e-05	3.267e-05	NA	NA	NA	NA	NA	NA
1-03610	WES_NimbleGenV2	WES_NimbleGenV2	Y	Same	1:243303399:C:T	1	243303399	C	T	ACG>ATG	CEP170	ENSG00000143702	CEP170	NA	ENST00000366542.1	1	0.097041	0.192	998	0.77627	NA	NA	missense	5	ENST00000366542.1	ENST00000366542.1,ENST00000366543.1,ENST00000366544.1,ENST00000481987.1,ENST00000490813.1	protein_coding,protein_coding,protein_coding,protein_coding,protein_coding	missense,missense,missense,missense,missense	.,.,.,.,.	c.4070G>A,c.3698G>A,c.3776G>A,c.278G>A,c.197G>A	4070:cGt/cAt,3698:cGt/cAt,3776:cGt/cAt,278:cGt/cAt,197:cGt/cAt	p.R1357H,p.R1233H,p.R1259H,p.R93H,p.R66H	0.226	NA	0.849298	NA	NA	NA	NA	4.015e-06	0	3.268e-05	3.269e-05	6.185	28.6	1	0.139	0.767	0.019
1-00913	WES_NimbleGenV2,WGS_Baylor	WGS_Baylor	Y	NA	1:245134187:A:AGCC	1	245134187	A	AGCC	NA	RP11-156E8.1	ENSG00000272195	RP11-156E8.1	NA	ENST00000607453.1	NA	NA	NA	NA	1.6079	NA	NA	inframe_insertion	1	ENST00000607453.1	ENST00000607453.1	protein_coding	inframe_insertion	NA	c.187_189dup	189-190:-/GGC	p.G63dup	NA	NA	NA	NA	NA	NA	NA	NA	NA	NA	NA	NA	NA	NA	NA	NA	NA
1-01407	WES_NimbleGenV2	WES_NimbleGenV2	Y	Same	1:247464203:T:C	1	247464203	T	C	CTT>CCT	ZNF496	ENSG00000162714	ZNF496	0.983327	ENST00000294753.4	0.99624	0.079081	0.249	1678	0.80162	0.080509	3485	missense	2	ENST00000294753.4	ENST00000294753.4,ENST00000366498.2	protein_coding,protein_coding	missense,missense	.,.	c.1382A>G,c.1490A>G	1382:aAg/aGg,1490:aAg/aGg	p.K461R,p.K497R	0.107	0.412732	0.84708	NA	NA	NA	NA	3.994e-06	0	2.896e-05	3.281e-05	1.603	13.87	0.998	0.136	0.345	0.003
1-11482	WES_MedExome	WES_MedExome	Y	NA	1:247587696:G:A	1	247587696	G	A	CGC>CAC	NLRP3	ENSG00000162711	NLRP3	0.447263	ENST00000336119.3	0.00081103	0.32627	0.519	5065	0.74444	0.0244163	7060	synonymous	6	ENST00000336119.3	ENST00000336119.3,ENST00000348069.2,ENST00000366496.2,ENST00000366497.2,ENST00000391827.2,ENST00000391828.3	protein_coding,protein_coding,protein_coding,protein_coding,protein_coding,protein_coding	synonymous,synonymous,synonymous,synonymous,synonymous,synonymous	.,.,.,.,.,.	c.951G>A,c.951G>A,c.951G>A,c.951G>A,c.951G>A,c.951G>A	951:ccG/ccA,951:ccG/ccA,951:ccG/ccA,951:ccG/ccA,951:ccG/ccA,951:ccG/ccA	p.P317=,p.P317=,p.P317=,p.P317=,p.P317=,p.P317=	NA	NA	NA	1.655e-05	1.506e-05	NA	NA	1.196e-05	1.766e-05	5.438e-05	1.118e-05	NA	NA	NA	NA	NA	NA
1-04741	WES_NimbleGenV2	WES_NimbleGenV2	Y	Same	1:248028177:G:A	1	248028177	G	A	TGA>TAA	TRIM58	ENSG00000162722	TRIM58	2.07667e-07	ENST00000366481.3	1.345e-10	1.022	1.565	15922	0.92367	0.0046568	13325	synonymous	1	ENST00000366481.3	ENST00000366481.3	protein_coding	synonymous	NA	c.687G>A	687:ctG/ctA	p.L229=	NA	NA	NA	NA	NA	NA	NA	NA	NA	NA	NA	NA	NA	NA	NA	NA	NA
1-05176	WES_MedExome	WES_MedExome	Y	Same	1:249142188:AGCGCCACGCTGGT:A	1	249142188	AGCGCCACGCTGGT	A	NA	ZNF672	ENSG00000171161	ZNF672	0.000127541	ENST00000306562.3	0.076604	0.31842	0.729	7461	0.82819	NA	NA	frameshift	1	ENST00000306562.3	ENST00000306562.3	protein_coding	frameshift	NA	c.723_735del	716-728:aGCGCCACGCTGGTg/ag	p.L242Sfs*209	NA	NA	NA	NA	NA	NA	NA	NA	NA	NA	NA	NA	NA	NA	NA	NA	NA
1-03897	WES_NimbleGenV2,WGS_Baylor	WES_NimbleGenV2,WGS_Baylor	Y	Same	2:669841:C:T	2	669841	C	T	TCG>TTG	TMEM18	ENSG00000151353	TMEM18	0.0536351	ENST00000281017.3	0.0022182	0.62942	1.317	14084	0.99733	0.00454386	13405	synonymous	3	ENST00000281017.3	ENST00000281017.3,ENST00000355654.2,ENST00000405941.3	protein_coding,protein_coding,protein_coding	synonymous,synonymous,synonymous	.,.,.	c.243G>A,c.204G>A,c.252G>A	243:tcG/tcA,204:tcG/tcA,252:tcG/tcA	p.S81=,p.S68=,p.S84=	NA	NA	NA	5.641e-05	6.868e-05	7.505e-05	0.0001	9.831e-05	0.0001	0.0001	0.0002	NA	NA	NA	NA	NA	NA
1-01244	WES_NimbleGenV2,WGS_GMKF2	WES_NimbleGenV2,WGS_GMKF2	Y	Same	2:1426887:C:T	2	1426887	C	T	ACG>ATG	TPO	ENSG00000115705	TPO	1.35597e-07	ENST00000345913.4	1.8182e-21	0.83857	1.107	11921	0.9996	0.0102445	10353	synonymous	9	ENST00000345913.4	ENST00000329066.4,ENST00000337415.3,ENST00000345913.4,ENST00000346956.3,ENST00000349624.3,ENST00000382198.1,ENST00000382201.3,ENST00000382269.3,ENST00000539820.1	protein_coding,protein_coding,protein_coding,protein_coding,protein_coding,protein_coding,protein_coding,protein_coding,protein_coding	synonymous,synonymous,synonymous,synonymous,synonymous,synonymous,synonymous,synonymous,synonymous	.,.,.,.,.,.,.,.,.	c.165C>T,c.165C>T,c.165C>T,c.165C>T,c.165C>T,c.165C>T,c.165C>T,c.165C>T,c.165C>T	165:taC/taT,165:taC/taT,165:taC/taT,165:taC/taT,165:taC/taT,165:taC/taT,165:taC/taT,165:taC/taT,165:taC/taT	p.Y55=,p.Y55=,p.Y55=,p.Y55=,p.Y55=,p.Y55=,p.Y55=,p.Y55=,p.Y55=	NA	NA	NA	5.013e-05	3.04e-05	5.587e-05	2.416e-05	3.589e-05	8.817e-06	0.0003	0.0004	NA	NA	NA	NA	NA	NA
1-03141	WES_NimbleGenV2,WGS_GMKF2	WES_NimbleGenV2,WGS_GMKF2	Y	Same	2:1670161:C:T	2	1670161	C	T	TCC>TTC	PXDN	ENSG00000130508	PXDN	2.03603e-05	ENST00000252804.4	2.5126e-07	0.36899	0.523	5121	0.79765	0.0220719	7412	synonymous	1	ENST00000252804.4	ENST00000252804.4	protein_coding	synonymous	NA	c.1116G>A	1116:cgG/cgA	p.R372=	NA	NA	NA	NA	NA	NA	NA	NA	NA	NA	NA	NA	NA	NA	NA	NA	NA
1-03037	WES_NimbleGenV2	WES_NimbleGenV2	Y	Same	2:3691381:C:T	2	3691381	C	T	ACG>ATG	COLEC11	ENSG00000118004	COLEC11	0.0720345	ENST00000418971.2	0.017539	0.38797	0.816	8455	0.8818	0.0160972	8551	synonymous	8	ENST00000418971.2	ENST00000236693.7,ENST00000349077.4,ENST00000382062.2,ENST00000402794.1,ENST00000402922.1,ENST00000403096.3,ENST00000404205.1,ENST00000418971.2	protein_coding,protein_coding,protein_coding,protein_coding,protein_coding,protein_coding,protein_coding,protein_coding	synonymous,synonymous,synonymous,synonymous,synonymous,synonymous,synonymous,synonymous	.,.,.,.,.,.,.,.	c.480C>T,c.489C>T,c.417C>T,c.339C>T,c.339C>T,c.411C>T,c.267C>T,c.531C>T	480:taC/taT,489:taC/taT,417:taC/taT,339:taC/taT,339:taC/taT,411:taC/taT,267:taC/taT,531:taC/taT	p.Y160=,p.Y163=,p.Y139=,p.Y113=,p.Y113=,p.Y137=,p.Y89=,p.Y177=	NA	NA	NA	NA	NA	NA	NA	3.994e-06	0	NA	NA	NA	NA	NA	NA	NA	NA
1-06950	WES_MedExome	WES_MedExome	Y	Same	2:7003665:G:A	2	7003665	G	A	CGA>CAA	CMPK2	ENSG00000134326	CMPK2	0.00180797	ENST00000256722.5	1.1285e-06	0.85125	1.439	15057	0.94258	0.0044651	13455	synonymous	3	ENST00000256722.5	ENST00000256722.5,ENST00000404168.1,ENST00000458098.1	protein_coding,protein_coding,protein_coding	synonymous,synonymous,synonymous	.,.,.	c.720C>T,c.720C>T,c.720C>T	720:gtC/gtT,720:gtC/gtT,720:gtC/gtT	p.V240=,p.V240=,p.V240=	NA	NA	NA	8.282e-06	1.499e-05	1.11e-05	2.374e-05	2.004e-05	8.828e-06	0.0001	6.567e-05	NA	NA	NA	NA	NA	NA
1-03580	WES_NimbleGenV2,WGS_GMKF2	WES_NimbleGenV2,WGS_GMKF2	Y	Same	2:9098644:G:A	2	9098644	G	A	TGC>TAC	MBOAT2	ENSG00000143797	MBOAT2	0.71697	ENST00000305997.3	0.51629	0.21291	0.42	3826	0.69876	0.0497926	4799	missense	1	ENST00000305997.3	ENST00000305997.3	protein_coding	missense	NA	c.203C>T	203:gCa/gTa	p.A68V	0.247	1.1122	0.776341	NA	NA	NA	NA	NA	NA	NA	NA	5.425	26	0.044	0.385	0.574	0.024
1-13760	WES_MedExome	WES_MedExome	Y	Same	2:11367484:T:C	2	11367484	T	C	ATC>ACC	ROCK2	ENSG00000134318	ROCK2	1	ENST00000315872.6	1	0.13006	0.215	1247	0.5317	0.112342	2685	missense	2	ENST00000315872.6	ENST00000315872.6,ENST00000401753.1	protein_coding,protein_coding	missense,missense	.,.	c.764A>G,c.35A>G	764:gAt/gGt,35:gAt/gGt	p.D255G,p.D12G	0.696	2.14421	0.873329	NA	NA	NA	NA	NA	NA	NA	NA	6.14	28.4	1	0	0.56	0.108
1-11926	WES_MedExome	WES_MedExome	Y	Same	2:11484147:G:A	2	11484147	G	A	GGA>GAA	ROCK2	ENSG00000134318	ROCK2	1	ENST00000315872.6	1	0.13006	0.215	1247	0.5317	0.112342	2685	missense	1	ENST00000315872.6	ENST00000315872.6	protein_coding	missense	NA	c.116C>T	116:tCc/tTc	p.S39F	0.328	1.94467	0.872749	NA	NA	NA	NA	NA	NA	NA	NA	5.948	27.6	1	0.002	0.505	0.55
GT04010372	WES_PHN	WES_PHN	Y	Same	2:12880456:C:T	2	12880456	C	T	TCG>TTG	TRIB2	ENSG00000071575	TRIB2	0.926787	ENST00000155926.4	0.98349	0	0.24	1542	0.66924	0.300862	450	missense	2	ENST00000155926.4	ENST00000155926.4,ENST00000381465.2	protein_coding,protein_coding	missense,missense	.,.	c.568C>T,c.160C>T	568:Cgg/Tgg,160:Cgg/Tgg	p.R190W,p.R54W	0.688	1.7256	0.797361	8.319e-06	0	NA	NA	1.594e-05	0	0.0002	0.0002	7.714	35	0.96	0.001	0.615	0.136
1-05223	WES_NimbleGenV2,WGS_Baylor	WES_NimbleGenV2,WGS_Baylor	Y	Same	2:15470774:A:G	2	15470774	A	G	GAC>GGC	NBAS	ENSG00000151779	NBAS	1.89431e-25	ENST00000281513.5	5.0234e-43	0.65227	0.777	8011	1.0695	0.0091331	10770	missense	2	ENST00000281513.5	ENST00000281513.5,ENST00000441750.1	protein_coding,protein_coding	missense,missense	.,.	c.4295T>C,c.3935T>C	4295:gTc/gCc,3935:gTc/gCc	p.V1432A,p.V1312A	0.344	0.294905	0.610685	8.249e-06	1.499e-05	1.104e-05	2.374e-05	3.98e-06	8.798e-06	8.798e-06	1.117e-05	5.896	27.5	1	0.07	0.589	0.036
1-07177	WES_MedExome	WES_MedExome	Y	NA	2:17699542:C:G	2	17699542	C	G	CCG>CGG	RAD51AP2	ENSG00000214842	RAD51AP2	1.70293e-18	ENST00000399080.2	7.9703e-20	0.8779	1.179	12719	1.0066	0.00358889	14109	synonymous	1	ENST00000399080.2	ENST00000399080.2	protein_coding	synonymous	NA	c.141G>C	141:gcG/gcC	p.A47=	NA	NA	NA	NA	NA	NA	NA	NA	NA	NA	NA	NA	NA	NA	NA	NA	NA
1-04084	WES_NimbleGenV2	WES_NimbleGenV2	Y	Same	2:20405116:C:T	2	20405116	C	T	CCG>CTG	SDC1	ENSG00000115884	SDC1	0.29047	ENST00000381150.1	0.0084118	0.45492	0.956	10164	1.0084	0.096034	3093	missense	3	ENST00000381150.1	ENST00000254351.4,ENST00000381150.1,ENST00000403076.1	protein_coding,protein_coding,protein_coding	missense,missense,missense	.,.,.	c.136G>A,c.136G>A,c.136G>A	136:Ggc/Agc,136:Ggc/Agc,136:Ggc/Agc	p.G46S,p.G46S,p.G46S	0.575	0.854864	0.536915	NA	NA	NA	NA	3.978e-06	8.794e-06	8.794e-06	1.117e-05	7.533	34	1	0	0.493	0.144
1-02234	WES_MedExome,WGS_Baylor	WES_MedExome,WGS_Baylor	Y	Same	2:20974631:A:G	2	20974631	A	G	AAT>AGT	C2orf43	ENSG00000118961	LDAH	0.000647485	ENST00000237822.3	0.00035525	0.50931	0.919	9693	0.87138	0.00419768	13659	missense	6	ENST00000237822.3	ENST00000237822.3,ENST00000381090.3,ENST00000403006.2,ENST00000435420.2,ENST00000440866.2,ENST00000541941.1	protein_coding,protein_coding,protein_coding,protein_coding,protein_coding,protein_coding	missense,missense,missense,missense,missense,missense	.,.,.,.,.,.	c.407T>C,c.407T>C,c.17T>C,c.263T>C,c.407T>C,c.17T>C	407:aTt/aCt,407:aTt/aCt,17:aTt/aCt,263:aTt/aCt,407:aTt/aCt,17:aTt/aCt	p.I136T,p.I136T,p.I6T,p.I88T,p.I136T,p.I6T	0.685	0.56446	NA	8.241e-06	0	1.103e-05	0	1.989e-05	1.759e-05	5.437e-05	7.455e-05	6.012	27.9	0.997	0.002	0.953	0.094
1-06593	WES_MedExome	WES_MedExome	Y	Same	2:21232187:T:A	2	21232187	T	A	ATC>AAC	APOB	ENSG00000084674	APOB	5.49085e-16	ENST00000233242.1	1.9234e-16	0.36911	0.461	4356	1.101	0.0159792	8580	missense	1	ENST00000233242.1	ENST00000233242.1	protein_coding	missense	NA	c.7553A>T	7553:gAt/gTt	p.D2518V	0.454	0.30932	0.432993	NA	NA	NA	NA	NA	NA	NA	NA	5.717	26.9	1	0.001	0.756	0.126
1-03413	WES_NimbleGenV2	WES_NimbleGenV2	Y	Same	2:21232865:A:G	2	21232865	A	G	AAT>AGT	APOB	ENSG00000084674	APOB	5.49085e-16	ENST00000233242.1	1.9234e-16	0.36911	0.461	4356	1.101	0.0159792	8580	missense	1	ENST00000233242.1	ENST00000233242.1	protein_coding	missense	NA	c.6875T>C	6875:aTt/aCt	p.I2292T	0.136	0.0428683	0.254534	4.943e-05	8.993e-05	4.409e-05	9.497e-05	3.982e-05	7.926e-05	7.926e-05	5.585e-05	-1.191	0.007	0.001	0.032	0.08	0.004
1-11429	WES_MedExome	WES_MedExome	Y	NA	2:21363969:G:A	2	21363969	G	A	AGC>AAC	TDRD15	ENSG00000218819	TDRD15	NA	ENST00000405799.1	1.1997e-05	0.35557	0.527	5159	0.79078	NA	NA	synonymous	1	ENST00000405799.1	ENST00000405799.1	protein_coding	synonymous	NA	c.3630G>A	3630:aaG/aaA	p.K1210=	NA	NA	NA	NA	NA	NA	NA	NA	NA	NA	NA	NA	NA	NA	NA	NA	NA
1-05891	WES_MedExome	WES_MedExome	Y	Same	2:23785214:C:T	2	23785214	C	T	CCG>CTG	KLHL29	ENSG00000119771	KLHL29	NA	ENST00000486442.1	0.98532	0.13142	0.301	2355	0.58086	NA	NA	missense	1	ENST00000486442.1	ENST00000486442.1	protein_coding	missense	NA	c.148C>T	148:Cgg/Tgg	p.R50W	0.381	NA	0.832406	0.0002	0.0002	0.0002	0.0002	9.871e-05	0.0002	0.0002	0.0003	7.479	34	1	0	0.414	0.455
1-07221	WES_NimbleGenV2	WES_NimbleGenV2	Y	Same	2:24285993:G:A	2	24285993	G	A	CGG>CAG	FKBP1B	ENSG00000119782	FKBP1B	0.00888533	ENST00000380986.4	0.39358	0.20104	0.951	10095	0.54849	0.0181878	8107	synonymous	3	ENST00000380986.4	ENST00000380986.4,ENST00000380991.4,ENST00000452109.1	protein_coding,protein_coding,protein_coding	synonymous,3_prime_UTR,synonymous	.,.,.	c.258G>A,c.*60G>A,c.171G>A	258:acG/acA,.,171:acG/acA	p.T86=,.,p.T57=	NA	NA	NA	0.0002	0	0.0002	0	0.0001	0	0.0014	0.0019	NA	NA	NA	NA	NA	NA
1-02133	WES_NimbleGenV2	WES_NimbleGenV2	Y	Same	2:24521653:G:A	2	24521653	G	A	CGA>CAA	ITSN2	ENSG00000198399	ITSN2	0.0244337	ENST00000355123.4	9.7511e-13	0.37828	0.491	4712	0.89404	NA	NA	missense	3	ENST00000355123.4	ENST00000355123.4,ENST00000361999.3,ENST00000406921.3	protein_coding,protein_coding,protein_coding	missense,missense,missense	.,.,.	c.1375C>T,c.1375C>T,c.1375C>T	1375:Cgc/Tgc,1375:Cgc/Tgc,1375:Cgc/Tgc	p.R459C,p.R459C,p.R459C	0.241	0.205391	0.639628	0.0002	0.0004	0.0002	0.0004	0.0002	0.0004	0.0004	0.0004	5.828	27.2	1	0	0.539	0.083
1-07007	WES_MedExome	WES_MedExome	Y	Same	2:24522923:T:C	2	24522923	T	C	TTC>TCC	ITSN2	ENSG00000198399	ITSN2	0.0244337	ENST00000355123.4	9.7511e-13	0.37828	0.491	4712	0.89404	NA	NA	missense	3	ENST00000355123.4	ENST00000355123.4,ENST00000361999.3,ENST00000406921.3	protein_coding,protein_coding,protein_coding	missense,missense,missense	.,.,.	c.1199A>G,c.1199A>G,c.1199A>G	1199:gAa/gGa,1199:gAa/gGa,1199:gAa/gGa	p.E400G,p.E400G,p.E400G	0.314	0.176248	0.651555	NA	NA	NA	NA	NA	NA	NA	NA	4.539	24.3	0.972	0.001	0.542	0.099
1-03965	WES_NimbleGenV2	WES_NimbleGenV2	Y	Same	2:24952460:C:G	2	24952460	C	G	CCA>CGA	NCOA1	ENSG00000084676	NCOA1	0.999077	ENST00000406961.1	0.99981	0.14577	0.247	1650	0.76358	0.110981	2714	missense	7	ENST00000406961.1	ENST00000288599.5,ENST00000348332.3,ENST00000395856.3,ENST00000405141.1,ENST00000406961.1,ENST00000407230.1,ENST00000538539.1	protein_coding,protein_coding,protein_coding,protein_coding,protein_coding,protein_coding,protein_coding	missense,missense,missense,missense,missense,missense,missense	.,.,.,.,.,.,.	c.2977C>G,c.2977C>G,c.2977C>G,c.2977C>G,c.2977C>G,c.2524C>G,c.2977C>G	2977:Cag/Gag,2977:Cag/Gag,2977:Cag/Gag,2977:Cag/Gag,2977:Cag/Gag,2524:Cag/Gag,2977:Cag/Gag	p.Q993E,p.Q993E,p.Q993E,p.Q993E,p.Q993E,p.Q842E,p.Q993E	0.216	0.270099	0.481962	NA	NA	NA	NA	NA	NA	NA	NA	3.941	23.5	0.949	0.004	0.378	0.016
1-01913	WES_NimbleGenV2,WGS_GMKF2	WES_NimbleGenV2,WGS_GMKF2	Y	Same	2:26350020:A:G	2	26350020	A	G	AAT>AGT	RAB10	ENSG00000084733	RAB10	0.944405	ENST00000264710.4	0.97213	0	0.271	1952	0.29226	0.298276	476	missense	1	ENST00000264710.4	ENST00000264710.4	protein_coding	missense	NA	c.335A>G	335:aAt/aGt	p.N112S	0.283	1.43357	0.782872	NA	NA	NA	NA	NA	NA	NA	NA	1.332	12.43	0	1	0.118	0.096
1-02549	WES_NimbleGenV2,WGS_GMKF2	WGS_GMKF2,+WES_NimbleGenV2	Y	NA	2:26410593:C:T	2	26410593	C	T	CCT>CTT	GAREML	ENSG00000157833	GAREM2	NA	ENST00000401533.2	0.43898	0.21582	0.494	4744	0.74193	NA	NA	synonymous	2	ENST00000401533.2	ENST00000401533.2,ENST00000407684.1	protein_coding,protein_coding	synonymous,synonymous	.,.	c.2092C>T,c.1462C>T	2092:Ctg/Ttg,1462:Ctg/Ttg	p.L698=,p.L488=	NA	NA	NA	NA	NA	NA	NA	NA	NA	NA	NA	NA	NA	NA	NA	NA	NA
1-00804	WES_NimbleGenV2	WES_NimbleGenV2	Y	Same	2:26596258:C:T	2	26596258	C	T	TCG>TTG	EPT1	ENSG00000138018	SELENOI	0.347462	ENST00000260585.7	0.64206	0.19276	0.441	4105	0.66468	0.0364058	5747	missense	1	ENST00000260585.7	ENST00000260585.7	protein_coding	missense	NA	c.334C>T	334:Cgc/Tgc	p.R112C	0.875	0.527328	0.834311	NA	NA	NA	NA	1.228e-05	2.712e-05	2.712e-05	3.45e-05	5.753	27	1	0	0.985	NA
1-06248	WES_NimbleGenV2,WGS_Baylor	WGS_Baylor,+WES_NimbleGenV2	Y	NA	2:27001321:A:C	2	27001321	A	C	GAG>GCG	SLC35F6	ENSG00000213699	SLC35F6	0.0161308	ENST00000344420.5	0.00011541	0.61328	1.106	11906	0.8163	0.0196177	7847	missense	2	ENST00000344420.5	ENST00000344420.5,ENST00000416475.2	protein_coding,protein_coding	missense,missense	.,.	c.1058A>C,c.809A>C	1058:gAg/gCg,809:gAg/gCg	p.E353A,p.E270A	0.133	0.333397	0.38536	NA	NA	NA	NA	NA	NA	NA	NA	2.684	20.7	0.005	0.101	0.099	0.007
1-07121	WES_NimbleGenV2	WES_NimbleGenV2	Y	Same	2:27147881:C:G	2	27147881	C	G	CCT>CGT	DPYSL5	ENSG00000157851	DPYSL5	0.998332	ENST00000288699.6	0.99991	0	0.113	278	0.55123	0.272328	687	missense	2	ENST00000288699.6	ENST00000288699.6,ENST00000401478.1	protein_coding,protein_coding	missense,missense	.,.	c.388C>G,c.388C>G	388:Ctc/Gtc,388:Ctc/Gtc	p.L130V,p.L130V	0.733	1.94237	0.756696	NA	NA	NA	NA	NA	NA	NA	NA	6.103	28.3	0.914	0.002	0.249	0.104
1-02775	WES_MedExome	WES_MedExome	Y	Same	2:27258488:G:C	2	27258488	G	C	GGA>GCA	TMEM214	ENSG00000119777	TMEM214	0.00116736	ENST00000238788.9	6.4957e-10	0.55845	0.804	8331	0.89028	0.0203355	7730	missense	2	ENST00000238788.9	ENST00000238788.9,ENST00000404032.3	protein_coding,protein_coding	missense,intron	.,.	c.529G>C,c.502+335G>C	529:Gag/Cag,.	p.E177Q,.	0.184	0.274934	0.657774	NA	NA	NA	NA	NA	NA	NA	NA	4.396	24.1	1	0.025	0.791	0.019
1-07026	WES_NimbleGenV2,WGS_Baylor	WES_NimbleGenV2,WGS_Baylor	Y	Same	2:27430389:G:A	2	27430389	G	A	AGC>AAC	SLC5A6	ENSG00000138074	SLC5A6	0.571968	ENST00000310574.3	0.0060821	0.31233	0.53	5209	0.76487	0.035569	5812	missense	2	ENST00000310574.3	ENST00000310574.3,ENST00000408041.1	protein_coding,protein_coding	missense,missense	.,.	c.130C>T,c.130C>T	130:Ctc/Ttc,130:Ctc/Ttc	p.L44F,p.L44F	0.161	0.786911	0.491226	NA	NA	NA	NA	NA	NA	NA	NA	4.5	24.3	0.723	0.006	0.83	0.019
1-00129	WES_NimbleGenV2	WES_NimbleGenV2	Y	Same	2:27445073:C:T	2	27445073	C	T	TCG>TTG	CAD	ENSG00000084774	CAD	1	ENST00000264705.4	0.99993	0.17132	0.251	1692	0.66954	0.0766957	3593	missense	2	ENST00000264705.4	ENST00000264705.4,ENST00000403525.1	protein_coding,protein_coding	missense,missense	.,.	c.364C>T,c.364C>T	364:Cgg/Tgg,364:Cgg/Tgg	p.R122W,p.R122W	0.947	1.15792	0.680893	NA	NA	NA	NA	NA	NA	NA	NA	7.838	35	1	0	0.937	0.451
1-04215	WES_NimbleGenV2	WES_NimbleGenV2	Y	Same	2:27455452:C:G	2	27455452	C	G	CCT>CGT	CAD	ENSG00000084774	CAD	1	ENST00000264705.4	0.99993	0.17132	0.251	1692	0.66954	0.0766957	3593	missense	2	ENST00000264705.4	ENST00000264705.4,ENST00000403525.1	protein_coding,protein_coding	missense,missense	.,.	c.2782C>G,c.2593C>G	2782:Ctc/Gtc,2593:Ctc/Gtc	p.L928V,p.L865V	0.551	0.919374	0.517846	NA	NA	NA	NA	NA	NA	NA	NA	0.303	5.727	0.005	1	0.335	0.023
1-00200	WES_NimbleGenV2	WES_NimbleGenV2	Y	Same	2:27465793:G:A	2	27465793	G	A	TGA>TAA	CAD	ENSG00000084774	CAD	1	ENST00000264705.4	0.99993	0.17132	0.251	1692	0.66954	0.0766957	3593	missense	2	ENST00000264705.4	ENST00000264705.4,ENST00000403525.1	protein_coding,protein_coding	missense,missense	.,.	c.6432G>A,c.6243G>A	6432:atG/atA,6243:atG/atA	p.M2144I,p.M2081I	0.645	0.625293	0.8244	NA	NA	NA	NA	NA	NA	NA	NA	3.953	23.6	0.42	0.137	0.468	0.195
1-04464	WES_NimbleGenV2	WES_NimbleGenV2	Y	Same	2:27479374:C:T	2	27479374	C	T	ACA>ATA	SLC30A3	ENSG00000115194	SLC30A3	0.646084	ENST00000233535.4	0.5421	0.19694	0.509	4929	0.68936	0.200335	1656	missense	2	ENST00000233535.4	ENST00000233535.4,ENST00000447008.2	protein_coding,protein_coding	missense,missense	.,.	c.898G>A,c.883G>A	898:Gtg/Atg,883:Gtg/Atg	p.V300M,p.V295M	0.118	0.771417	0.525956	NA	NA	NA	NA	NA	NA	NA	NA	1.918	15.7	0.182	0.267	0.148	0.01
1-02849	WES_NimbleGenV2	WES_NimbleGenV2	Y	Same	2:27600561:C:T	2	27600561	C	T	ACC>ATC	ZNF513	ENSG00000163795	ZNF513	0.940738	ENST00000323703.6	0.81634	0.15985	0.413	3728	0.91915	0.125292	2453	missense	2	ENST00000323703.6	ENST00000323703.6,ENST00000407879.1	protein_coding,protein_coding	missense,missense	.,.	c.1477G>A,c.1291G>A	1477:Gtg/Atg,1291:Gtg/Atg	p.V493M,p.V431M	0.108	0.635919	0.73517	NA	NA	NA	NA	NA	NA	NA	NA	3.872	23.5	0.972	0.057	0.378	0.005
1-09407	WES_MedExome	WES_MedExome	Y	NA	2:27805236:C:T	2	27805236	C	T	CCG>CTG	C2orf16	ENSG00000221843	C2orf16	3.91662e-17	ENST00000408964.2	1.3435e-14	0.72762	1.003	10724	0.97195	0.00861366	11025	stop_gained	1	ENST00000408964.2	ENST00000408964.2	protein_coding	stop_gained	NA	c.5797C>T	5797:Cga/Tga	p.R1933*	NA	NA	NA	2.49e-05	4.504e-05	3.339e-05	7.142e-05	2.406e-05	8.834e-06	8.834e-06	NA	8.963	35	NA	NA	NA	NA
1-02860	WES_MedExome	WES_MedExome	Y	Same	2:30143070:CTCCAAGA:C	2	30143070	CTCCAAGA	C	NA	ALK	ENSG00000171094	ALK	0.522363	ENST00000389048.3	3.2299e-06	0.3206	0.448	4202	0.99904	0.0272826	6673	frameshift	2	ENST00000389048.3	ENST00000389048.3,ENST00000431873.1	protein_coding,protein_coding	frameshift,frameshift	.,.	c.449_455del,c.449_455del	449-455:aTCTTGGAg/ag,449-455:aTCTTGGAg/ag	p.I150Rfs*34,p.I150Rfs*34	NA	NA	NA	NA	NA	NA	NA	NA	NA	NA	NA	NA	NA	NA	NA	NA	NA
1-06806	WES_MedExome	WES_MedExome	Y	Same	2:31147114:G:A	2	31147114	G	A	AGG>AAG	GALNT14	ENSG00000158089	GALNT14	3.03254e-09	ENST00000324589.5	7.0648e-17	0.80467	1.097	11805	0.93309	0.0102182	10359	synonymous	5	ENST00000324589.5	ENST00000324589.5,ENST00000349752.5,ENST00000356174.3,ENST00000406653.1,ENST00000420311.2	protein_coding,protein_coding,protein_coding,protein_coding,protein_coding	synonymous,synonymous,synonymous,synonymous,synonymous	.,.,.,.,.	c.1266C>T,c.1251C>T,c.1152C>T,c.1191C>T,c.1146C>T	1266:tcC/tcT,1251:tcC/tcT,1152:tcC/tcT,1191:tcC/tcT,1146:tcC/tcT	p.S422=,p.S417=,p.S384=,p.S397=,p.S382=	NA	NA	NA	NA	NA	NA	NA	NA	NA	NA	NA	NA	NA	NA	NA	NA	NA
1-05564	WES_MedExome	WES_MedExome	Y	Same	2:36668451:C:T	2	36668451	C	T	ACG>ATG	CRIM1	ENSG00000150938	CRIM1	0.977883	ENST00000280527.2	0.99971	0.12043	0.238	1516	0.97767	0.102473	2915	missense	1	ENST00000280527.2	ENST00000280527.2	protein_coding	missense	NA	c.556C>T	556:Cgt/Tgt	p.R186C	0.262	1.01558	0.839866	3.298e-05	0	4.413e-05	0	3.183e-05	0	0.0002	0.0002	7.937	35	1	0.005	0.842	0.01
1-07394	WES_NimbleGenV2,WGS_GMKF2	WES_NimbleGenV2,WGS_GMKF2	Y	Same	2:36691747:C:T	2	36691747	C	T	TCG>TTG	CRIM1	ENSG00000150938	CRIM1	0.977883	ENST00000280527.2	0.99971	0.12043	0.238	1516	0.97767	0.102473	2915	missense	1	ENST00000280527.2	ENST00000280527.2	protein_coding	missense	NA	c.940C>T	940:Cgt/Tgt	p.R314C	0.292	1.01558	0.825266	NA	NA	NA	NA	NA	NA	NA	NA	7.769	35	1	0.001	0.831	0.011
1-12340	WES_MedExome	WES_MedExome	Y	Same	2:36805946:T:TA	2	36805946	T	TA	NA	FEZ2	ENSG00000171055	FEZ2	3.5916e-05	ENST00000379245.4	1.1496e-11	0.98382	1.474	15306	1.3904	0.00849101	11085	frameshift	3	ENST00000379245.4	ENST00000305852.7,ENST00000379245.4,ENST00000405912.3	protein_coding,protein_coding,protein_coding	frameshift,frameshift,frameshift	.,.,.	c.183dup,c.696dup,c.696dup	183-184:-/T,696-697:-/T,696-697:-/T	p.K62*,p.K233*,p.K233*	NA	NA	NA	NA	NA	NA	NA	NA	NA	NA	NA	NA	NA	NA	NA	NA	NA
1-11241	WES_MedExome	WES_MedExome	Y	Same	2:37458594:C:T	2	37458594	C	T	ACC>ATC	CEBPZ	ENSG00000115816	CEBPZ	1.78414e-05	ENST00000234170.5	6.5282e-06	0.38129	0.572	5675	1.1988	0.0180325	8136	synonymous	1	ENST00000234170.5	ENST00000234170.5	protein_coding	synonymous	NA	c.117G>A	117:ggG/ggA	p.G39=	NA	NA	NA	NA	NA	NA	NA	NA	NA	NA	NA	NA	NA	NA	NA	NA	NA
1-00669	WES_NimbleGenV2	WES_NimbleGenV2	Y	Same	2:37505009:C:T	2	37505009	C	T	CCA>CTA	PRKD3	ENSG00000115825	PRKD3	0.00807566	ENST00000379066.1	0.0052882	0.28973	0.461	4355	0.80816	0.0229515	7288	synonymous	2	ENST00000379066.1	ENST00000234179.2,ENST00000379066.1	protein_coding,protein_coding	synonymous,synonymous	D-1,D-1	c.1296G>A,c.1296G>A	1296:ctG/ctA,1296:ctG/ctA	p.L432=,p.L432=	NA	NA	NA	NA	NA	NA	NA	NA	NA	NA	NA	NA	NA	NA	NA	NA	NA
1-02471	WES_NimbleGenV2	WES_NimbleGenV2	Y	Same	2:37873204:C:T	2	37873204	C	T	ACC>ATC	CDC42EP3	ENSG00000163171	CDC42EP3	0.275699	ENST00000295324.3	0.18562	0.30433	0.957	10175	1.0131	0.0535732	4552	missense	1	ENST00000295324.3	ENST00000295324.3	protein_coding	missense	NA	c.527G>A	527:gGt/gAt	p.G176D	0.143	0.145799	0.479181	NA	NA	NA	NA	NA	NA	NA	NA	1.761	14.76	0.437	0.167	0.474	0.007
1-00321	WES_NimbleGenV2	WES_NimbleGenV2	Y	Same	2:39249915:T:C	2	39249915	T	C	CTT>CCT	SOS1	ENSG00000115904	SOS1	1	ENST00000426016.1	1	0.066728	0.14	486	0.67573	0.032676	6077	missense	4	ENST00000426016.1	ENST00000395038.2,ENST00000402219.2,ENST00000426016.1,ENST00000428721.2	protein_coding,protein_coding,protein_coding,protein_coding	missense,missense,missense,downstream_gene	.,.,.,.	c.1654A>G,c.1654A>G,c.1654A>G,.	1654:Agg/Ggg,1654:Agg/Ggg,1654:Agg/Ggg,.	p.R552G,p.R552G,p.R552G,.	0.921	1.73631	0.839774	NA	NA	NA	NA	3.985e-06	8.828e-06	8.828e-06	1.117e-05	4.83	24.8	1	0.001	0.957	0.581
1-01405	WES_NimbleGenV2	WES_NimbleGenV2	Y	Same	2:39250275:A:G	2	39250275	A	G	CAA>CGA	SOS1	ENSG00000115904	SOS1	1	ENST00000426016.1	1	0.066728	0.14	486	0.67573	0.032676	6077	missense	4	ENST00000426016.1	ENST00000395038.2,ENST00000402219.2,ENST00000426016.1,ENST00000428721.2	protein_coding,protein_coding,protein_coding,protein_coding	missense,missense,missense,downstream_gene	.,.,.,.	c.1294T>C,c.1294T>C,c.1294T>C,.	1294:Tgg/Cgg,1294:Tgg/Cgg,1294:Tgg/Cgg,.	p.W432R,p.W432R,p.W432R,.	0.931	2.0402	0.842398	NA	NA	NA	NA	NA	NA	NA	NA	5.171	25.5	1	0	0.967	0.397
1-02458	WES_NimbleGenV2	WES_NimbleGenV2	Y	Same	2:39278352:G:T	2	39278352	G	T	TGT>TTT	SOS1	ENSG00000115904	SOS1	1	ENST00000426016.1	1	0.066728	0.14	486	0.67573	0.032676	6077	missense	4	ENST00000426016.1	ENST00000395038.2,ENST00000402219.2,ENST00000426016.1,ENST00000428721.2	protein_coding,protein_coding,protein_coding,protein_coding	missense,missense,missense,missense	.,.,.,.	c.797C>A,c.797C>A,c.797C>A,c.626C>A	797:aCa/aAa,797:aCa/aAa,797:aCa/aAa,626:aCa/aAa	p.T266K,p.T266K,p.T266K,p.T209K	0.696	1.08221	0.855346	NA	NA	NA	NA	NA	NA	NA	NA	4.842	24.8	0.218	0.01	0.874	0.079
1-05794	WES_NimbleGenV2,WGS_GMKF2	WGS_GMKF2	Y	NA	2:43451908:CGCCAGCAGGTCCTCGGCGCCCCCGGT:C	2	43451908	CGCCAGCAGGTCCTCGGCGCCCCCGGT	C	NA	ZFP36L2	ENSG00000152518	ZFP36L2	0.456434	ENST00000282388.3	0.966	0	0.285	2140	1.3272	NA	NA	frameshift	1	ENST00000282388.3	ENST00000282388.3	protein_coding	frameshift	NA	c.1009_1034del	1009-1034:ACCGGGGGCGCCGAGGACCTGCTGGCg/g	p.T337Afs*128	NA	NA	NA	NA	NA	NA	NA	NA	NA	NA	NA	NA	NA	NA	NA	NA	NA
1-04229	WES_NimbleGenV2	WES_NimbleGenV2	Y	Same	2:43776414:T:TCA	2	43776414	T	TCA	NA	THADA	ENSG00000115970	THADA	1.24008e-28	ENST00000405006.4	4.6208e-41	0.79664	0.968	10295	1.2684	0.00589964	12551	frameshift	5	ENST00000405006.4	ENST00000330266.7,ENST00000402360.2,ENST00000405006.4,ENST00000405975.2,ENST00000415080.2	protein_coding,protein_coding,protein_coding,protein_coding,protein_coding	frameshift,downstream_gene,frameshift,frameshift,frameshift	.,.,.,.,.	c.2169_2170dup,.,c.3039_3040dup,c.3039_3040dup,c.2169_2170dup	2170-2171:gat/gTGat,.,3040-3041:gat/gTGat,3040-3041:gat/gTGat,2170-2171:gat/gTGat	p.D724Vfs*6,.,p.D1014Vfs*6,p.D1014Vfs*6,p.D724Vfs*6	NA	NA	NA	NA	NA	NA	NA	NA	NA	NA	NA	NA	NA	NA	NA	NA	NA
1-02141	WES_NimbleGenV2	WES_NimbleGenV2	Y	Same	2:44190759:C:T	2	44190759	C	T	TCA>TTA	LRPPRC	ENSG00000138095	LRPPRC	0.000433778	ENST00000260665.7	2.3019e-10	0.39289	0.53	5213	1.2032	0.0298026	6382	missense	3	ENST00000260665.7	ENST00000260665.7,ENST00000409659.1,ENST00000409946.1	protein_coding,protein_coding,protein_coding	missense,missense,missense	.,.,.	c.1456G>A,c.1456G>A,c.1456G>A	1456:Gat/Aat,1456:Gat/Aat,1456:Gat/Aat	p.D486N,p.D486N,p.D486N	0.098	0.0193942	0.326784	8.24e-06	0	1.103e-05	0	3.98e-06	0	3.267e-05	3.268e-05	-0.091	1.8	0.002	0.662	0.014	0.01
1-05536	WES_MedExome	WES_MedExome	Y	Same	2:46587877:C:T	2	46587877	C	T	TCA>TTA	EPAS1	ENSG00000116016	EPAS1	0.997628	ENST00000263734.3	0.5961	0.21127	0.381	3358	1.0198	0.0800806	3502	synonymous	1	ENST00000263734.3	ENST00000263734.3	protein_coding	synonymous	NA	c.555C>T	555:ctC/ctT	p.L185=	NA	NA	NA	1.661e-05	0	2.228e-05	0	7.982e-06	0	5.79e-05	6.56e-05	NA	NA	NA	NA	NA	NA
1-06635	WES_NimbleGenV2,WGS_Pilot	WES_NimbleGenV2,WGS_Pilot	Y	NA	2:46739422:CAGG:C	2	46739422	CAGG	C	NA	ATP6V1E2	ENSG00000250565	ATP6V1E2	9.71403e-05	ENST00000306448.4	0.0029486	0.58564	1.229	13228	1.138	0.00429324	13579	inframe_deletion	2	ENST00000306448.4	ENST00000306448.4,ENST00000522587.1	protein_coding,protein_coding	inframe_deletion,inframe_deletion	.,.	c.426_428del,c.426_428del	426-428:ctCCTg/ctg,426-428:ctCCTg/ctg	p.L143del,p.L143del	NA	NA	NA	NA	NA	NA	NA	NA	NA	NA	NA	NA	NA	NA	NA	NA	NA
1-07479	WES_MedExome	WES_MedExome	Y	Same	2:47136161:C:G	2	47136161	C	G	ACT>AGT	MCFD2	ENSG00000180398	MCFD2	0.0699912	ENST00000409105.1	0.10011	0.4106	1.275	13679	1.1847	0.0102884	10335	splice_donor	9	ENST00000409105.1	ENST00000319466.4,ENST00000409105.1,ENST00000409147.1,ENST00000409207.1,ENST00000409218.1,ENST00000409800.1,ENST00000409913.1,ENST00000409973.1,ENST00000444761.2	protein_coding,protein_coding,protein_coding,protein_coding,protein_coding,protein_coding,protein_coding,protein_coding,protein_coding	splice_donor,splice_donor,intron,splice_donor,splice_donor,intron,intron,splice_donor,intron	D+1,D+1,.,D+1,D+1,.,.,D+1,.	c.149+1G>C,c.149+1G>C,c.-7-1053G>C,c.149+1G>C,c.149+1G>C,c.-7-1053G>C,c.-7-1053G>C,c.149+1G>C,c.93-1053G>C	.,.,.,.,.,.,.,.,.	.,.,.,.,.,.,.,.,.	NA	NA	NA	NA	NA	NA	NA	NA	NA	NA	NA	5.712	26.8	NA	NA	NA	NA
1-13022	WES_MedExome	WES_MedExome	Y	Same	2:54880897:CAG:C	2	54880897	CAG	C	NA	SPTBN1	ENSG00000115306	SPTBN1	1	ENST00000356805.4	1	0.041887	0.088	139	0.65973	0.174389	1980	frameshift	2	ENST00000356805.4	ENST00000333896.5,ENST00000356805.4	protein_coding,protein_coding	frameshift,frameshift	.,.	c.5691_5692del,c.5730_5731del	5691-5692:acAGgg/acgg,5730-5731:acAGgg/acgg	p.D1899Qfs*35,p.D1912Qfs*35	NA	NA	NA	8.276e-06	0	1.108e-05	0	3.981e-06	0	3.266e-05	3.267e-05	NA	NA	NA	NA	NA	NA
1-01430	WES_NimbleGenV2,WGS_GMKF2	WES_NimbleGenV2,WGS_GMKF2	Y	Same	2:55143995:A:C	2	55143995	A	C	CAG>CCG	EML6	ENSG00000214595	EML6	0.443032	ENST00000356458.6	4.0925e-09	0.34059	0.453	4259	0.90284	NA	NA	missense	1	ENST00000356458.6	ENST00000356458.6	protein_coding	missense	NA	c.3598A>C	3598:Agt/Cgt	p.S1200R	0.149	0.255049	0.532444	NA	NA	NA	NA	NA	NA	NA	NA	1.098	11.2	0.136	0.111	0.579	0.015
1-03120	WES_NimbleGenV2,WGS_GMKF2	WES_NimbleGenV2,WGS_GMKF2	Y	Same	2:55185055:G:A	2	55185055	G	A	CGC>CAC	EML6	ENSG00000214595	EML6	0.443032	ENST00000356458.6	4.0925e-09	0.34059	0.453	4259	0.90284	NA	NA	missense	1	ENST00000356458.6	ENST00000356458.6	protein_coding	missense	NA	c.4615G>A	4615:Gcc/Acc	p.A1539T	0.045	0.168677	0.766719	NA	NA	NA	NA	6.393e-06	0	9.174e-05	0.0001	3.366	22.9	0.055	0.056	0.328	0.002
1-03095	WES_NimbleGenV2	WES_NimbleGenV2	Y	Same	2:61456039:C:G	2	61456039	C	G	CCA>CGA	USP34	ENSG00000115464	USP34	1	ENST00000398571.2	1	0.054952	0.091	154	0.84442	0.138453	2306	missense	1	ENST00000398571.2	ENST00000398571.2	protein_coding	missense	NA	c.7291G>C	7291:Ggt/Cgt	p.G2431R	0.353	NA	0.914438	NA	NA	NA	NA	NA	NA	NA	NA	7.017	33	0.683	0.003	0.395	0.076
1-01138	WES_NimbleGenV2	WES_NimbleGenV2	Y	Same	2:61577785:A:G	2	61577785	A	G	GAG>GGG	USP34	ENSG00000115464	USP34	1	ENST00000398571.2	1	0.054952	0.091	154	0.84442	0.138453	2306	missense	1	ENST00000398571.2	ENST00000398571.2	protein_coding	missense	NA	c.1295T>C	1295:cTc/cCc	p.L432P	0.652	NA	0.927676	NA	NA	NA	NA	NA	NA	NA	NA	6.397	29.6	0.995	0.001	0.967	0.358
1-11429	WES_MedExome	WES_MedExome	Y	Same	2:62067694:A:G	2	62067694	A	G	TAG>TGG	FAM161A	ENSG00000170264	FAM161A	3.02773e-09	ENST00000404929.1	5.1034e-13	0.72117	1.014	10853	1.0733	0.00373155	14015	missense	2	ENST00000404929.1	ENST00000404929.1,ENST00000405894.3	protein_coding,protein_coding	missense,missense	.,.	c.445T>C,c.445T>C	445:Tat/Cat,445:Tat/Cat	p.Y149H,p.Y149H	0.07	0.0502188	0.243068	NA	NA	NA	NA	NA	NA	NA	NA	0.607	8.202	0.993	0.423	0.026	0.005
1-02058	WES_NimbleGenV2	WES_NimbleGenV2	Y	Same	2:63217873:C:A	2	63217873	C	A	ACT>AAT	EHBP1	ENSG00000115504	EHBP1	0.999749	ENST00000263991.5	0.30745	0.2288	0.348	2944	0.86754	0.0766957	3594	missense	5	ENST00000263991.5	ENST00000263991.5,ENST00000354487.3,ENST00000405015.3,ENST00000405289.1,ENST00000431489.1	protein_coding,protein_coding,protein_coding,protein_coding,protein_coding	missense,missense,missense,missense,missense	.,.,.,.,.	c.2844C>A,c.2739C>A,c.2631C>A,c.2739C>A,c.2631C>A	2844:gaC/gaA,2739:gaC/gaA,2631:gaC/gaA,2739:gaC/gaA,2631:gaC/gaA	p.D948E,p.D913E,p.D877E,p.D913E,p.D877E	0.374	0.500272	0.537904	NA	NA	NA	NA	NA	NA	NA	NA	4.862	24.9	0.999	0.003	0.355	0.06
1-04930	WES_NimbleGenV2	WES_NimbleGenV2	Y	Same	2:63217882:G:A	2	63217882	G	A	TGA>TAA	EHBP1	ENSG00000115504	EHBP1	0.999749	ENST00000263991.5	0.30745	0.2288	0.348	2944	0.86754	0.0766957	3594	synonymous	5	ENST00000263991.5	ENST00000263991.5,ENST00000354487.3,ENST00000405015.3,ENST00000405289.1,ENST00000431489.1	protein_coding,protein_coding,protein_coding,protein_coding,protein_coding	synonymous,synonymous,synonymous,synonymous,synonymous	.,.,.,.,.	c.2853G>A,c.2748G>A,c.2640G>A,c.2748G>A,c.2640G>A	2853:ctG/ctA,2748:ctG/ctA,2640:ctG/ctA,2748:ctG/ctA,2640:ctG/ctA	p.L951=,p.L916=,p.L880=,p.L916=,p.L880=	NA	NA	NA	NA	NA	NA	NA	NA	NA	NA	NA	NA	NA	NA	NA	NA	NA
1-07225	WES_NimbleGenV2	WES_NimbleGenV2	Y	Same	2:63712066:C:G	2	63712066	C	G	GCG>GGG	WDPCP	ENSG00000143951	WDPCP	2.32411e-09	ENST00000272321.7	1.0908e-10	0.55232	0.782	8075	0.87293	0.00590017	12549	synonymous	2	ENST00000272321.7	ENST00000272321.7,ENST00000409562.3	protein_coding,protein_coding	synonymous,synonymous	.,.	c.309G>C,c.309G>C	309:tcG/tcC,309:tcG/tcC	p.S103=,p.S103=	NA	NA	NA	NA	NA	NA	NA	NA	NA	NA	NA	NA	NA	NA	NA	NA	NA
1-01986	WES_NimbleGenV2	WES_NimbleGenV2	Y	Same	2:65659103:GGTGT:G	2	65659103	GGTGT	G	NA	SPRED2	ENSG00000198369	SPRED2	0.000973023	ENST00000356388.4	2.8684e-07	0.67328	1.07	11477	0.78661	0.00929146	10709	frameshift	1	ENST00000356388.4	ENST00000356388.4	protein_coding	frameshift	NA	c.15_18del	15-18:acACAC/ac	p.H6Qfs*15	NA	NA	NA	NA	NA	NA	NA	NA	NA	NA	NA	NA	NA	NA	NA	NA	NA
1-06459	WES_MedExome,WGS_GMKF2	WES_MedExome,WGS_GMKF2	Y	Same	2:69748004:C:T	2	69748004	C	T	CCG>CTG	AAK1	ENSG00000115977	AAK1	0.99932	ENST00000409085.4	1	0.041108	0.129	399	0.67376	0.129038	2410	missense	3	ENST00000409085.4	ENST00000406297.3,ENST00000409068.1,ENST00000409085.4	protein_coding,protein_coding,protein_coding	missense,missense,missense	.,.,.	c.1172G>A,c.1172G>A,c.1172G>A	1172:cGg/cAg,1172:cGg/cAg,1172:cGg/cAg	p.R391Q,p.R391Q,p.R391Q	0.191	0.407454	0.789213	8.923e-06	1.551e-05	NA	NA	1.315e-05	1.922e-05	3.737e-05	3.738e-05	6.029	28	0.996	0.015	0.622	0.068
1-02038	WES_NimbleGenV2	WES_NimbleGenV2	Y	Same	2:71597100:G:A	2	71597100	G	A	TGT>TAT	ZNF638	ENSG00000075292	ZNF638	0.99996	ENST00000409544.1	1	0.093445	0.169	734	1.051	0.074093	3686	missense	4	ENST00000409544.1	ENST00000264447.4,ENST00000355812.3,ENST00000377802.2,ENST00000409544.1	protein_coding,protein_coding,protein_coding,protein_coding	missense,missense,missense,missense	.,.,.,.	c.2230G>A,c.2230G>A,c.2230G>A,c.2230G>A	2230:Gtg/Atg,2230:Gtg/Atg,2230:Gtg/Atg,2230:Gtg/Atg	p.V744M,p.V744M,p.V744M,p.V744M	0.204	0.251465	0.576642	NA	NA	NA	NA	NA	NA	NA	NA	5.87	27.4	1	0.001	0.786	0.011
1-05965	WES_NimbleGenV2,WGS_GMKF2	WES_NimbleGenV2,WGS_GMKF2	Y	Same	2:72359665:G:A	2	72359665	G	A	CGT>CAT	CYP26B1	ENSG00000003137	CYP26B1	0.954354	ENST00000001146.2	0.97987	0.061167	0.29	2200	0.83711	0.300858	451	synonymous	3	ENST00000001146.2	ENST00000001146.2,ENST00000412253.1,ENST00000546307.1	protein_coding,protein_coding,protein_coding	synonymous,synonymous,synonymous	.,.,.	c.1230C>T,c.657C>T,c.1005C>T	1230:aaC/aaT,657:aaC/aaT,1005:aaC/aaT	p.N410=,p.N219=,p.N335=	NA	NA	NA	8.487e-06	1.535e-05	1.138e-05	2.454e-05	4.041e-06	9.039e-06	9.039e-06	1.151e-05	NA	NA	NA	NA	NA	NA
1-04727	WES_MedExome	WES_MedExome	Y	Same	2:72359686:C:T	2	72359686	C	T	GCG>GTG	CYP26B1	ENSG00000003137	CYP26B1	0.954354	ENST00000001146.2	0.97987	0.061167	0.29	2200	0.83711	0.300858	451	synonymous	3	ENST00000001146.2	ENST00000001146.2,ENST00000412253.1,ENST00000546307.1	protein_coding,protein_coding,protein_coding	synonymous,synonymous,synonymous	.,.,.	c.1209G>A,c.636G>A,c.984G>A	1209:gcG/gcA,636:gcG/gcA,984:gcG/gcA	p.A403=,p.A212=,p.A328=	NA	NA	NA	1.783e-05	0	2.389e-05	0	2.433e-05	9.078e-06	0.0001	0.0001	NA	NA	NA	NA	NA	NA
1-02752	WES_NimbleGenV2	WES_NimbleGenV2	Y	Same	2:73195601:G:A	2	73195601	G	A	CGG>CAG	SFXN5	ENSG00000144040	SFXN5	0.0140305	ENST00000272433.2	0.0001472	0.4531	0.769	7926	0.82418	0.00605094	12456	missense	2	ENST00000272433.2	ENST00000272433.2,ENST00000410065.1	protein_coding,protein_coding	missense,intron	.,.	c.803C>T,c.626-7224C>T	803:cCg/cTg,.	p.P268L,.	0.432	1.01196	0.825062	4.267e-05	3.084e-05	5.684e-05	4.937e-05	5.604e-05	5.32e-05	6.537e-05	7.469e-05	6.912	33	1	0.002	0.246	0.074
1-02827	WES_NimbleGenV2	WES_NimbleGenV2	Y	NA	2:73678866:G:A	2	73678866	G	A	AGT>AAT	ALMS1	ENSG00000116127	ALMS1	3.03692e-39	ENST00000264448.6	4.4999e-60	0.74774	0.874	9170	1.1857	0.00934792	10690	missense	3	ENST00000264448.6	ENST00000264448.6,ENST00000377715.1,ENST00000409009.1	protein_coding,protein_coding,protein_coding	missense,missense,missense	.,.,.	c.5209G>A,c.5209G>A,c.5083G>A	5209:Gtt/Att,5209:Gtt/Att,5083:Gtt/Att	p.V1737I,p.V1737I,p.V1695I	0.043	0.0976149	0.317011	1.658e-05	0	2.223e-05	0	1.205e-05	0	9.803e-05	9.806e-05	1.836	15.2	0.954	NA	0.139	0.007
1-04718	WES_NimbleGenV2	WES_NimbleGenV2	Y	Same	2:74177835:C:A	2	74177835	C	A	TCA>TAA	DGUOK	ENSG00000114956	DGUOK	0.368435	ENST00000264093.4	3.7122e-07	0.73578	1.192	12868	1.1079	0.0240832	7112	missense	3	ENST00000264093.4	ENST00000264093.4,ENST00000348222.1,ENST00000356837.6	protein_coding,protein_coding,protein_coding	missense,intron,missense	.,.,.	c.567C>A,c.443+3802C>A,c.501C>A	567:ttC/ttA,.,501:ttC/ttA	p.F189L,.,p.F167L	0.618	0.35637	0.532284	NA	NA	NA	NA	NA	NA	NA	NA	5.656	26.7	0.993	0.075	0.326	0.232
1-07364	WES_MedExome	WES_MedExome	Y	Same	2:74185351:A:C	2	74185351	A	C	AAC>ACC	DGUOK	ENSG00000114956	DGUOK	0.368435	ENST00000264093.4	3.7122e-07	0.73578	1.192	12868	1.1079	0.0240832	7112	missense	3	ENST00000264093.4	ENST00000264093.4,ENST00000348222.1,ENST00000356837.6	protein_coding,protein_coding,protein_coding	missense,missense,missense	.,.,.	c.786A>C,c.522A>C,c.720A>C	786:aaA/aaC,522:aaA/aaC,720:aaA/aaC	p.K262N,p.K174N,p.K240N	0.225	0.377455	0.403579	NA	NA	NA	NA	NA	NA	NA	NA	4.111	23.7	0.18	0.08	0.056	0.088
1-06027	WES_NimbleGenV2	WES_NimbleGenV2	Y	Same	2:74763271:C:A	2	74763271	C	A	ACC>AAC	LOXL3	ENSG00000115318	LOXL3	5.65367e-08	ENST00000264094.3	2.6584e-13	0.62384	0.86	8996	0.79698	0.0126934	9469	missense	5	ENST00000264094.3	ENST00000264094.3,ENST00000393937.2,ENST00000409249.1,ENST00000409549.1,ENST00000409986.1	protein_coding,protein_coding,protein_coding,protein_coding,protein_coding	missense,missense,intron,missense,missense	.,.,.,.,.	c.1100G>T,c.665G>T,c.1093+147G>T,c.1100G>T,c.665G>T	1100:gGt/gTt,665:gGt/gTt,.,1100:gGt/gTt,665:gGt/gTt	p.G367V,p.G222V,.,p.G367V,p.G222V	0.5	1.41807	0.790146	NA	NA	NA	NA	NA	NA	NA	NA	5.796	27.1	0.999	0.001	0.781	0.151
1-01458	WES_NimbleGenV2	WES_NimbleGenV2	Y	Same	2:75113421:G:A	2	75113421	G	A	GGA>GAA	HK2	ENSG00000159399	HK2	0.0209328	ENST00000290573.2	0.0045893	0.29941	0.485	4638	0.86182	0.0242431	7083	missense	2	ENST00000290573.2	ENST00000290573.2,ENST00000409174.1	protein_coding,protein_coding	missense,missense	A+1,A+1	c.1936G>A,c.1852G>A	1936:Gag/Aag,1852:Gag/Aag	p.E646K,p.E618K	0.65	0.479453	0.753365	NA	NA	NA	NA	NA	NA	NA	NA	4.089	23.7	0.834	0.014	0.512	0.16
1-06235	WES_NimbleGenV2,WGS_GMKF2	WES_NimbleGenV2,WGS_GMKF2	Y	Same	2:84774715:T:G	2	84774715	T	G	CTG>CGG	DNAH6	ENSG00000115423	DNAH6	0.000223495	ENST00000389394.3	1.1201e-36	0.48281	0.573	5685	0.77488	NA	NA	missense	3	ENST00000389394.3	ENST00000237449.6,ENST00000389394.3,ENST00000398278.2	protein_coding,protein_coding,protein_coding	missense,missense,missense	.,.,.	c.1165T>G,c.1165T>G,c.1165T>G	1165:Tgt/Ggt,1165:Tgt/Ggt,1165:Tgt/Ggt	p.C389G,p.C389G,p.C389G	0.087	0.100932	0.40633	NA	NA	NA	NA	NA	NA	NA	NA	-0.296	0.678	0	0.483	0.196	0.008
1-01469	WES_NimbleGenV2	WES_NimbleGenV2	Y	Same	2:84954956:T:C	2	84954956	T	C	ATG>ACG	DNAH6	ENSG00000115423	DNAH6	0.000223495	ENST00000389394.3	1.1201e-36	0.48281	0.573	5685	0.77488	NA	NA	missense	2	ENST00000389394.3	ENST00000237449.6,ENST00000389394.3	protein_coding,protein_coding	missense,missense	.,.	c.10136T>C,c.10136T>C	10136:aTg/aCg,10136:aTg/aCg	p.M3379T,p.M3379T	0.274	0.186256	0.688332	NA	NA	NA	NA	NA	NA	NA	NA	2.203	17.53	0.885	0.392	0.762	0.069
1-05613	WES_NimbleGenV2,WGS_Baylor	WES_NimbleGenV2,WGS_Baylor	Y	Same	2:85573113:C:T	2	85573113	C	T	GCG>GTG	RETSAT	ENSG00000042445	RETSAT	2.04967e-10	ENST00000295802.4	6.8328e-14	0.78815	1.108	11931	0.98293	NA	NA	missense	3	ENST00000295802.4	ENST00000263854.6,ENST00000295802.4,ENST00000457495.2	protein_coding,protein_coding,protein_coding	missense,missense,missense	.,.,.	c.1102G>A,c.1102G>A,c.919G>A	1102:Gcc/Acc,1102:Gcc/Acc,919:Gcc/Acc	p.A368T,p.A368T,p.A307T	0.182	0.0772813	0.300111	0.0003	0	0.0003	0	0.0002	0	0.0015	0.0015	4.327	24	0.727	0.11	0.26	0.037
1-01130	WES_NimbleGenV2	WES_NimbleGenV2	Y	Same	2:85577196:G:A	2	85577196	G	A	TGG>TAG	RETSAT	ENSG00000042445	RETSAT	2.04967e-10	ENST00000295802.4	6.8328e-14	0.78815	1.108	11931	0.98293	NA	NA	stop_gained	3	ENST00000295802.4	ENST00000263854.6,ENST00000295802.4,ENST00000457495.2	protein_coding,protein_coding,protein_coding	stop_gained,stop_gained,stop_gained	.,.,.	c.766C>T,c.766C>T,c.583C>T	766:Cag/Tag,766:Cag/Tag,583:Cag/Tag	p.Q256*,p.Q256*,p.Q195*	NA	NA	NA	NA	NA	NA	NA	NA	NA	NA	NA	11.085	37	NA	NA	NA	NA
1-01531	WES_NimbleGenV2	WES_NimbleGenV2	Y	Same	2:85628792:G:A	2	85628792	G	A	CGG>CAG	CAPG	ENSG00000042493	CAPG	5.32549e-09	ENST00000263867.4	9.357e-14	1.0033	1.457	15185	0.92795	0.00379628	13964	missense	4	ENST00000263867.4	ENST00000263867.4,ENST00000409670.1,ENST00000409724.1,ENST00000409921.1	protein_coding,protein_coding,protein_coding,protein_coding	missense,missense,missense,missense	.,.,.,.	c.211C>T,c.211C>T,c.211C>T,c.211C>T	211:Cgg/Tgg,211:Cgg/Tgg,211:Cgg/Tgg,211:Cgg/Tgg	p.R71W,p.R71W,p.R71W,p.R71W	0.308	0.580146	0.534258	4.142e-05	0	4.437e-05	0	5.183e-05	3.53e-05	0.0001	0.0002	7.165	34	0.998	0	0.549	0.082
1-04060	WES_NimbleGenV2,WGS_GMKF2	WES_NimbleGenV2,WGS_GMKF2	Y	Same	2:86705737:A:G	2	86705737	A	G	TAT>TGT	KDM3A	ENSG00000115548	KDM3A	0.981757	ENST00000409556.1	0.99999	0.12548	0.219	1298	0.82398	0.0664883	3942	missense	4	ENST00000409556.1	ENST00000312912.5,ENST00000409064.1,ENST00000409556.1,ENST00000542128.1	protein_coding,protein_coding,protein_coding,protein_coding	missense,missense,missense,missense	.,.,.,.	c.2195A>G,c.2195A>G,c.2195A>G,c.2039A>G	2195:tAt/tGt,2195:tAt/tGt,2195:tAt/tGt,2039:tAt/tGt	p.Y732C,p.Y732C,p.Y732C,p.Y680C	0.36	0.612083	0.878398	3.298e-05	4.5e-05	1.103e-05	0	1.592e-05	2.64e-05	3.268e-05	3.269e-05	5.893	27.4	1	0.019	0.743	0.052
1-00444	WES_NimbleGenV2	WES_NimbleGenV2	Y	Same	2:96780921:G:A	2	96780921	G	A	CGG>CAG	ADRA2B	ENSG00000222040	ADRA2B	0.000244369	ENST00000409345.3	4.4533e-06	0.72012	1.221	13133	0.93932	0.00403102	13771	missense	1	ENST00000409345.3	ENST00000409345.3	protein_coding	missense	NA	c.968C>T	968:cCg/cTg	p.P323L	0.183	0.336841	0.328218	0	0	0	0	0	0	NA	NA	1.273	12.13	0.769	NA	0.156	0.018
1-02258	WES_NimbleGenV2	WES_NimbleGenV2	Y	Same	2:96920682:A:G	2	96920682	A	G	CAG>CGG	TMEM127	ENSG00000135956	TMEM127	0.101457	ENST00000258439.3	0.012865	0.50485	1.154	12460	0.89259	0.0168478	8390	missense	3	ENST00000258439.3	ENST00000258439.3,ENST00000432959.1,ENST00000435268.1	protein_coding,protein_coding,protein_coding	missense,missense,missense	.,.,.	c.298T>C,c.298T>C,c.46T>C	298:Tgt/Cgt,298:Tgt/Cgt,46:Tgt/Cgt	p.C100R,p.C100R,p.C16R	0.718	1.6893	0.874992	NA	NA	NA	NA	NA	NA	NA	NA	5.177	25.5	0.988	0.007	0.707	0.203
1-01966	WES_NimbleGenV2,WGS_GMKF2	WES_NimbleGenV2,WGS_GMKF2	Y	Same	2:96993783:C:A	2	96993783	C	A	TCA>TAA	ITPRIPL1	ENSG00000198885	ITPRIPL1	1.10905e-07	ENST00000361124.4	1.8771e-10	0.89977	1.366	14525	0.91781	0.00311233	14482	missense	4	ENST00000361124.4	ENST00000361124.4,ENST00000439118.2,ENST00000536814.1,ENST00000542887.1	protein_coding,protein_coding,protein_coding,protein_coding	missense,missense,missense,missense	.,.,.,.	c.1438C>A,c.1414C>A,c.1390C>A,c.1390C>A	1438:Cag/Aag,1414:Cag/Aag,1390:Cag/Aag,1390:Cag/Aag	p.Q480K,p.Q472K,p.Q464K,p.Q464K	0.149	0.186441	0.354802	NA	NA	NA	NA	NA	NA	NA	NA	0.513	7.527	0.167	0.56	0.25	0.003
1-07386	WES_NimbleGenV2,WGS_Baylor	WES_NimbleGenV2,WGS_Baylor	Y	Same	2:97268567:G:A	2	97268567	G	A	AGG>AAG	KANSL3	ENSG00000114982	KANSL3	0.994531	ENST00000431828.1	0.99998	0.050861	0.16	656	0.68551	0.108287	2776	missense	4	ENST00000431828.1	ENST00000431828.1,ENST00000440133.1,ENST00000441706.2,ENST00000599854.1	protein_coding,protein_coding,protein_coding,protein_coding	missense,missense,intron,missense	.,.,.,.	c.2182C>T,c.1642C>T,c.1559-554C>T,c.1921C>T	2182:Ctc/Ttc,1642:Ctc/Ttc,.,1921:Ctc/Ttc	p.L728F,p.L548F,.,p.L641F	0.28	0.810022	0.843264	NA	NA	NA	NA	NA	NA	NA	NA	6.269	29	0.998	0	0.83	0.048
1-03482	WES_MedExome,WGS_GMKF2	WGS_GMKF2,+WES_MedExome	Y	NA	2:97507820:TG:T	2	97507820	TG	T	NA	ANKRD23	ENSG00000163126	ANKRD23	8.66315e-16	ENST00000318357.4	3.5366e-19	1.4263	1.878	18224	0.87686	0.00262495	14792	frameshift	3	ENST00000318357.4	ENST00000318357.4,ENST00000331001.2,ENST00000418232.1	protein_coding,protein_coding,protein_coding	frameshift,frameshift,frameshift	.,.,.	c.276del,c.276del,c.276del	276:ccC/cc,276:ccC/cc,276:ccC/cc	p.R93Gfs*24,p.R93Gfs*19,p.R93Gfs*24	NA	NA	NA	8.241e-06	1.499e-05	1.103e-05	2.376e-05	1.193e-05	8.792e-06	5.783e-05	6.554e-05	NA	NA	NA	NA	NA	NA
1-00969	WES_NimbleGenV2,WGS_GMKF2	WES_NimbleGenV2,WGS_GMKF2	Y	Same	2:97849388:A:G	2	97849388	A	G	AAC>AGC	ANKRD36	ENSG00000135976	ANKRD36	2.1166e-19	ENST00000420699.2	8.3217e-86	1.2267	1.43	14996	1.1474	NA	NA	missense	2	ENST00000420699.2	ENST00000420699.2,ENST00000461153.2	protein_coding,protein_coding	missense,missense	.,.	c.1936A>G,c.1936A>G	1936:Aca/Gca,1936:Aca/Gca	p.T646A,p.T646A	0.093	NA	0.741361	NA	NA	NA	NA	0	0	NA	NA	1.211	11.8	0.1	0.011	0.045	0.001
1-06749	WES_MedExome	WES_MedExome	Y	Same	2:99006159:C:T	2	99006159	C	T	CCG>CTG	CNGA3	ENSG00000144191	CNGA3	1.18045e-08	ENST00000393504.1	8.0327e-20	1.0843	1.486	15393	1.0052	0.00326602	14356	missense	4	ENST00000393504.1	ENST00000272602.2,ENST00000393504.1,ENST00000409937.1,ENST00000436404.2	protein_coding,protein_coding,protein_coding,protein_coding	missense,missense,missense,missense	.,.,.,.	c.488C>T,c.488C>T,c.500C>T,c.434C>T	488:cCg/cTg,488:cCg/cTg,500:cCg/cTg,434:cCg/cTg	p.P163L,p.P163L,p.P167L,p.P145L	0.946	0.510211	0.525734	8.237e-06	0	1.102e-05	0	1.591e-05	1.758e-05	3.266e-05	3.276e-05	6.582	31	0.998	0.001	0.992	0.428
1-07105	WES_NimbleGenV2	WES_NimbleGenV2	Y	Same	2:99438395:C:CG	2	99438395	C	CG	NA	KIAA1211L	ENSG00000196872	KIAA1211L	NA	ENST00000397899.2	0.99694	0.077392	0.244	1602	0.76225	NA	NA	frameshift	1	ENST00000397899.2	ENST00000397899.2	protein_coding	frameshift	NA	c.2340dup	2340-2341:-/C	p.D781Rfs*26	NA	NA	NA	NA	NA	NA	NA	1.171e-05	0	8.151e-05	0.0001	NA	NA	NA	NA	NA	NA
1-04229	WES_NimbleGenV2	WES_NimbleGenV2	Y	Same	2:100007078:T:TA	2	100007078	T	TA	NA	EIF5B	ENSG00000158417	EIF5B	0.895388	ENST00000289371.6	0.99981	0.14029	0.245	1612	0.70014	0.0311011	6250	frameshift	1	ENST00000289371.6	ENST00000289371.6	protein_coding	frameshift	NA	c.2659dup	2658-2659:-/A	p.T887Nfs*34	NA	NA	NA	NA	NA	NA	NA	NA	NA	NA	NA	NA	NA	NA	NA	NA	NA
1-03276	WES_NimbleGenV2,WGS_GMKF2	WES_NimbleGenV2,WGS_GMKF2	Y	Same	2:102851533:G:A	2	102851533	G	A	CGA>CAA	IL1RL2	ENSG00000115598	IL1RL2	1.96904e-07	ENST00000264257.2	3.537e-11	0.68661	0.989	10539	0.93193	0.00329853	14339	missense	3	ENST00000264257.2	ENST00000264257.2,ENST00000441515.2,ENST00000539491.1	protein_coding,protein_coding,protein_coding	missense,missense,missense	.,.,.	c.1474G>A,c.1120G>A,c.1474G>A	1474:Gag/Aag,1120:Gag/Aag,1474:Gag/Aag	p.E492K,p.E374K,p.E492K	0.029	0.167805	0.252821	8.237e-06	1.498e-05	1.102e-05	2.373e-05	7.953e-06	8.79e-06	6.152e-05	6.167e-05	1.028	10.82	0.017	0.352	0.052	0.013
1-08399	WES_MedExome	WES_MedExome	Y	Same	2:105472837:G:A	2	105472837	G	A	GGA>GAA	POU3F3	ENSG00000198914	POU3F3	NA	ENST00000361360.2	0.88278	0	0.429	3945	0.3563	NA	NA	missense	1	ENST00000361360.2	ENST00000361360.2	protein_coding	missense	NA	c.869G>A	869:gGa/gAa	p.G290E	0.391	NA	0.94559	NA	NA	NA	NA	6.424e-06	1.622e-05	1.622e-05	1.982e-05	0.535	7.693	0.557	1	0.504	0.901
1-05515	WES_MedExome	WES_MedExome	Y	Same	2:106761677:G:A	2	106761677	G	A	GGT>GAT	UXS1	ENSG00000115652	UXS1	0.0661553	ENST00000283148.7	0.0029371	0.35081	0.612	6115	0.6198	0.0281151	6569	synonymous	4	ENST00000283148.7	ENST00000283148.7,ENST00000409501.3,ENST00000428048.2,ENST00000540130.1	protein_coding,protein_coding,protein_coding,protein_coding	synonymous,synonymous,intron,synonymous	.,.,.,.	c.441C>T,c.426C>T,c.95-19542C>T,c.255C>T	441:aaC/aaT,426:aaC/aaT,.,255:aaC/aaT	p.N147=,p.N142=,.,p.N85=	NA	NA	NA	8.298e-06	0	NA	NA	8.034e-06	0	0.0001	7.696e-05	NA	NA	NA	NA	NA	NA
1-02589	WES_NimbleGenV2	WES_NimbleGenV2	Y	Same	2:108443490:C:G	2	108443490	C	G	ACG>AGG	RGPD4	ENSG00000196862	RGPD4	NA	ENST00000408999.3	8.5288e-62	1.6104	1.902	18484	1.4425	NA	NA	stop_gained	2	ENST00000408999.3	ENST00000354986.4,ENST00000408999.3	protein_coding,protein_coding	stop_gained,stop_gained	.,.	c.21C>G,c.21C>G	21:taC/taG,21:taC/taG	p.Y7*,p.Y7*	NA	NA	NA	NA	NA	NA	NA	4.463e-06	0	NA	NA	4.963	25.1	NA	NA	NA	NA
1-01650	WES_NimbleGenV2,WGS_GMKF2	WGS_GMKF2	Y	NA	2:109111796:C:T	2	109111796	C	T	ACA>ATA	GCC2	ENSG00000135968	GCC2	0.0134658	ENST00000309863.6	1.9864e-05	0.29801	0.414	3738	1.0161	0.0324865	6098	synonymous	1	ENST00000309863.6	ENST00000309863.6	protein_coding	synonymous	NA	c.4497C>T	4497:aaC/aaT	p.N1499=	NA	NA	NA	NA	NA	NA	NA	NA	NA	NA	NA	NA	NA	NA	NA	NA	NA
1-04540	WES_NimbleGenV2,WGS_Baylor	WGS_Baylor,+WES_NimbleGenV2	Y	NA	2:109384816:C:T	2	109384816	C	T	TCA>TTA	RANBP2	ENSG00000153201	RANBP2	1	ENST00000283195.6	1	0.085586	0.142	499	1.055	0.198036	1683	synonymous	1	ENST00000283195.6	ENST00000283195.6	protein_coding	synonymous	NA	c.7821C>T	7821:atC/atT	p.I2607=	NA	NA	NA	NA	NA	NA	NA	NA	NA	NA	NA	NA	NA	NA	NA	NA	NA
1-03374	WES_MedExome,WGS_Baylor	WES_MedExome,WGS_Baylor	Y	Same	2:109399184:C:T	2	109399184	C	T	GCG>GTG	RANBP2	ENSG00000153201	RANBP2	1	ENST00000283195.6	1	0.085586	0.142	499	1.055	0.198036	1683	missense	1	ENST00000283195.6	ENST00000283195.6	protein_coding	missense	NA	c.9235C>T	9235:Cgg/Tgg	p.R3079W	0.307	1.13949	0.378205	NA	NA	NA	NA	NA	NA	NA	NA	5.987	27.8	1	0.005	0.726	0.038
1-06104	WES_MedExome	WES_MedExome	Y	Same	2:111408285:G:A	2	111408285	G	A	GGC>GAC	BUB1	ENSG00000169679	BUB1	4.49652e-06	ENST00000302759.6	4.8813e-09	0.42702	0.601	5991	0.89885	0.0136229	9208	missense	3	ENST00000302759.6	ENST00000302759.6,ENST00000409311.1,ENST00000535254.1	protein_coding,protein_coding,protein_coding	missense,missense,missense	.,.,.	c.2041C>T,c.2041C>T,c.1981C>T	2041:Cct/Tct,2041:Cct/Tct,1981:Cct/Tct	p.P681S,p.P681S,p.P661S	0.03	0.149781	0.281813	4.952e-05	0	6.629e-05	0	3.584e-05	0	0.0003	0.0003	0.022	2.797	0.029	0.069	0.16	0.004
1-01036	WES_NimbleGenV2	WES_NimbleGenV2	Y	Same	2:111881677:C:T	2	111881677	C	T	TCC>TTC	BCL2L11	ENSG00000153094	BCL2L11	0.950823	ENST00000393256.3	0.88857	0	0.42	3822	0.96871	0.280246	616	missense	6	ENST00000393256.3	ENST00000308659.8,ENST00000337565.5,ENST00000357757.2,ENST00000393253.2,ENST00000393256.3,ENST00000405953.1	protein_coding,protein_coding,protein_coding,protein_coding,protein_coding,protein_coding	missense,missense,missense,intron,missense,missense	.,.,.,.,.,.	c.175C>T,c.175C>T,c.355C>T,c.124+231C>T,c.355C>T,c.175C>T	175:Cct/Tct,175:Cct/Tct,355:Cct/Tct,.,355:Cct/Tct,175:Cct/Tct	p.P59S,p.P59S,p.P119S,.,p.P119S,p.P59S	0.265	0.318523	0.689885	8.305e-06	0	1.114e-05	0	NA	NA	NA	NA	5.576	26.4	0.999	0	0.607	0.049
1-00064	WES_NimbleGenV2	WES_NimbleGenV2	Y	Same	2:113089387:A:C	2	113089387	A	C	GAC>GCC	ZC3H6	ENSG00000188177	ZC3H6	0.938246	ENST00000409871.1	0.19197	0.23923	0.406	3634	0.82818	0.0786144	3536	missense	2	ENST00000409871.1	ENST00000343936.4,ENST00000409871.1	protein_coding,protein_coding	missense,missense	.,.	c.2892A>C,c.2892A>C	2892:agA/agC,2892:agA/agC	p.R964S,p.R964S	0.23	0.598327	0.57125	NA	NA	NA	NA	NA	NA	NA	NA	3.18	22.7	0.999	0.001	0.788	0.027
1-05147	WES_NimbleGenV2,WGS_GMKF2	WES_NimbleGenV2,WGS_GMKF2	Y	Same	2:118771536:G:C	2	118771536	G	C	GGA>GCA	CCDC93	ENSG00000125633	CCDC93	0.0643753	ENST00000376300.2	6.7876e-08	0.41988	0.605	6045	0.83746	0.0148736	8852	synonymous	2	ENST00000376300.2	ENST00000319432.5,ENST00000376300.2	protein_coding,protein_coding	synonymous,synonymous	.,.	c.36C>G,c.36C>G	36:ctC/ctG,36:ctC/ctG	p.L12=,p.L12=	NA	NA	NA	1.58e-05	0	2.129e-05	0	4.586e-06	0	7.567e-05	7.586e-05	NA	NA	NA	NA	NA	NA
1-05790	WES_MedExome	WES_MedExome	Y	Same	2:120003124:G:A	2	120003124	G	A	CGA>CAA	STEAP3	ENSG00000115107	STEAP3	3.93788e-07	ENST00000393110.2	5.3195e-09	0.85987	1.344	14325	1.0352	0.00150498	15536	missense	8	ENST00000393110.2	ENST00000354888.5,ENST00000393106.2,ENST00000393107.2,ENST00000393108.2,ENST00000393110.2,ENST00000409811.1,ENST00000425223.2,ENST00000450943.2	protein_coding,protein_coding,protein_coding,protein_coding,protein_coding,protein_coding,protein_coding,protein_coding	missense,missense,missense,missense,missense,missense,missense,missense	.,.,.,.,.,.,.,.	c.52G>A,c.52G>A,c.52G>A,c.52G>A,c.82G>A,c.52G>A,c.52G>A,c.52G>A	52:Gat/Aat,52:Gat/Aat,52:Gat/Aat,52:Gat/Aat,82:Gat/Aat,52:Gat/Aat,52:Gat/Aat,52:Gat/Aat	p.D18N,p.D18N,p.D18N,p.D18N,p.D28N,p.D18N,p.D18N,p.D18N	0.018	0.153799	0.347933	1.686e-05	3.058e-05	1.136e-05	2.451e-05	3.192e-05	4.416e-05	0.0001	0.0001	-0.032	2.29	0.032	0.091	0.017	0.004
1-00180	WES_NimbleGenV2,WGS_GMKF2	WES_NimbleGenV2,WGS_GMKF2	Y	Same	2:128262771:G:A	2	128262771	G	A	AGT>AAT	IWS1	ENSG00000163166	IWS1	0.986445	ENST00000295321.4	0.99727	0.12699	0.267	1900	0.68173	0.068376	3880	synonymous	2	ENST00000295321.4	ENST00000295321.4,ENST00000455721.2	protein_coding,protein_coding	synonymous,synonymous	.,.	c.708C>T,c.729C>T	708:gaC/gaT,729:gaC/gaT	p.D236=,p.D243=	NA	NA	NA	NA	NA	NA	NA	NA	NA	NA	NA	NA	NA	NA	NA	NA	NA
1-06876	WES_MedExome	WES_MedExome	Y	Same	2:128322937:C:T	2	128322937	C	T	CCG>CTG	MYO7B	ENSG00000169994	MYO7B	6.38295e-16	ENST00000428314.1	8.9527e-31	0.59831	0.733	7503	0.96191	0.00665514	12087	missense	3	ENST00000428314.1	ENST00000389524.4,ENST00000409816.2,ENST00000428314.1	protein_coding,protein_coding,protein_coding	missense,missense,missense	.,.,.	c.262C>T,c.262C>T,c.262C>T	262:Cgc/Tgc,262:Cgc/Tgc,262:Cgc/Tgc	p.R88C,p.R88C,p.R88C	0.946	0.512727	0.641584	8.3e-06	0	1.113e-05	0	4.014e-06	0	2.898e-05	3.284e-05	7.871	35	1	0	0.862	0.132
1-00893	WES_NimbleGenV2	WES_NimbleGenV2	Y	Same	2:128393861:C:T	2	128393861	C	T	CCG>CTG	MYO7B	ENSG00000169994	MYO7B	6.38295e-16	ENST00000428314.1	8.9527e-31	0.59831	0.733	7503	0.96191	0.00665514	12087	missense	4	ENST00000428314.1	ENST00000389524.4,ENST00000409090.1,ENST00000409816.2,ENST00000428314.1	protein_coding,protein_coding,protein_coding,protein_coding	missense,missense,missense,missense	.,.,.,.	c.6010C>T,c.2566C>T,c.6007C>T,c.6007C>T	6010:Cgg/Tgg,2566:Cgg/Tgg,6007:Cgg/Tgg,6007:Cgg/Tgg	p.R2004W,p.R856W,p.R2003W,p.R2003W	0.682	0.455965	0.45457	1.666e-05	3.021e-05	2.238e-05	4.807e-05	2.41e-05	2.66e-05	2.9e-05	2.253e-05	7.573	34	1	0.001	0.622	0.163
1-06077	WES_NimbleGenV2,WGS_GMKF2	WES_NimbleGenV2,WGS_GMKF2	Y	Same	2:128471219:G:C	2	128471219	G	C	CGG>CCG	WDR33	ENSG00000136709	WDR33	0.999998	ENST00000322313.4	1	0.12563	0.213	1220	0.61036	0.0948074	3126	synonymous	1	ENST00000322313.4	ENST00000322313.4	protein_coding	synonymous	NA	c.3246C>G	3246:ccC/ccG	p.P1082=	NA	NA	NA	NA	NA	NA	NA	NA	NA	NA	NA	NA	NA	NA	NA	NA	NA
1-06607	WES_NimbleGenV2,WGS_CMG	WES_NimbleGenV2,WGS_CMG	Y	Same	2:128918839:A:C	2	128918839	A	C	GAT>GCT	UGGT1	ENSG00000136731	UGGT1	0.00289726	ENST00000259253.6	5.1934e-10	0.36709	0.491	4705	0.89427	0.0312032	6237	missense	2	ENST00000259253.6	ENST00000259253.6,ENST00000375990.3	protein_coding,protein_coding	missense,missense	.,.	c.2822A>C,c.2750A>C	2822:gAt/gCt,2750:gAt/gCt	p.D941A,p.D917A	0.3	0.0791938	0.725482	NA	NA	NA	NA	NA	NA	NA	NA	2.723	20.9	0.835	0.049	0.825	0.022
1-04276	WES_NimbleGenV2	WES_NimbleGenV2	Y	Same	2:130910634:C:T	2	130910634	C	T	ACG>ATG	SMPD4	ENSG00000136699	SMPD4	0.00605805	ENST00000409031.1	1.7125e-19	0.7706	1.022	10958	0.89517	NA	NA	synonymous	8	ENST00000409031.1	ENST00000339679.7,ENST00000351288.6,ENST00000409031.1,ENST00000426662.2,ENST00000431183.2,ENST00000443958.2,ENST00000452225.2,ENST00000453750.1	protein_coding,protein_coding,protein_coding,protein_coding,protein_coding,protein_coding,protein_coding,protein_coding	synonymous,synonymous,synonymous,synonymous,synonymous,synonymous,synonymous,synonymous	.,.,.,.,.,.,.,.	c.1827G>A,c.2166G>A,c.2253G>A,c.1161G>A,c.1947G>A,c.1245G>A,c.1476G>A,c.1500G>A	1827:tcG/tcA,2166:tcG/tcA,2253:tcG/tcA,1161:tcG/tcA,1947:tcG/tcA,1245:tcG/tcA,1476:tcG/tcA,1500:tcG/tcA	p.S609=,p.S722=,p.S751=,p.S387=,p.S649=,p.S415=,p.S492=,p.S500=	NA	NA	NA	5.792e-05	7.523e-05	7.762e-05	0.0001	8.382e-05	2.646e-05	9.809e-05	9.812e-05	NA	NA	NA	NA	NA	NA
1-01474	WES_NimbleGenV2	WES_NimbleGenV2	Y	Same	2:131798966:C:T	2	131798966	C	T	CCG>CTG	ARHGEF4	ENSG00000136002	ARHGEF4	0.0685949	ENST00000326016.5	0.0007357	0.34116	0.553	5468	0.82197	0.0303463	6332	missense	6	ENST00000326016.5	ENST00000326016.5,ENST00000355771.3,ENST00000392953.3,ENST00000409303.1,ENST00000428230.2,ENST00000525839.1	protein_coding,protein_coding,protein_coding,protein_coding,protein_coding,protein_coding	missense,missense,missense,missense,intron,missense	.,.,.,.,.,.	c.1268C>T,c.1055C>T,c.1268C>T,c.1088C>T,c.428-4645C>T,c.1268C>T	1268:cCg/cTg,1055:cCg/cTg,1268:cCg/cTg,1088:cCg/cTg,.,1268:cCg/cTg	p.P423L,p.P352L,p.P423L,p.P363L,.,p.P423L	0.773	2.16899	0.888015	8.293e-06	1.512e-05	NA	NA	3.984e-06	8.819e-06	8.819e-06	NA	7.081	33	1	0	0.987	0.312
1-02266	WES_MedExome	WES_MedExome	Y	Same	2:132235739:C:T	2	132235739	C	T	GCG>GTG	TUBA3D	ENSG00000075886	TUBA3D	3.70764e-08	ENST00000321253.6	7.2364e-10	1.0077	1.565	15921	0.74788	0.00496726	13137	synonymous	1	ENST00000321253.6	ENST00000321253.6	protein_coding	synonymous	A+3	c.6C>T	6:cgC/cgT	p.R2=	NA	NA	NA	8.304e-06	1.506e-05	NA	NA	3.993e-06	8.841e-06	8.841e-06	NA	NA	NA	NA	NA	NA	NA
1-02070	WES_NimbleGenV2,WGS_Baylor	WES_NimbleGenV2,WGS_Baylor	Y	Same	2:133540779:G:A	2	133540779	G	A	TGT>TAT	NCKAP5	ENSG00000176771	NCKAP5	0.524874	ENST00000409261.1	8.4671e-06	0.32061	0.454	4280	1.0327	0.0581201	4309	missense	4	ENST00000409261.1	ENST00000317721.6,ENST00000405974.3,ENST00000409213.1,ENST00000409261.1	protein_coding,protein_coding,protein_coding,protein_coding	missense,intron,intron,missense	.,.,.,.	c.3605C>T,c.1092+6817C>T,c.1092+6817C>T,c.3605C>T	3605:aCa/aTa,.,.,3605:aCa/aTa	p.T1202I,.,.,p.T1202I	0.075	0.0954827	0.26245	NA	NA	NA	NA	NA	NA	NA	NA	2.104	16.88	0.052	0.001	0.015	0.004
1-03609	WES_NimbleGenV2	WES_NimbleGenV2	Y	Same	2:135744338:G:A	2	135744338	G	A	CGA>CAA	MAP3K19	ENSG00000176601	MAP3K19	3.69885e-14	ENST00000375845.3	1.7574e-22	0.78362	1.02	10938	0.91762	0.00275028	14706	stop_gained	7	ENST00000375845.3	ENST00000315513.3,ENST00000358371.4,ENST00000375844.3,ENST00000375845.3,ENST00000392915.1,ENST00000392917.3,ENST00000392918.3	protein_coding,protein_coding,protein_coding,protein_coding,protein_coding,protein_coding,protein_coding	5_prime_UTR,stop_gained,intron,stop_gained,stop_gained,intron,intron	.,.,.,.,.,.,.	c.-1466C>T,c.1765C>T,c.619-2943C>T,c.2104C>T,c.2155C>T,c.618+4769C>T,c.619-2943C>T	.,1765:Cga/Tga,.,2104:Cga/Tga,2155:Cga/Tga,.,.	.,p.R589*,.,p.R702*,p.R719*,.,.	NA	NA	NA	8.237e-06	1.498e-05	1.102e-05	2.373e-05	7.956e-06	8.797e-06	3.266e-05	3.267e-05	9.514	35	NA	NA	NA	NA
GT04016063	WES_PHN	WES_PHN	Y	Same	2:136605703:C:T	2	136605703	C	T	ACG>ATG	MCM6	ENSG00000076003	MCM6	0.998482	ENST00000264156.2	0.97833	0.1643	0.309	2457	0.85895	0.0998993	2987	missense	1	ENST00000264156.2	ENST00000264156.2	protein_coding	missense	NA	c.1973G>A	1973:cGt/cAt	p.R658H	0.322	0.476901	0.81451	5.769e-05	0	7.72e-05	0	5.172e-05	0	0.0002	0.0003	6.135	28.4	0.95	0.269	0.832	0.01
1-13202	WES_MedExome	WES_MedExome	Y	Same	2:136700953:G:A	2	136700953	G	A	TGA>TAA	DARS	ENSG00000115866	DARS	0.000611999	ENST00000264161.4	8.536e-06	0.43645	0.682	6881	0.87196	0.0239712	7129	stop_gained	2	ENST00000264161.4	ENST00000264161.4,ENST00000537273.1	protein_coding,protein_coding	stop_gained,stop_gained	.,.	c.418C>T,c.118C>T	418:Cag/Tag,118:Cag/Tag	p.Q140*,p.Q40*	NA	NA	NA	NA	NA	NA	NA	NA	NA	NA	NA	10.935	37	NA	NA	NA	NA
1-05596	WES_NimbleGenV2	WES_NimbleGenV2	Y	Same	2:141128302:C:T	2	141128302	C	T	ACT>ATT	LRP1B	ENSG00000168702	LRP1B	0.999999	ENST00000389484.3	2.5267e-06	0.25727	0.317	2581	0.88959	0.0334075	6003	missense	1	ENST00000389484.3	ENST00000389484.3	protein_coding	missense	NA	c.10985G>A	10985:aGt/aAt	p.S3662N	0.816	0.404374	0.602603	NA	NA	NA	NA	NA	NA	NA	NA	6.403	29.6	0.991	0.002	0.185	0.839
1-03831	WES_NimbleGenV2	WES_NimbleGenV2	Y	Same	2:144903208:T:C	2	144903208	T	C	CTG>CCG	GTDC1	ENSG00000121964	GTDC1	2.40903e-10	ENST00000392869.2	1.0127e-12	0.88426	1.285	13786	1.0274	0.00167886	15411	missense	8	ENST00000392869.2	ENST00000241391.5,ENST00000344850.4,ENST00000392867.3,ENST00000392869.2,ENST00000409214.1,ENST00000409298.1,ENST00000463875.2,ENST00000542155.1	protein_coding,protein_coding,protein_coding,protein_coding,protein_coding,protein_coding,protein_coding,protein_coding	missense,missense,missense,missense,missense,missense,5_prime_UTR,missense	.,.,.,.,.,.,.,.	c.278A>G,c.278A>G,c.278A>G,c.278A>G,c.278A>G,c.278A>G,c.-110A>G,c.278A>G	278:cAg/cGg,278:cAg/cGg,278:cAg/cGg,278:cAg/cGg,278:cAg/cGg,278:cAg/cGg,.,278:cAg/cGg	p.Q93R,p.Q93R,p.Q93R,p.Q93R,p.Q93R,p.Q93R,.,p.Q93R	0.745	0.28803	0.68432	NA	NA	NA	NA	4e-06	8.854e-06	8.854e-06	1.119e-05	5.295	25.7	0.998	0	0.974	0.101
1-03620	WES_NimbleGenV2	WES_NimbleGenV2	Y	Same	2:145147191:CG:C	2	145147191	CG	C	NA	ZEB2	ENSG00000169554	ZEB2	0.999834	ENST00000558170.2	1	0.022589	0.107	243	0.56934	0.216431	1410	frameshift	4	ENST00000558170.2	ENST00000303660.4,ENST00000409487.3,ENST00000539609.3,ENST00000558170.2	protein_coding,protein_coding,protein_coding,protein_coding	frameshift,frameshift,frameshift,frameshift	.,.,.,.	c.3471del,c.3471del,c.3399del,c.3471del	3471:gaC/ga,3471:gaC/ga,3399:gaC/ga,3471:gaC/ga	p.D1157Efs*84,p.D1157Efs*84,p.D1133Efs*84,p.D1157Efs*84	NA	NA	NA	NA	NA	NA	NA	NA	NA	NA	NA	NA	NA	NA	NA	NA	NA
1-02069	WES_NimbleGenV2	WES_NimbleGenV2	Y	Same	2:145162466:G:T	2	145162466	G	T	GGG>GTG	ZEB2	ENSG00000169554	ZEB2	0.999834	ENST00000558170.2	1	0.022589	0.107	243	0.56934	0.216431	1410	missense	4	ENST00000558170.2	ENST00000303660.4,ENST00000409487.3,ENST00000539609.3,ENST00000558170.2	protein_coding,protein_coding,protein_coding,protein_coding	missense,missense,missense,missense	.,.,.,.	c.529C>A,c.529C>A,c.457C>A,c.529C>A	529:Cca/Aca,529:Cca/Aca,457:Cca/Aca,529:Cca/Aca	p.P177T,p.P177T,p.P153T,p.P177T	0.441	0.879784	0.882489	NA	NA	NA	NA	NA	NA	NA	NA	2.657	20.5	0.987	0.001	0.566	0.06
1-05617	WES_NimbleGenV2	WES_NimbleGenV2	Y	Same	2:149829888:G:C	2	149829888	G	C	GGA>GCA	KIF5C	ENSG00000168280	KIF5C	0.999516	ENST00000435030.1	1	0.037254	0.117	299	0.49526	0.134879	2348	missense	3	ENST00000435030.1	ENST00000397413.1,ENST00000414838.2,ENST00000435030.1	protein_coding,protein_coding,protein_coding	missense,missense,missense	.,.,.	c.460G>C,c.871G>C,c.1156G>C	460:Gac/Cac,871:Gac/Cac,1156:Gac/Cac	p.D154H,p.D291H,p.D386H	0.533	0.855764	0.604522	NA	NA	NA	NA	NA	NA	NA	NA	4.6	24.4	0.819	0.013	0.756	0.086
1-07117	WES_MedExome	WES_MedExome	Y	Same	2:150426630:C:T	2	150426630	C	T	TCG>TTG	MMADHC	ENSG00000168288	MMADHC	0.0207768	ENST00000428879.1	2.071e-05	0.58596	0.994	10605	1.0938	0.0160409	8562	missense	3	ENST00000428879.1	ENST00000303319.5,ENST00000422782.2,ENST00000428879.1	protein_coding,protein_coding,protein_coding	missense,missense,missense	.,.,.	c.749G>A,c.851G>A,c.749G>A	749:cGa/cAa,851:cGa/cAa,749:cGa/cAa	p.R250Q,p.R284Q,p.R250Q	0.694	0.0713161	0.570818	2.482e-05	0	3.319e-05	0	1.99e-05	8.804e-06	5.783e-05	7.46e-05	5.018	25.2	0.986	0.107	0.692	0.051
1-07364	WES_MedExome	WES_MedExome	Y	Same	2:152350746:C:T	2	152350746	C	T	CCC>CTC	NEB	ENSG00000183091	NEB	4.08103e-17	ENST00000397345.3	4.5589e-41	0.36939	0.424	3895	1.0019	NA	NA	missense	8	ENST00000397345.3	ENST00000172853.10,ENST00000397336.2,ENST00000397345.3,ENST00000409198.1,ENST00000427231.2,ENST00000509223.2,ENST00000603639.1,ENST00000604864.1	protein_coding,protein_coding,protein_coding,protein_coding,protein_coding,protein_coding,protein_coding,protein_coding	missense,missense,missense,missense,missense,missense,missense,missense	.,.,.,.,.,.,.,.	c.18940G>A,c.433G>A,c.24508G>A,c.18940G>A,c.24508G>A,c.340G>A,c.24508G>A,c.24508G>A	18940:Ggg/Agg,433:Ggg/Agg,24508:Ggg/Agg,18940:Ggg/Agg,24508:Ggg/Agg,340:Ggg/Agg,24508:Ggg/Agg,24508:Ggg/Agg	p.G6314R,p.G145R,p.G8170R,p.G6314R,p.G8170R,p.G114R,p.G8170R,p.G8170R	0.261	0.239803	0.756	NA	NA	NA	NA	NA	NA	NA	NA	5.143	25.4	0.846	0.063	0.441	0.024
1-01110	WES_NimbleGenV2	WES_NimbleGenV2	Y	Same	2:152484339:T:C	2	152484339	T	C	TTG>TCG	NEB	ENSG00000183091	NEB	4.08103e-17	ENST00000397345.3	4.5589e-41	0.36939	0.424	3895	1.0019	NA	NA	missense	6	ENST00000397345.3	ENST00000172853.10,ENST00000397345.3,ENST00000409198.1,ENST00000427231.2,ENST00000603639.1,ENST00000604864.1	protein_coding,protein_coding,protein_coding,protein_coding,protein_coding,protein_coding	missense,missense,missense,missense,missense,missense	.,.,.,.,.,.	c.9112A>G,c.9841A>G,c.9112A>G,c.9841A>G,c.9841A>G,c.9841A>G	9112:Aaa/Gaa,9841:Aaa/Gaa,9112:Aaa/Gaa,9841:Aaa/Gaa,9841:Aaa/Gaa,9841:Aaa/Gaa	p.K3038E,p.K3281E,p.K3038E,p.K3281E,p.K3281E,p.K3281E	0.596	0.392952	0.622841	NA	NA	NA	NA	NA	NA	NA	NA	5.837	27.2	0.996	0	0.578	0.05
1-03766	WES_NimbleGenV2	WES_NimbleGenV2	Y	Same	2:152499136:A:G	2	152499136	A	G	CAT>CGT	NEB	ENSG00000183091	NEB	4.08103e-17	ENST00000397345.3	4.5589e-41	0.36939	0.424	3895	1.0019	NA	NA	synonymous	6	ENST00000397345.3	ENST00000172853.10,ENST00000397345.3,ENST00000409198.1,ENST00000427231.2,ENST00000603639.1,ENST00000604864.1	protein_coding,protein_coding,protein_coding,protein_coding,protein_coding,protein_coding	synonymous,synonymous,synonymous,synonymous,synonymous,synonymous	.,.,.,.,.,.	c.8325T>C,c.8325T>C,c.8325T>C,c.8325T>C,c.8325T>C,c.8325T>C	8325:gaT/gaC,8325:gaT/gaC,8325:gaT/gaC,8325:gaT/gaC,8325:gaT/gaC,8325:gaT/gaC	p.D2775=,p.D2775=,p.D2775=,p.D2775=,p.D2775=,p.D2775=	NA	NA	NA	NA	NA	NA	NA	NA	NA	NA	NA	NA	NA	NA	NA	NA	NA
1-05510	WES_MedExome	WES_MedExome	Y	NA	2:153533155:A:AGCTGCT	2	153533155	A	AGCTGCT	NA	PRPF40A	ENSG00000196504	PRPF40A	0.966326	ENST00000410080.1	0.0391	0.25584	0.4	3586	0.56409	0.0337416	5979	inframe_insertion	1	ENST00000410080.1	ENST00000410080.1	protein_coding	inframe_insertion	NA	c.789_794dup	794-795:gct/gcAGCAGCt	p.A266_A267dup	NA	NA	NA	NA	NA	NA	NA	1.985e-05	5.107e-05	5.107e-05	6.282e-05	NA	NA	NA	NA	NA	NA
1-01696	WES_NimbleGenV2	WES_NimbleGenV2	Y	Same	2:159519816:G:A	2	159519816	G	A	CGA>CAA	PKP4	ENSG00000144283	PKP4	1.5982e-05	ENST00000389759.3	5.269e-13	0.47721	0.641	6425	0.89538	NA	NA	synonymous	2	ENST00000389759.3	ENST00000389757.3,ENST00000389759.3	protein_coding,protein_coding	synonymous,synonymous	.,.	c.2436G>A,c.2436G>A	2436:tcG/tcA,2436:tcG/tcA	p.S812=,p.S812=	NA	NA	NA	1.654e-05	0	2.215e-05	0	1.991e-05	8.806e-06	0.0001	0.0001	NA	NA	NA	NA	NA	NA
1-00528	WES_NimbleGenV2	WES_NimbleGenV2	Y	Same	2:160832669:G:A	2	160832669	G	A	AGT>AAT	PLA2R1	ENSG00000153246	PLA2R1	5.17711e-15	ENST00000283243.7	3.2312e-30	0.70024	0.868	9106	0.96457	NA	NA	synonymous	2	ENST00000283243.7	ENST00000283243.7,ENST00000392771.1	protein_coding,protein_coding	synonymous,synonymous	.,.	c.2505C>T,c.2505C>T	2505:aaC/aaT,2505:aaC/aaT	p.N835=,p.N835=	NA	NA	NA	NA	NA	NA	NA	NA	NA	NA	NA	NA	NA	NA	NA	NA	NA
1-00865	WES_NimbleGenV2,WGS_Baylor	WES_NimbleGenV2,WGS_Baylor	Y	Same	2:160862218:T:A	2	160862218	T	A	CTG>CAG	PLA2R1	ENSG00000153246	PLA2R1	5.17711e-15	ENST00000283243.7	3.2312e-30	0.70024	0.868	9106	0.96457	NA	NA	synonymous	2	ENST00000283243.7	ENST00000283243.7,ENST00000392771.1	protein_coding,protein_coding	synonymous,synonymous	.,.	c.1779A>T,c.1779A>T	1779:ccA/ccT,1779:ccA/ccT	p.P593=,p.P593=	NA	NA	NA	NA	NA	NA	NA	NA	NA	NA	NA	NA	NA	NA	NA	NA	NA
1-02024	WES_MedExome,WGS_Baylor	WES_MedExome,+WGS_Baylor	Y	Same	2:164467488:A:AG	2	164467488	A	AG	NA	FIGN	ENSG00000182263	FIGN	0.741736	ENST00000333129.3	0.98917	0.089124	0.281	2074	0.84199	0.0735995	3702	frameshift	2	ENST00000333129.3	ENST00000333129.3,ENST00000409634.1	protein_coding,protein_coding	frameshift,intron	.,.	c.853dup,c.26-17183dup	853-854:cta/cCta,.	p.L285Pfs*82,.	NA	NA	NA	NA	NA	NA	NA	NA	NA	NA	NA	NA	NA	NA	NA	NA	NA
1-03217	WES_MedExome	WES_MedExome	Y	Same	2:166802171:T:C	2	166802171	T	C	CTG>CCG	TTC21B	ENSG00000123607	TTC21B	3.38768e-22	ENST00000243344.7	2.704e-26	0.67797	0.852	8902	1.0437	0.00747782	11625	missense	1	ENST00000243344.7	ENST00000243344.7	protein_coding	missense	NA	c.292A>G	292:Aga/Gga	p.R98G	0.125	0.0399878	0.297293	NA	NA	NA	NA	NA	NA	NA	NA	1.752	14.7	0.575	0.012	0.269	0.034
1-02972	WES_MedExome	WES_MedExome	Y	Same	2:167060610:C:T	2	167060610	C	T	TCA>TTA	SCN9A	ENSG00000169432	SCN9A	9.30185e-13	ENST00000409672.1	4.7524e-19	0.54886	0.708	7208	0.9062	0.0106052	10225	missense	4	ENST00000409672.1	ENST00000303354.6,ENST00000375387.4,ENST00000409435.1,ENST00000409672.1	protein_coding,protein_coding,protein_coding,protein_coding	missense,missense,missense,missense	.,.,.,.	c.4632G>A,c.4632G>A,c.4629G>A,c.4596G>A	4632:atG/atA,4632:atG/atA,4629:atG/atA,4596:atG/atA	p.M1544I,p.M1544I,p.M1543I,p.M1532I	0.513	0.131226	0.520973	8.398e-06	0	NA	NA	8.056e-06	8.908e-06	5.54e-05	NA	0.294	5.631	0.002	0.068	0.583	0.084
1-06937	WES_NimbleGenV2	WES_NimbleGenV2	Y	Same	2:168108198:G:A	2	168108198	G	A	CGA>CAA	XIRP2	ENSG00000163092	XIRP2	2.85559e-37	ENST00000409195.1	2.0803e-52	0.7827	0.928	9814	1.1599	NA	NA	synonymous	8	ENST00000409195.1	ENST00000295237.9,ENST00000409043.1,ENST00000409195.1,ENST00000409273.1,ENST00000409605.1,ENST00000409728.1,ENST00000409756.2,ENST00000420519.1	protein_coding,protein_coding,protein_coding,protein_coding,protein_coding,protein_coding,protein_coding,protein_coding	synonymous,intron,synonymous,synonymous,intron,intron,intron,intron	.,.,.,.,.,.,.,.	c.10296G>A,c.1177-2344G>A,c.10296G>A,c.9630G>A,c.511-2344G>A,c.1276-2344G>A,c.1177-2344G>A,c.1276-2344G>A	10296:tcG/tcA,.,10296:tcG/tcA,9630:tcG/tcA,.,.,.,.	p.S3432=,.,p.S3432=,p.S3210=,.,.,.,.	NA	NA	NA	NA	NA	NA	NA	NA	NA	NA	NA	NA	NA	NA	NA	NA	NA
1-05253	WES_MedExome	WES_MedExome	Y	NA	2:169869948:C:A	2	169869948	C	A	GCT>GAT	ABCB11	ENSG00000073734	ABCB11	2.18849e-10	ENST00000263817.6	1.5612e-12	0.47291	0.638	6372	0.88341	0.0127765	9440	missense	1	ENST00000263817.6	ENST00000263817.6	protein_coding	missense	NA	c.223G>T	223:Gcc/Tcc	p.A75S	0.285	0.245305	0.376214	NA	NA	NA	NA	NA	NA	NA	NA	2.904	21.9	0.054	0.25	0.237	0.07
1-02598	WES_NimbleGenV2	WES_NimbleGenV2	Y	Same	2:169997050:C:T	2	169997050	C	T	TCG>TTG	LRP2	ENSG00000081479	LRP2	1	ENST00000263816.3	0.99999	0.19529	0.249	1675	0.88445	0.0493671	4831	missense	1	ENST00000263816.3	ENST00000263816.3	protein_coding	missense	NA	c.13114G>A	13114:Gaa/Aaa	p.E4372K	0.536	1.3629	0.47689	NA	NA	NA	NA	NA	NA	NA	NA	7.27	34	0.981	0.023	0.414	0.258
1-06071	WES_NimbleGenV2	WES_NimbleGenV2	Y	Same	2:170865321:CA:C	2	170865321	CA	C	NA	UBR3	ENSG00000144357	UBR3	0.999549	ENST00000418381.1	1	0.066032	0.13	404	0.56644	0.22287	1319	frameshift	3	ENST00000418381.1	ENST00000272793.5,ENST00000392631.1,ENST00000418381.1	protein_coding,protein_coding,protein_coding	frameshift,frameshift,frameshift	.,.,.	c.4241del,c.704del,c.4241del	4239:acA/ac,702:acA/ac,4239:acA/ac	p.N1414Ifs*2,p.N235Ifs*2,p.N1414Ifs*2	NA	NA	NA	NA	NA	NA	NA	NA	NA	NA	NA	NA	NA	NA	NA	NA	NA
1-03879	WES_NimbleGenV2,WGS_GMKF2	WES_NimbleGenV2,WGS_GMKF2	Y	Same	2:170912003:C:A	2	170912003	C	A	ACC>AAC	UBR3	ENSG00000144357	UBR3	0.999549	ENST00000418381.1	1	0.066032	0.13	404	0.56644	0.22287	1319	missense	3	ENST00000418381.1	ENST00000272793.5,ENST00000392631.1,ENST00000418381.1	protein_coding,protein_coding,protein_coding	missense,missense,missense	.,.,.	c.4694C>A,c.1157C>A,c.4694C>A	4694:aCc/aAc,1157:aCc/aAc,4694:aCc/aAc	p.T1565N,p.T386N,p.T1565N	0.039	0.142195	0.545045	NA	NA	NA	NA	NA	NA	NA	NA	1.476	13.19	0.002	1	0.128	0.006
1-04229	WES_NimbleGenV2	WES_NimbleGenV2	Y	Same	2:171687489:C:A	2	171687489	C	A	GCA>GAA	GAD1	ENSG00000128683	GAD1	0.82254	ENST00000358196.3	0.046164	0.27159	0.474	4505	0.64486	0.0406779	5405	missense	3	ENST00000358196.3	ENST00000344257.5,ENST00000358196.3,ENST00000375272.1	protein_coding,protein_coding,protein_coding	missense,missense,missense	.,.,.	c.334C>A,c.334C>A,c.334C>A	334:Caa/Aaa,334:Caa/Aaa,334:Caa/Aaa	p.Q112K,p.Q112K,p.Q112K	0.084	0.749136	0.748173	NA	NA	NA	NA	NA	NA	NA	NA	1.015	10.75	0	0.774	0.31	0.015
1-02260	WES_NimbleGenV2,WGS_Baylor	WES_NimbleGenV2,WGS_Baylor	Y	Same	2:171862765:G:C	2	171862765	G	C	TGC>TCC	TLK1	ENSG00000198586	TLK1	0.999995	ENST00000431350.2	0.99999	0.063831	0.165	698	0.49902	0.427029	98	missense	5	ENST00000431350.2	ENST00000360843.3,ENST00000431350.2,ENST00000434911.2,ENST00000442919.2,ENST00000521943.1	protein_coding,protein_coding,protein_coding,protein_coding,protein_coding	missense,missense,missense,missense,missense	.,.,.,.,.	c.1859C>G,c.1796C>G,c.1508C>G,c.1652C>G,c.1652C>G	1859:gCa/gGa,1796:gCa/gGa,1508:gCa/gGa,1652:gCa/gGa,1652:gCa/gGa	p.A620G,p.A599G,p.A503G,p.A551G,p.A551G	0.309	2.25408	0.841653	NA	NA	NA	NA	NA	NA	NA	NA	6.339	29.3	0.947	0.028	0.544	0.02
GT04011402	WES_PHN	WES_PHN	Y	Same	2:173460682:G:A	2	173460682	G	A	CGT>CAT	PDK1	ENSG00000152256	PDK1	0.00465669	ENST00000282077.3	1.0963e-05	0.50091	0.812	8419	0.78916	0.00697568	11895	synonymous	5	ENST00000282077.3	ENST00000282077.3,ENST00000392571.2,ENST00000410055.1,ENST00000543905.1,ENST00000544863.1	protein_coding,protein_coding,protein_coding,protein_coding,protein_coding	synonymous,synonymous,synonymous,synonymous,synonymous	.,.,.,.,.	c.1296G>A,c.1356G>A,c.1296G>A,c.1068G>A,c.831G>A	1296:acG/acA,1356:acG/acA,1296:acG/acA,1068:acG/acA,831:acG/acA	p.T432=,p.T452=,p.T432=,p.T356=,p.T277=	NA	NA	NA	2.197e-05	4.162e-05	2.794e-05	6.131e-05	1.224e-05	1.819e-05	6.329e-05	6.344e-05	NA	NA	NA	NA	NA	NA
1-08832	WES_MedExome	WES_MedExome	Y	Same	2:176829132:G:A	2	176829132	G	A	AGC>AAC	KIAA1715	ENSG00000144320	LNPK	0.00192358	ENST00000272748.4	0.00062151	0.386	0.655	6597	0.89369	0.0159035	8602	missense	3	ENST00000272748.4	ENST00000272748.4,ENST00000535310.1,ENST00000544803.1	protein_coding,protein_coding,protein_coding	missense,missense,missense	.,.,.	c.461C>T,c.236C>T,c.461C>T	461:gCt/gTt,236:gCt/gTt,461:gCt/gTt	p.A154V,p.A79V,p.A154V	0.051	0.227411	0.472859	NA	NA	NA	NA	NA	NA	NA	NA	1.833	15.18	0.066	0.577	0.061	0.003
1-00042	WES_NimbleGenV2,WGS_CMG	WGS_CMG	Y	NA	2:176946958:G:C	2	176946958	G	C	GGG>GCG	EVX2	ENSG00000174279	EVX2	NA	ENST00000308618.4	0.39955	0.21467	0.676	6812	0.97103	NA	NA	missense	1	ENST00000308618.4	ENST00000308618.4	protein_coding	missense	NA	c.647C>G	647:cCc/cGc	p.P216R	0.775	NA	0.941298	NA	NA	NA	NA	NA	NA	NA	NA	6.269	29	0.999	0	0.823	0.18
1-01923	WES_MedExome,WGS_GMKF2	WES_MedExome,WGS_GMKF2	Y	Same	2:176981853:G:A	2	176981853	G	A	AGT>AAT	HOXD10	ENSG00000128710	HOXD10	0.132556	ENST00000249501.4	0.062918	0.33315	0.762	7850	1.0178	0.0362736	5756	missense	1	ENST00000249501.4	ENST00000249501.4	protein_coding	missense	NA	c.292G>A	292:Gtc/Atc	p.V98I	0.108	0.0570563	0.401637	0.0001	0	0.0002	0	8.748e-05	1.758e-05	0.0007	0.0007	1.494	13.28	0.002	0.351	0.132	0.004
1-05570	WES_MedExome,WGS_Baylor	WES_MedExome,WGS_Baylor	Y	Same	2:178257624:G:A	2	178257624	G	A	CGG>CAG	AGPS	ENSG00000018510	AGPS	0.998805	ENST00000264167.4	1	0.024715	0.117	301	0.51965	0.117854	2578	missense	2	ENST00000264167.4	ENST00000264167.4,ENST00000409888.1	protein_coding,protein_coding	missense,missense	.,.	c.107G>A,c.107G>A	107:cGg/cAg,107:cGg/cAg	p.R36Q,p.R36Q	0.433	1.01363	0.816915	NA	NA	NA	NA	NA	NA	NA	NA	3.771	23.4	0.016	0.17	0.325	0.931
1-00057	WES_NimbleGenV2	WES_NimbleGenV2	Y	Same	2:179350394:G:A	2	179350394	G	A	AGA>AAA	PLEKHA3	ENSG00000116095	PLEKHA3	0.0229787	ENST00000234453.5	0.015972	0.35291	0.697	7077	0.68508	0.0123395	9570	missense	1	ENST00000234453.5	ENST00000234453.5	protein_coding	missense	NA	c.67G>A	67:Gat/Aat	p.D23N	0.393	1.20439	0.893324	NA	NA	NA	NA	NA	NA	NA	NA	5.259	25.7	0.632	0.476	0.134	0.064
1-04638	WES_NimbleGenV2	WES_NimbleGenV2	Y	Same	2:179422718:G:A	2	179422718	G	A	AGT>AAT	TTN	ENSG00000155657	TTN	1.21111e-32	ENST00000589042.1	2.5582e-96	0.3268	0.354	3011	1.0233	NA	NA	synonymous	6	ENST00000589042.1	ENST00000342175.6,ENST00000342992.6,ENST00000359218.5,ENST00000460472.2,ENST00000589042.1,ENST00000591111.1	protein_coding,protein_coding,protein_coding,protein_coding,protein_coding,protein_coding	synonymous,synonymous,synonymous,synonymous,synonymous,synonymous	.,.,.,.,.,.	c.60744C>T,c.79659C>T,c.60543C>T,c.60168C>T,c.87363C>T,c.82440C>T	60744:aaC/aaT,79659:aaC/aaT,60543:aaC/aaT,60168:aaC/aaT,87363:aaC/aaT,82440:aaC/aaT	p.N20248=,p.N26553=,p.N20181=,p.N20056=,p.N29121=,p.N27480=	NA	NA	NA	NA	NA	NA	NA	NA	NA	NA	NA	NA	NA	NA	NA	NA	NA
1-02050	WES_NimbleGenV2	WES_NimbleGenV2	Y	Same	2:179431077:A:G	2	179431077	A	G	CAA>CGA	TTN	ENSG00000155657	TTN	1.21111e-32	ENST00000589042.1	2.5582e-96	0.3268	0.354	3011	1.0233	NA	NA	synonymous	6	ENST00000589042.1	ENST00000342175.6,ENST00000342992.6,ENST00000359218.5,ENST00000460472.2,ENST00000589042.1,ENST00000591111.1	protein_coding,protein_coding,protein_coding,protein_coding,protein_coding,protein_coding	synonymous,synonymous,synonymous,synonymous,synonymous,synonymous	.,.,.,.,.,.	c.53163T>C,c.72078T>C,c.52962T>C,c.52587T>C,c.79782T>C,c.74859T>C	53163:ctT/ctC,72078:ctT/ctC,52962:ctT/ctC,52587:ctT/ctC,79782:ctT/ctC,74859:ctT/ctC	p.L17721=,p.L24026=,p.L17654=,p.L17529=,p.L26594=,p.L24953=	NA	NA	NA	NA	NA	NA	NA	NA	NA	NA	NA	NA	NA	NA	NA	NA	NA
1-00297	WES_NimbleGenV2	WES_NimbleGenV2	Y	Same	2:179574337:T:C	2	179574337	T	C	ATT>ACT	TTN	ENSG00000155657	TTN	1.21111e-32	ENST00000589042.1	2.5582e-96	0.3268	0.354	3011	1.0233	NA	NA	missense	6	ENST00000589042.1	ENST00000342175.6,ENST00000342992.6,ENST00000359218.5,ENST00000460472.2,ENST00000589042.1,ENST00000591111.1	protein_coding,protein_coding,protein_coding,protein_coding,protein_coding,protein_coding	intron,missense,intron,intron,missense,missense	.,.,.,.,.,.	c.13858+28472A>G,c.24977A>G,c.13657+28472A>G,c.13282+28472A>G,c.28709A>G,c.27758A>G	.,24977:aAt/aGt,.,.,28709:aAt/aGt,27758:aAt/aGt	.,p.N8326S,.,.,p.N9570S,p.N9253S	0.557	0.418019	0.496703	8.3e-06	0	1.113e-05	0	8.036e-06	8.869e-06	3.269e-05	3.27e-05	2.188	17.43	0.999	0.127	0.07	0.02
1-00390	WES_NimbleGenV2,WGS_Baylor	WES_NimbleGenV2,WGS_Baylor	Y	Same	2:179577606:C:T	2	179577606	C	T	ACT>ATT	TTN	ENSG00000155657	TTN	1.21111e-32	ENST00000589042.1	2.5582e-96	0.3268	0.354	3011	1.0233	NA	NA	missense	6	ENST00000589042.1	ENST00000342175.6,ENST00000342992.6,ENST00000359218.5,ENST00000460472.2,ENST00000589042.1,ENST00000591111.1	protein_coding,protein_coding,protein_coding,protein_coding,protein_coding,protein_coding	intron,missense,intron,intron,missense,missense	.,.,.,.,.,.	c.13858+25203G>A,c.23414G>A,c.13657+25203G>A,c.13282+25203G>A,c.27146G>A,c.26195G>A	.,23414:aGt/aAt,.,.,27146:aGt/aAt,26195:aGt/aAt	.,p.S7805N,.,.,p.S9049N,p.S8732N	0.136	0.0777258	0.41874	NA	NA	NA	NA	NA	NA	NA	NA	1.226	11.88	0	0.492	0.034	0.008
1-01505	WES_NimbleGenV2	WES_NimbleGenV2	Y	Same	2:179598610:G:T	2	179598610	G	T	GGT>GTT	TTN	ENSG00000155657	TTN	1.21111e-32	ENST00000589042.1	2.5582e-96	0.3268	0.354	3011	1.0233	NA	NA	missense	6	ENST00000589042.1	ENST00000342175.6,ENST00000342992.6,ENST00000359218.5,ENST00000460472.2,ENST00000589042.1,ENST00000591111.1	protein_coding,protein_coding,protein_coding,protein_coding,protein_coding,protein_coding	intron,missense,intron,intron,missense,missense	.,.,.,.,.,.	c.13858+4199C>A,c.11774C>A,c.13657+4199C>A,c.13282+4199C>A,c.15506C>A,c.14555C>A	.,11774:aCc/aAc,.,.,15506:aCc/aAc,14555:aCc/aAc	.,p.T3925N,.,.,p.T5169N,p.T4852N	0.154	0.142522	0.431792	NA	NA	NA	NA	NA	NA	NA	NA	1.704	14.43	0.379	0.245	0.172	0.032
1-02267	WES_MedExome,WGS_GMKF2	WES_MedExome,WGS_GMKF2	Y	Same	2:179611547:C:T	2	179611547	C	T	ACC>ATC	TTN	ENSG00000155657	TTN	1.21111e-32	ENST00000589042.1	2.5582e-96	0.3268	0.354	3011	1.0233	NA	NA	missense	7	ENST00000589042.1	ENST00000342175.6,ENST00000342992.6,ENST00000359218.5,ENST00000360870.5,ENST00000460472.2,ENST00000589042.1,ENST00000591111.1	protein_coding,protein_coding,protein_coding,protein_coding,protein_coding,protein_coding,protein_coding	intron,intron,intron,missense,intron,intron,intron	.,.,.,.,.,.,.	c.10799-4899G>A,c.10360+6304G>A,c.10598-4899G>A,c.15580G>A,c.10223-4899G>A,c.11312-4899G>A,c.10361-4899G>A	.,.,.,15580:Gta/Ata,.,.,.	.,.,.,p.V5194I,.,.,.	0.074	NA	NA	NA	NA	NA	NA	NA	NA	NA	NA	0.982	10.56	0.103	0.433	0.048	0.022
1-02987	WES_NimbleGenV2,WGS_Baylor	WES_NimbleGenV2,WGS_Baylor	Y	Same	2:179613013:C:T	2	179613013	C	T	TCG>TTG	TTN	ENSG00000155657	TTN	1.21111e-32	ENST00000589042.1	2.5582e-96	0.3268	0.354	3011	1.0233	NA	NA	missense	7	ENST00000589042.1	ENST00000342175.6,ENST00000342992.6,ENST00000359218.5,ENST00000360870.5,ENST00000460472.2,ENST00000589042.1,ENST00000591111.1	protein_coding,protein_coding,protein_coding,protein_coding,protein_coding,protein_coding,protein_coding	intron,intron,intron,missense,intron,intron,intron	.,.,.,.,.,.,.	c.10798+4838G>A,c.10360+4838G>A,c.10597+4838G>A,c.14114G>A,c.10222+4838G>A,c.11311+4838G>A,c.10360+4838G>A	.,.,.,14114:cGa/cAa,.,.,.	.,.,.,p.R4705Q,.,.,.	0.077	NA	NA	3.331e-05	3.015e-05	4.469e-05	4.785e-05	4.417e-05	1.777e-05	0.0001	0.0002	0.959	10.42	0	1	0.018	0.004
1-01312	WES_NimbleGenV2,WGS_GMKF2	WES_NimbleGenV2,WGS_GMKF2	Y	Same	2:180047900:C:T	2	180047900	C	T	CCG>CTG	SESTD1	ENSG00000187231	SESTD1	0.989113	ENST00000428443.3	0.99802	0.13441	0.265	1886	0.65678	0.0554901	4442	missense	1	ENST00000428443.3	ENST00000428443.3	protein_coding	missense	NA	c.71G>A	71:cGg/cAg	p.R24Q	0.278	1.14971	0.771204	NA	NA	NA	NA	0	0	NA	NA	6.326	29.2	0.997	0.012	0.66	0.033
1-01696	WES_NimbleGenV2	WES_NimbleGenV2	Y	Same	2:182346351:C:T	2	182346351	C	T	TCG>TTG	ITGA4	ENSG00000115232	ITGA4	0.0288517	ENST00000397033.2	0.00010067	0.31966	0.474	4503	0.80221	0.0294242	6420	missense	1	ENST00000397033.2	ENST00000397033.2	protein_coding	missense	NA	c.781C>T	781:Cgg/Tgg	p.R261W	0.146	0.537715	0.248943	8.344e-06	0	1.12e-05	0	1.209e-05	8.874e-06	6.561e-05	6.563e-05	3.538	23.1	0.004	0.049	0.467	0.047
1-03659	WES_NimbleGenV2	WES_NimbleGenV2	Y	Same	2:183723538:C:T	2	183723538	C	T	CCG>CTG	FRZB	ENSG00000162998	FRZB	0.125666	ENST00000295113.4	0.0010842	0.4901	0.921	9726	0.80778	0.0306059	6298	missense	1	ENST00000295113.4	ENST00000295113.4	protein_coding	missense	NA	c.502G>A	502:Gga/Aga	p.G168R	0.118	0.461825	0.697753	NA	NA	NA	NA	3.988e-06	8.806e-06	8.806e-06	1.118e-05	3.89	23.5	0.393	0.199	0.391	0.023
1-01360	WES_NimbleGenV2	WES_NimbleGenV2	Y	Same	2:183792856:C:A	2	183792856	C	A	TCT>TAT	NCKAP1	ENSG00000061676	NCKAP1	1	ENST00000360982.2	1	0	0.044	9	0.50127	0.523563	28	stop_gained	2	ENST00000360982.2	ENST00000360982.2,ENST00000361354.4	protein_coding,protein_coding	stop_gained,stop_gained	.,.	c.3187G>T,c.3169G>T	3187:Gaa/Taa,3169:Gaa/Taa	p.E1063*,p.E1057*	NA	NA	NA	NA	NA	NA	NA	NA	NA	NA	NA	15.191	49	NA	NA	NA	NA
1-01913	WES_NimbleGenV2,WGS_GMKF2	WES_NimbleGenV2,WGS_GMKF2	Y	Same	2:187611953:A:T	2	187611953	A	T	AAC>ATC	FAM171B	ENSG00000144369	FAM171B	0.0574214	ENST00000304698.5	0.48535	0.21699	0.408	3664	0.79616	0.0509854	4716	missense	1	ENST00000304698.5	ENST00000304698.5	protein_coding	missense	NA	c.700A>T	700:Act/Tct	p.T234S	0.076	0.245333	0.431804	NA	NA	NA	NA	NA	NA	NA	NA	1.484	13.23	0.523	0.383	0.173	0.006
1-06688	WES_MedExome	WES_MedExome	Y	Same	2:188225478:C:A	2	188225478	C	A	ACC>AAC	CALCRL	ENSG00000064989	CALCRL	0.926325	ENST00000409998.1	0.9853	0.11528	0.298	2315	0.61503	0.126391	2442	missense	3	ENST00000409998.1	ENST00000392370.3,ENST00000409998.1,ENST00000410068.1	protein_coding,protein_coding,protein_coding	missense,missense,missense	A+1,A+1,A+1	c.628G>T,c.628G>T,c.628G>T	628:Gtt/Ttt,628:Gtt/Ttt,628:Gtt/Ttt	p.V210F,p.V210F,p.V210F	0.223	1.14472	0.368879	NA	NA	NA	NA	NA	NA	NA	NA	5.783	27.1	0.612	0.087	0.74	NA
1-00307	WES_NimbleGenV2	WES_NimbleGenV2	Y	Same	2:190595311:C:A	2	190595311	C	A	CCT>CAT	ANKAR	ENSG00000151687	ANKAR	6.61242e-24	ENST00000520309.1	1.02e-31	0.85289	1.072	11495	0.90977	NA	NA	missense	5	ENST00000520309.1	ENST00000281412.6,ENST00000313581.4,ENST00000431575.2,ENST00000438402.2,ENST00000520309.1	protein_coding,protein_coding,protein_coding,protein_coding,protein_coding	intron,missense,missense,intron,missense	.,.,.,.,.	c.2356+2165C>A,c.3284C>A,c.3071C>A,c.3193+1764C>A,c.3284C>A	.,3284:cCt/cAt,3071:cCt/cAt,.,3284:cCt/cAt	.,p.P1095H,p.P1024H,.,p.P1095H	0.079	0.147392	0.486503	NA	NA	NA	NA	NA	NA	NA	NA	3.194	22.7	0.988	0.085	0.209	0.009
1-03879	WES_NimbleGenV2,WGS_GMKF2	WES_NimbleGenV2,WGS_GMKF2	Y	Same	2:191524171:C:T	2	191524171	C	T	CCT>CTT	NAB1	ENSG00000138386	NAB1	0.848508	ENST00000337386.5	0.021949	0.31438	0.591	5874	0.76206	0.125203	2457	missense	5	ENST00000337386.5	ENST00000337386.5,ENST00000357215.5,ENST00000409581.1,ENST00000409641.1,ENST00000545490.1	protein_coding,protein_coding,protein_coding,protein_coding,protein_coding	missense,missense,missense,missense,upstream_gene	.,.,.,.,.	c.269C>T,c.269C>T,c.269C>T,c.269C>T,.	269:cCt/cTt,269:cCt/cTt,269:cCt/cTt,269:cCt/cTt,.	p.P90L,p.P90L,p.P90L,p.P90L,.	0.47	0.950519	0.84539	NA	NA	NA	NA	NA	NA	NA	NA	6.465	29.9	0.998	0.001	0.231	0.008
1-00166	WES_NimbleGenV2	WES_NimbleGenV2	Y	Same	2:198283314:T:C	2	198283314	T	C	CTG>CCG	SF3B1	ENSG00000115524	SF3B1	1	ENST00000335508.6	1	0.013864	0.066	49	0.19478	0.54729	15	splice_acceptor	4	ENST00000335508.6	ENST00000335508.6,ENST00000409915.4,ENST00000414963.2,ENST00000487698.1	protein_coding,protein_coding,protein_coding,protein_coding	splice_acceptor,splice_acceptor,downstream_gene,downstream_gene	A-2,A-2,.,.	c.416-2A>G,c.*37-2A>G,.,.	.,.,.,.	.,.,.,.	NA	NA	NA	NA	NA	NA	NA	NA	NA	NA	NA	3.924	23.5	NA	NA	NA	NA
1-08820	WES_MedExome	WES_MedExome	Y	Same	2:201722471:T:C	2	201722471	T	C	ATC>ACC	CLK1	ENSG00000013441	CLK1	0.0953475	ENST00000434813.2	7.5962e-07	0.49954	0.769	7934	0.92374	0.0257528	6870	missense	3	ENST00000434813.2	ENST00000321356.4,ENST00000409769.2,ENST00000434813.2	protein_coding,protein_coding,protein_coding	missense,missense,missense	.,.,.	c.802A>G,c.271A>G,c.928A>G	802:Atg/Gtg,271:Atg/Gtg,928:Atg/Gtg	p.M268V,p.M91V,p.M310V	0.377	0.397479	0.677504	NA	NA	NA	NA	NA	NA	NA	NA	3.185	22.7	0.981	0.01	0.859	0.024
1-04530	WES_NimbleGenV2	WES_NimbleGenV2	Y	Same	2:202149705:C:T	2	202149705	C	T	TCT>TTT	CASP8	ENSG00000064012	CASP8	0.00484502	ENST00000358485.4	3.7236e-06	0.51026	0.811	8402	0.82798	0.0173301	8281	synonymous	8	ENST00000358485.4	ENST00000264274.9,ENST00000264275.5,ENST00000323492.7,ENST00000358485.4,ENST00000392258.3,ENST00000392259.2,ENST00000392266.3,ENST00000432109.2	protein_coding,protein_coding,protein_coding,protein_coding,protein_coding,protein_coding,protein_coding,protein_coding	synonymous,synonymous,synonymous,synonymous,downstream_gene,3_prime_UTR,3_prime_UTR,synonymous	.,.,.,.,.,.,.,.	c.717C>T,c.1020C>T,c.924C>T,c.1146C>T,.,c.*196C>T,c.*196C>T,c.969C>T	717:atC/atT,1020:atC/atT,924:atC/atT,1146:atC/atT,.,.,.,969:atC/atT	p.I239=,p.I340=,p.I308=,p.I382=,.,.,.,p.I323=	NA	NA	NA	NA	NA	NA	NA	7.953e-06	0	2.891e-05	NA	NA	NA	NA	NA	NA	NA
1-00788	WES_NimbleGenV2	WES_NimbleGenV2	Y	Same	2:202358261:T:C	2	202358261	T	C	ATA>ACA	ALS2CR11	ENSG00000155754	C2CD6	7.66191e-11	ENST00000439140.1	2.9765e-16	0.55643	0.735	7518	0.72832	NA	NA	missense	3	ENST00000439140.1	ENST00000286195.3,ENST00000439140.1,ENST00000439802.1	protein_coding,protein_coding,protein_coding	intron,missense,intron	.,.,.	c.1581+2357A>G,c.2803A>G,c.*49+2357A>G	.,2803:Ata/Gta,.	.,p.I935V,.	0.035	0.112	0.291144	5.083e-05	0.0001	5.663e-05	0.0001	7.023e-06	1.752e-05	1.752e-05	2.176e-05	-2.947	0.001	0.017	1	0.056	0.003
1-06584	WES_NimbleGenV2	WES_NimbleGenV2	Y	Same	2:202521033:ATGCAGCGGGCTGAGGTGAGACTTCC:A	2	202521033	ATGCAGCGGGCTGAGGTGAGACTTCC	A	NA	MPP4	ENSG00000082126	MPP4	5.87636e-09	ENST00000409474.3	3.418e-18	0.78613	1.056	11329	0.93065	0.00451702	13422	frameshift	7	ENST00000409474.3	ENST00000315506.7,ENST00000359962.5,ENST00000396886.3,ENST00000409143.1,ENST00000409474.3,ENST00000428900.2,ENST00000447335.2	protein_coding,protein_coding,protein_coding,protein_coding,protein_coding,protein_coding,protein_coding	frameshift,frameshift,frameshift,frameshift,frameshift,frameshift,frameshift	.,.,.,.,.,.,.	c.1031_1055del,c.1163_1187del,c.938_962del,c.989_1013del,c.1163_1187del,c.1091_1115del,c.1142_1166del	1031-1055:aGGAAGTCTCACCTCAGCCCGCTGCAt/at,1163-1187:aGGAAGTCTCACCTCAGCCCGCTGCAt/at,938-962:aGGAAGTCTCACCTCAGCCCGCTGCAt/at,989-1013:aGGAAGTCTCACCTCAGCCCGCTGCAt/at,1163-1187:aGGAAGTCTCACCTCAGCCCGCTGCAt/at,1091-1115:aGGAAGTCTCACCTCAGCCCGCTGCAt/at,1142-1166:aGGAAGTCTCACCTCAGCCCGCTGCAt/at	p.R344Mfs*22,p.R388Mfs*22,p.R313Mfs*22,p.R330Mfs*22,p.R388Mfs*22,p.R364Mfs*22,p.R381Mfs*22	NA	NA	NA	NA	NA	NA	NA	NA	NA	NA	NA	NA	NA	NA	NA	NA	NA
1-02546	WES_NimbleGenV2,WGS_Baylor	WGS_Baylor,+WES_NimbleGenV2	Y	NA	2:202549798:G:A	2	202549798	G	A	CGC>CAC	MPP4	ENSG00000082126	MPP4	5.87636e-09	ENST00000409474.3	3.418e-18	0.78613	1.056	11329	0.93065	0.00451702	13422	missense	7	ENST00000409474.3	ENST00000315506.7,ENST00000359962.5,ENST00000396886.3,ENST00000409143.1,ENST00000409474.3,ENST00000428900.2,ENST00000447335.2	protein_coding,protein_coding,protein_coding,protein_coding,protein_coding,protein_coding,protein_coding	missense,missense,missense,missense,missense,missense,missense	.,.,.,.,.,.,.	c.563C>T,c.563C>T,c.431C>T,c.482C>T,c.563C>T,c.563C>T,c.563C>T	563:gCg/gTg,563:gCg/gTg,431:gCg/gTg,482:gCg/gTg,563:gCg/gTg,563:gCg/gTg,563:gCg/gTg	p.A188V,p.A188V,p.A144V,p.A161V,p.A188V,p.A188V,p.A188V	0.2	0.0640457	0.386449	4.076e-05	7.189e-05	4.143e-05	8.555e-05	3.275e-05	6.302e-05	6.302e-05	5.716e-05	2.778	21.2	0.395	0.117	0.359	0.012
1-13333	WES_MedExome	WES_MedExome	Y	Same	2:202609076:AT:A	2	202609076	AT	A	NA	ALS2	ENSG00000003393	ALS2	0.000769641	ENST00000264276.6	8.7204e-12	0.39047	0.516	5017	0.81911	0.0286063	6518	frameshift	2	ENST00000264276.6	ENST00000264276.6,ENST00000457679.2	protein_coding,protein_coding	frameshift,frameshift	.,.	c.2074del,c.10del	2074:Att/tt,10:Att/tt	p.I692Lfs*7,p.I4Lfs*7	NA	NA	NA	NA	NA	NA	NA	NA	NA	NA	NA	NA	NA	NA	NA	NA	NA
1-03637	WES_NimbleGenV2	WES_NimbleGenV2	Y	Same	2:202625805:T:G	2	202625805	T	G	GTT>GGT	ALS2	ENSG00000003393	ALS2	0.000769641	ENST00000264276.6	8.7204e-12	0.39047	0.516	5017	0.81911	0.0286063	6518	missense	2	ENST00000264276.6	ENST00000264276.6,ENST00000467448.1	protein_coding,protein_coding	missense,missense	.,.	c.912A>C,c.912A>C	912:gaA/gaC,912:gaA/gaC	p.E304D,p.E304D	0.082	0.208122	0.271878	NA	NA	NA	NA	NA	NA	NA	NA	-1.007	0.015	0.005	0.359	0.049	0.006
1-01242	WES_NimbleGenV2,WGS_Baylor	WGS_Baylor	Y	NA	2:202965092:G:A	2	202965092	G	A	TGC>TAC	AC079354.1	ENSG00000182329	KIAA2012	NA	ENST00000541917.1	3.209e-07	0.49798	0.756	7790	0.71373	NA	NA	missense	2	ENST00000541917.1	ENST00000295844.3,ENST00000541917.1	protein_coding,protein_coding	missense,missense	.,.	c.1243G>A,c.1075G>A	1243:Gct/Act,1075:Gct/Act	p.A415T,p.A359T	0.134	NA	0.284185	NA	NA	NA	NA	NA	NA	NA	NA	3.273	22.8	0.997	0.098	0.167	0.015
1-02596	WES_NimbleGenV2,WGS_GMKF2	WES_NimbleGenV2,WGS_GMKF2	Y	Same	2:203162628:A:C	2	203162628	A	C	AAG>ACG	NOP58	ENSG00000055044	NOP58	0.509479	ENST00000264279.5	0.003652	0.32629	0.553	5465	0.7369	0.0503348	4761	missense	1	ENST00000264279.5	ENST00000264279.5	protein_coding	missense	D-2	c.1267A>C	1267:Agt/Cgt	p.S423R	0.243	0.56423	0.685487	NA	NA	NA	NA	NA	NA	NA	NA	3.392	23	0.017	0.083	0.784	0.03
1-02680	WES_NimbleGenV2	WES_NimbleGenV2	Y	Same	2:203417610:C:T	2	203417610	C	T	ACG>ATG	BMPR2	ENSG00000204217	BMPR2	0.996668	ENST00000374580.4	0.99998	0.083459	0.191	984	0.75631	0.0850234	3357	missense	2	ENST00000374580.4	ENST00000374574.2,ENST00000374580.4	protein_coding,protein_coding	missense,missense	D-2,D-2	c.1585C>T,c.1585C>T	1585:Cgt/Tgt,1585:Cgc/Tgc	p.R529C,p.R529C	0.555	1.26272	0.751426	4.944e-05	7.496e-05	5.512e-05	9.498e-05	4.772e-05	7.032e-05	9.799e-05	9.801e-05	7.499	34	1	0.001	0.593	0.25
1-01798	WES_MedExome	WES_MedExome	Y	Same	2:204281702:C:G	2	204281702	C	G	TCC>TGC	ABI2	ENSG00000138443	ABI2	0.953329	ENST00000261017.5	0.43122	0.21875	0.46	4343	0.61241	0.0763415	3605	missense	7	ENST00000261017.5	ENST00000261016.6,ENST00000261017.5,ENST00000261018.7,ENST00000295851.5,ENST00000422511.2,ENST00000424558.1,ENST00000430418.1	protein_coding,protein_coding,protein_coding,protein_coding,protein_coding,protein_coding,protein_coding	missense,missense,missense,missense,missense,missense,missense	.,.,.,.,.,.,.	c.928C>G,c.1150C>G,c.622C>G,c.1264C>G,c.1165C>G,c.1246C>G,c.1099C>G	928:Cct/Gct,1150:Cct/Gct,622:Cct/Gct,1264:Cct/Gct,1165:Cct/Gct,1246:Cct/Gct,1099:Cct/Gct	p.P310A,p.P384A,p.P208A,p.P422A,p.P389A,p.P416A,p.P367A	0.343	1.08749	0.777055	NA	NA	NA	NA	NA	NA	NA	NA	2.958	22.1	0.987	0.005	0.418	0.013
1-00522	WES_NimbleGenV2	WES_NimbleGenV2	Y	Same	2:207041095:C:A	2	207041095	C	A	GCC>GAC	GPR1	ENSG00000183671	GPR1	1.83555e-05	ENST00000407325.2	4.0135e-06	0.85443	1.481	15357	1.0025	NA	NA	missense	2	ENST00000407325.2	ENST00000407325.2,ENST00000437420.1	protein_coding,protein_coding	missense,missense	.,.	c.877G>T,c.877G>T	877:Gca/Tca,877:Gca/Tca	p.A293S,p.A293S	0.375	0.144081	0.469552	NA	NA	NA	NA	NA	NA	NA	NA	5.96	27.7	0.978	0.009	0.33	0.022
1-06555	WES_NimbleGenV2	WES_NimbleGenV2	Y	Same	2:207171141:T:C	2	207171141	T	C	GTC>GCC	ZDBF2	ENSG00000204186	ZDBF2	1.37874e-07	ENST00000374423.3	0.010294	0.28399	0.46	4340	0.96233	0.0224858	7357	missense	1	ENST00000374423.3	ENST00000374423.3	protein_coding	missense	NA	c.1889T>C	1889:gTc/gCc	p.V630A	0.055	0.193448	0.322209	NA	NA	NA	NA	NA	NA	NA	NA	0.892	10.03	0.478	0.602	0.237	0.004
1-04355	WES_MedExome,WGS_GMKF2	WES_MedExome,WGS_GMKF2	Y	Same	2:208841972:G:A	2	208841972	G	A	CGC>CAC	PLEKHM3	ENSG00000178385	PLEKHM3	0.766248	ENST00000427836.2	0.00010037	0.36208	0.566	5605	0.80231	0.0426732	5264	missense	3	ENST00000427836.2	ENST00000389247.4,ENST00000427836.2,ENST00000457206.1	protein_coding,protein_coding,protein_coding	missense,missense,missense	.,.,.	c.949C>T,c.949C>T,c.949C>T	949:Cgg/Tgg,949:Cgg/Tgg,949:Cgg/Tgg	p.R317W,p.R317W,p.R317W	0.117	0.297993	0.238313	1.656e-05	1.498e-05	2.22e-05	2.373e-05	2.407e-05	4.423e-05	6.459e-05	6.474e-05	2.733	21	0.002	0.022	0.392	0.013
1-04384	WES_NimbleGenV2	WES_NimbleGenV2	Y	Same	2:210557833:G:GC	2	210557833	G	GC	NA	MAP2	ENSG00000078018	MAP2	0.999983	ENST00000360351.4	1	0.033266	0.105	230	0.91978	0.0574806	4351	frameshift	5	ENST00000360351.4	ENST00000199940.6,ENST00000360351.4,ENST00000361559.4,ENST00000392194.1,ENST00000447185.1	protein_coding,protein_coding,protein_coding,protein_coding,protein_coding	intron,frameshift,intron,intron,frameshift	.,.,.,.,.	c.455-7166dup,c.941dup,c.455-7166dup,c.455-7166dup,c.929dup	.,939-940:-/C,.,.,927-928:-/C	.,p.S315Kfs*18,.,.,p.S311Kfs*18	NA	NA	NA	NA	NA	NA	NA	NA	NA	NA	NA	NA	NA	NA	NA	NA	NA
1-03505	WES_NimbleGenV2,WGS_GMKF2	WES_NimbleGenV2,WGS_GMKF2	Y	Same	2:210560393:G:A	2	210560393	G	A	CGT>CAT	MAP2	ENSG00000078018	MAP2	0.999983	ENST00000360351.4	1	0.033266	0.105	230	0.91978	0.0574806	4351	missense	5	ENST00000360351.4	ENST00000199940.6,ENST00000360351.4,ENST00000361559.4,ENST00000392194.1,ENST00000447185.1	protein_coding,protein_coding,protein_coding,protein_coding,protein_coding	intron,missense,intron,intron,missense	.,.,.,.,.	c.455-4608G>A,c.3499G>A,c.455-4608G>A,c.455-4608G>A,c.3487G>A	.,3499:Gtc/Atc,.,.,3487:Gtc/Atc	.,p.V1167I,.,.,p.V1163I	0.012	0.0506422	0.278144	6.627e-05	3.015e-05	6.662e-05	2.396e-05	6.003e-05	3.561e-05	0.0003	0.0003	-3.754	0.001	0.003	1	0.013	0.003
1-05420	WES_MedExome,WGS_Baylor	WES_MedExome,WGS_Baylor	Y	Same	2:212543833:C:T	2	212543833	C	T	ACG>ATG	ERBB4	ENSG00000178568	ERBB4	0.999901	ENST00000342788.4	0.99912	0.1638	0.265	1885	0.7904	0.0783671	3540	synonymous	3	ENST00000342788.4	ENST00000342788.4,ENST00000402597.1,ENST00000436443.1	protein_coding,protein_coding,protein_coding	synonymous,synonymous,synonymous	.,.,.	c.1566G>A,c.1566G>A,c.1566G>A	1566:tcG/tcA,1566:tcG/tcA,1566:tcG/tcA	p.S522=,p.S522=,p.S522=	NA	NA	NA	3.337e-05	0	4.473e-05	0	3.184e-05	0	0.0001	0.0001	NA	NA	NA	NA	NA	NA
1-01627	WES_NimbleGenV2	WES_NimbleGenV2	Y	Same	2:213886780:G:A	2	213886780	G	A	CGT>CAT	IKZF2	ENSG00000030419	IKZF2	0.922957	ENST00000457361.1	0.98731	0.090858	0.286	2147	0.77131	0.0522192	4639	missense	8	ENST00000457361.1	ENST00000342002.2,ENST00000374319.4,ENST00000374327.4,ENST00000413091.3,ENST00000421754.2,ENST00000434687.1,ENST00000451136.2,ENST00000457361.1	protein_coding,protein_coding,protein_coding,protein_coding,protein_coding,protein_coding,protein_coding,protein_coding	missense,missense,missense,missense,missense,missense,intron,missense	.,.,.,.,.,.,.,.	c.667C>T,c.571C>T,c.214C>T,c.649C>T,c.571C>T,c.649C>T,c.497-8122C>T,c.649C>T	667:Cgc/Tgc,571:Cgc/Tgc,214:Cgc/Tgc,649:Cgc/Tgc,571:Cgc/Tgc,649:Cgc/Tgc,.,649:Cgc/Tgc	p.R223C,p.R191C,p.R72C,p.R217C,p.R191C,p.R217C,.,p.R217C	0.364	0.95949	0.8278	8.261e-06	1.502e-05	NA	NA	3.988e-06	8.828e-06	8.828e-06	NA	7.335	34	0.999	0	0.934	0.036
1-04837	WES_NimbleGenV2	WES_NimbleGenV2	Y	Same	2:216211530:C:T	2	216211530	C	T	CCT>CTT	ATIC	ENSG00000138363	ATIC	2.48609e-13	ENST00000236959.9	3.0109e-19	0.92046	1.248	13427	1.075	0.00712001	11825	missense	3	ENST00000236959.9	ENST00000236959.9,ENST00000435675.1,ENST00000540518.1	protein_coding,protein_coding,protein_coding	missense,missense,missense	.,.,.	c.1369C>T,c.1366C>T,c.1192C>T	1369:Ctt/Ttt,1366:Ctt/Ttt,1192:Ctt/Ttt	p.L457F,p.L456F,p.L398F	0.824	0.362311	0.730427	NA	NA	NA	NA	NA	NA	NA	NA	6.519	31	1	0.001	0.855	0.229
1-00160	WES_NimbleGenV2	WES_NimbleGenV2	Y	Same	2:216861040:T:C	2	216861040	T	C	TTG>TCG	MREG	ENSG00000118242	MREG	5.96361e-06	ENST00000263268.6	1.7187e-07	0.90501	1.491	15440	0.81621	0.00903863	10817	missense	1	ENST00000263268.6	ENST00000263268.6	protein_coding	missense	NA	c.244A>G	244:Aaa/Gaa	p.K82E	0.12	0.139155	0.570714	NA	NA	NA	NA	NA	NA	NA	NA	3.047	22.4	0.447	0.023	0.481	0.007
1-02955	WES_NimbleGenV2	WES_NimbleGenV2	Y	Same	2:216990668:A:C	2	216990668	A	C	CAA>CCA	XRCC5	ENSG00000079246	XRCC5	0.999992	ENST00000392133.3	0.99999	0.04655	0.147	538	0.5991	0.419858	110	missense	2	ENST00000392133.3	ENST00000392132.2,ENST00000392133.3	protein_coding,protein_coding	missense,missense	.,.	c.712A>C,c.712A>C	712:Aag/Cag,712:Aag/Cag	p.K238Q,p.K238Q	0.187	0.934961	0.491681	NA	NA	NA	NA	NA	NA	NA	NA	2.552	19.8	0.163	0.168	0.534	0.015
1-03338	WES_MedExome	WES_MedExome	Y	Same	2:217024881:C:T	2	217024881	C	T	CCT>CTT	XRCC5	ENSG00000079246	XRCC5	0.999992	ENST00000392133.3	0.99999	0.04655	0.147	538	0.5991	0.419858	110	synonymous	2	ENST00000392133.3	ENST00000392132.2,ENST00000392133.3	protein_coding,protein_coding	synonymous,synonymous	.,.	c.1761C>T,c.1761C>T	1761:acC/acT,1761:acC/acT	p.T587=,p.T587=	NA	NA	NA	NA	NA	NA	NA	NA	NA	NA	NA	NA	NA	NA	NA	NA	NA
1-05149	WES_NimbleGenV2	WES_NimbleGenV2	Y	Same	2:218679688:A:G	2	218679688	A	G	AAA>AGA	TNS1	ENSG00000079308	TNS1	0.92494	ENST00000171887.4	0.059861	0.24471	0.363	3107	0.95159	0.00853065	11066	missense	3	ENST00000171887.4	ENST00000171887.4,ENST00000419504.1,ENST00000430930.1	protein_coding,protein_coding,protein_coding	missense,missense,missense	.,.,.	c.4364T>C,c.4325T>C,c.4301T>C	4364:tTt/tCt,4325:tTt/tCt,4301:tTt/tCt	p.F1455S,p.F1442S,p.F1434S	0.762	0.775052	0.875749	NA	NA	NA	NA	NA	NA	NA	NA	6.999	33	0.999	0	0.935	0.111
1-06961	WES_NimbleGenV2	WES_NimbleGenV2	Y	Same	2:218700826:C:T	2	218700826	C	T	ACG>ATG	TNS1	ENSG00000079308	TNS1	0.92494	ENST00000171887.4	0.059861	0.24471	0.363	3107	0.95159	0.00853065	11066	missense	3	ENST00000171887.4	ENST00000171887.4,ENST00000419504.1,ENST00000430930.1	protein_coding,protein_coding,protein_coding	missense,missense,missense	.,.,.	c.2741G>A,c.2741G>A,c.2741G>A	2741:cGt/cAt,2741:cGt/cAt,2741:cGt/cAt	p.R914H,p.R914H,p.R914H	0.298	0.625979	0.625712	1.649e-05	1.5e-05	2.206e-05	2.377e-05	2.784e-05	5.276e-05	6.152e-05	6.166e-05	5.861	27.3	0.998	0.01	0.462	0.052
1-00797	WES_NimbleGenV2,WGS_Baylor	WES_NimbleGenV2,WGS_Baylor	Y	Same	2:219114576:G:A	2	219114576	G	A	CGT>CAT	ARPC2	ENSG00000163466	ARPC2	0.990984	ENST00000295685.10	0.99769	0	0.168	723	0.43518	0.226255	1274	synonymous	2	ENST00000295685.10	ENST00000295685.10,ENST00000315717.5	protein_coding,protein_coding	synonymous,synonymous	.,.	c.810G>A,c.810G>A	810:acG/acA,810:acG/acA	p.T270=,p.T270=	NA	NA	NA	1.754e-05	1.572e-05	1.178e-05	0	7.972e-06	8.815e-06	3.278e-05	3.279e-05	NA	NA	NA	NA	NA	NA
1-02795	WES_NimbleGenV2	WES_NimbleGenV2	Y	Same	2:219127776:G:A	2	219127776	G	A	CGC>CAC	GPBAR1	ENSG00000179921	GPBAR1	1.86484e-06	ENST00000522678.1	1.3633e-09	1.6787	1.951	19030	0.98109	0.00103842	15779	missense	4	ENST00000522678.1	ENST00000479077.1,ENST00000519574.1,ENST00000521462.1,ENST00000522678.1	protein_coding,protein_coding,protein_coding,protein_coding	missense,missense,missense,missense	.,.,.,.	c.329G>A,c.329G>A,c.329G>A,c.329G>A	329:cGc/cAc,329:cGc/cAc,329:cGc/cAc,329:cGc/cAc	p.R110H,p.R110H,p.R110H,p.R110H	0.787	0.33109	0.567975	0.0003	0.0002	0.0004	0.0002	0.0002	0.0002	0.0021	0.0021	6.065	28.1	1	0.004	0.948	0.202
1-04934	WES_NimbleGenV2,WGS_GMKF2	WGS_GMKF2,+WES_NimbleGenV2	Y	NA	2:219128070:G:A	2	219128070	G	A	CGC>CAC	GPBAR1	ENSG00000179921	GPBAR1	1.86484e-06	ENST00000522678.1	1.3633e-09	1.6787	1.951	19030	0.98109	0.00103842	15779	missense	4	ENST00000522678.1	ENST00000479077.1,ENST00000519574.1,ENST00000521462.1,ENST00000522678.1	protein_coding,protein_coding,protein_coding,protein_coding	missense,missense,missense,missense	.,.,.,.	c.623G>A,c.623G>A,c.623G>A,c.623G>A	623:cGc/cAc,623:cGc/cAc,623:cGc/cAc,623:cGc/cAc	p.R208H,p.R208H,p.R208H,p.R208H	0.239	0.33109	0.802628	0.0001	0.0001	0.0002	0.0002	7.962e-05	8.826e-05	0.0003	0.0003	3.301	22.9	1	0.034	0.687	0.012
1-09865	WES_MedExome	WES_MedExome	Y	Same	2:219128346:A:AC	2	219128346	A	AC	NA	GPBAR1	ENSG00000179921	GPBAR1	1.86484e-06	ENST00000522678.1	1.3633e-09	1.6787	1.951	19030	0.98109	0.00103842	15779	frameshift	4	ENST00000522678.1	ENST00000479077.1,ENST00000519574.1,ENST00000521462.1,ENST00000522678.1	protein_coding,protein_coding,protein_coding,protein_coding	frameshift,frameshift,frameshift,frameshift	.,.,.,.	c.899_900insC,c.899_900insC,c.899_900insC,c.899_900insC	899-900:cag/caCg,899-900:cag/caCg,899-900:cag/caCg,899-900:cag/caCg	p.Q300Hfs*68,p.Q300Hfs*68,p.Q300Hfs*68,p.Q300Hfs*68	NA	NA	NA	NA	NA	NA	NA	NA	NA	NA	NA	NA	NA	NA	NA	NA	NA
1-04130	WES_MedExome	WES_MedExome	Y	Same	2:219269139:A:AG	2	219269139	A	AG	NA	CTDSP1	ENSG00000144579	CTDSP1	0.902027	ENST00000273062.2	0.99254	0	0.204	1118	0.75083	0.0513044	4692	frameshift	2	ENST00000273062.2	ENST00000273062.2,ENST00000443891.1	protein_coding,protein_coding	frameshift,frameshift	.,.	c.780dup,c.777dup	777-778:-/G,774-775:-/G	p.S261Efs*15,p.S260Efs*15	NA	NA	NA	NA	NA	NA	NA	NA	NA	NA	NA	NA	NA	NA	NA	NA	NA
1-07280	WES_MedExome,WGS_GMKF2	WES_MedExome,WGS_GMKF2	Y	Same	2:219301256:C:T	2	219301256	C	T	ACA>ATA	VIL1	ENSG00000127831	VIL1	1.21278e-05	ENST00000248444.5	2.6433e-14	0.63128	0.861	9003	0.88573	0.00775447	11470	synonymous	2	ENST00000248444.5	ENST00000248444.5,ENST00000392114.2	protein_coding,protein_coding	synonymous,synonymous	.,.	c.1878C>T,c.945C>T	1878:aaC/aaT,945:aaC/aaT	p.N626=,p.N315=	NA	NA	NA	NA	NA	NA	NA	NA	NA	NA	NA	NA	NA	NA	NA	NA	NA
1-04955	WES_NimbleGenV2	WES_NimbleGenV2	Y	Same	2:219870810:G:T	2	219870810	G	T	CGG>CTG	CCDC108	ENSG00000181378	CFAP65	2.33292e-18	ENST00000341552.5	4.7186e-27	0.62768	0.783	8082	0.97324	0.00650179	12189	synonymous	3	ENST00000341552.5	ENST00000341552.5,ENST00000441968.1,ENST00000453220.1	protein_coding,protein_coding,protein_coding	synonymous,synonymous,synonymous	.,.,.	c.4855C>A,c.4855C>A,c.4855C>A	4855:Cga/Aga,4855:Cga/Aga,4855:Cga/Aga	p.R1619=,p.R1619=,p.R1619=	NA	NA	NA	NA	NA	NA	NA	NA	NA	NA	NA	NA	NA	NA	NA	NA	NA
1-03479	WES_MedExome	WES_MedExome	Y	Same	2:220039545:G:A	2	220039545	G	A	CGG>CAG	CNPPD1	ENSG00000115649	CNPPD1	1.63494e-05	ENST00000409789.1	7.6384e-09	0.69406	1.054	11304	0.97365	0.0118309	9710	synonymous	2	ENST00000409789.1	ENST00000360507.5,ENST00000409789.1	protein_coding,protein_coding	synonymous,synonymous	.,.	c.465C>T,c.465C>T	465:gcC/gcT,465:gcC/gcT	p.A155=,p.A155=	NA	NA	NA	8.343e-05	0.0002	0.0001	0.0002	9.572e-05	0.0001	0.0002	0.0001	NA	NA	NA	NA	NA	NA
1-02538	WES_MedExome	WES_MedExome	Y	Same	2:220044846:C:G	2	220044846	C	G	TCA>TGA	FAM134A	ENSG00000144567	RETREG2	0.75859	ENST00000430297.2	0.24917	0.24214	0.509	4920	0.94964	0.119002	2557	stop_gained	1	ENST00000430297.2	ENST00000430297.2	protein_coding	stop_gained	NA	c.434C>G	434:tCa/tGa	p.S145*	NA	NA	NA	NA	NA	NA	NA	NA	NA	NA	NA	10.855	36	NA	NA	NA	NA
1-02538	WES_MedExome	WES_MedExome	Y	NA	2:220044858:C:T	2	220044858	C	T	CCG>CTG	FAM134A	ENSG00000144567	RETREG2	0.75859	ENST00000430297.2	0.24917	0.24214	0.509	4920	0.94964	0.119002	2557	missense	1	ENST00000430297.2	ENST00000430297.2	protein_coding	missense	NA	c.446C>T	446:cCg/cTg	p.P149L	0.148	0.559931	0.643902	NA	NA	NA	NA	NA	NA	NA	NA	6.708	32	0.897	0.001	0.197	0.017
1-01951	WES_NimbleGenV2,WGS_Baylor	WES_NimbleGenV2,WGS_Baylor	Y	Same	2:220082869:G:C	2	220082869	G	C	TGC>TCC	ABCB6	ENSG00000115657	ABCB6	2.11132e-17	ENST00000265316.3	8.5999e-19	0.73714	0.977	10402	1.0175	0.00566575	12702	missense	2	ENST00000265316.3	ENST00000265316.3,ENST00000439002.2	protein_coding,protein_coding	missense,missense	.,.	c.527C>G,c.527C>G	527:gCa/gGa,527:gCa/gGa	p.A176G,p.A176G	0.184	0.210999	0.432354	NA	NA	NA	NA	NA	NA	NA	NA	1.021	10.78	0.001	0.381	0.194	0.023
1-02956	WES_NimbleGenV2	WES_NimbleGenV2	Y	Same	2:220402405:C:T	2	220402405	C	T	GCG>GTG	ASIC4	ENSG00000072182	ASIC4	0.728515	ENST00000347842.3	0.0028675	0.35169	0.614	6129	0.8952	0.0766282	3598	missense	2	ENST00000347842.3	ENST00000347842.3,ENST00000358078.4	protein_coding,protein_coding	missense,missense	.,.	c.1777C>T,c.1834C>T	1777:Cgg/Tgg,1834:Cgg/Tgg	p.R593W,p.R612W	0.195	0.972417	0.63518	0.0001	0.0002	0.0001	0.0003	0.0002	3.537e-05	0.0001	0.0001	7.288	34	0.999	0	0.23	0.063
1-04813	WES_MedExome	WES_MedExome	Y	Same	2:220435078:G:A	2	220435078	G	A	AGG>AAG	OBSL1	ENSG00000124006	OBSL1	6.64138e-16	ENST00000404537.1	9.9902e-26	0.69503	0.878	9213	0.99944	NA	NA	missense	6	ENST00000404537.1	ENST00000265318.4,ENST00000289656.3,ENST00000373873.4,ENST00000373876.1,ENST00000404537.1,ENST00000603926.1	protein_coding,protein_coding,protein_coding,protein_coding,protein_coding,protein_coding	missense,intron,missense,missense,missense,missense	.,.,.,.,.,.	c.877C>T,c.-228+1038C>T,c.877C>T,c.877C>T,c.877C>T,c.877C>T	877:Ctc/Ttc,.,877:Ctc/Ttc,877:Ctc/Ttc,877:Ctc/Ttc,877:Ctc/Ttc	p.L293F,.,p.L293F,p.L293F,p.L293F,p.L293F	0.374	0.70327	0.61143	NA	NA	NA	NA	NA	NA	NA	NA	5.481	26.2	1	0.008	0.351	0.266
1-01969	WES_NimbleGenV2	WES_NimbleGenV2	Y	Same	2:223436666:T:C	2	223436666	T	C	ATG>ACG	FARSB	ENSG00000116120	FARSB	0.90098	ENST00000281828.6	0.0032955	0.32925	0.558	5509	0.81669	0.0289912	6480	missense	2	ENST00000281828.6	ENST00000281828.6,ENST00000536361.1	protein_coding,protein_coding	missense,missense	.,.	c.1694A>G,c.1397A>G	1694:cAt/cGt,1397:cAt/cGt	p.H565R,p.H466R	0.842	0.806084	0.791492	NA	NA	NA	NA	NA	NA	NA	NA	5.803	27.1	1	0	0.984	0.099
1-00836	WES_NimbleGenV2	WES_NimbleGenV2	Y	Same	2:225266154:A:C	2	225266154	A	C	AAA>ACA	FAM124B	ENSG00000124019	FAM124B	0.0022994	ENST00000409685.3	1.0746e-05	0.74671	1.302	13945	0.87968	0.00647636	12201	missense	3	ENST00000409685.3	ENST00000243806.2,ENST00000389874.3,ENST00000409685.3	protein_coding,protein_coding,protein_coding	missense,missense,missense	.,.,.	c.332T>G,c.332T>G,c.332T>G	332:tTt/tGt,332:tTt/tGt,332:tTt/tGt	p.F111C,p.F111C,p.F111C	0.044	0.277218	0.263854	NA	NA	NA	NA	NA	NA	NA	NA	0.747	9.129	0.249	0.034	0.253	0.013
1-05682	WES_MedExome	WES_MedExome	Y	Same	2:226491763:A:G	2	226491763	A	G	CAC>CGC	NYAP2	ENSG00000144460	NYAP2	0.906196	ENST00000272907.6	0.00030753	0.41617	0.706	7193	0.88958	0.0843367	3378	missense	2	ENST00000272907.6	ENST00000272907.6,ENST00000409269.2	protein_coding,protein_coding	synonymous,missense	.,.	c.1749A>G,c.352A>G	1749:acA/acG,352:Acc/Gcc	p.T583=,p.T118A	0.123	NA	NA	NA	NA	NA	NA	NA	NA	NA	NA	NA	NA	NA	NA	NA	NA
1-05344	WES_NimbleGenV2	WES_NimbleGenV2	Y	Same	2:228153923:T:A	2	228153923	T	A	TTA>TAA	COL4A3	ENSG00000169031	COL4A3	7.5755e-05	ENST00000396578.3	1.0699e-12	0.3983	0.522	5100	0.8164	0.0239599	7132	stop_gained	1	ENST00000396578.3	ENST00000396578.3	protein_coding	stop_gained	NA	c.2939T>A	2939:tTa/tAa	p.L980*	NA	NA	NA	NA	NA	NA	NA	NA	NA	NA	NA	9.819	36	NA	NA	NA	NA
1-07055	WES_NimbleGenV2,WGS_Baylor	WES_NimbleGenV2,WGS_Baylor	Y	Same	2:228230843:T:C	2	228230843	T	C	TTA>TCA	TM4SF20	ENSG00000168955	TM4SF20	2.18814e-06	ENST00000304568.3	0.0001862	0.86089	1.634	16391	1.1021	0.0035998	14099	missense	1	ENST00000304568.3	ENST00000304568.3	protein_coding	missense	NA	c.367A>G	367:Aat/Gat	p.N123D	0.01	0.00985125	0.345234	NA	NA	NA	NA	NA	NA	NA	NA	-0.494	0.227	0	0.275	0.06	0.005
1-02873	WES_MedExome,WGS_GMKF2	WES_MedExome,WGS_GMKF2	Y	Same	2:231036846:C:T	2	231036846	C	T	TCC>TTC	SP110	ENSG00000135899	SP110	3.16369e-09	ENST00000258381.6	1.4595e-14	0.68938	0.945	10016	0.95123	0.00522465	12977	missense	6	ENST00000258381.6	ENST00000258381.6,ENST00000258382.5,ENST00000338556.3,ENST00000358662.4,ENST00000392048.3,ENST00000540870.1	protein_coding,protein_coding,protein_coding,protein_coding,protein_coding,protein_coding	missense,downstream_gene,downstream_gene,missense,downstream_gene,downstream_gene	.,.,.,.,.,.	c.1751G>A,.,.,c.1751G>A,.,.	1751:gGa/gAa,.,.,1751:gGa/gAa,.,.	p.G584E,.,.,p.G584E,.,.	0.027	0.66972	0.255548	NA	NA	NA	NA	NA	NA	NA	NA	2.46	19.21	0.121	0.201	0.06	0.005
1-02917	WES_NimbleGenV2,WGS_Baylor	WES_NimbleGenV2,WGS_Baylor	Y	Same	2:231042275:C:T	2	231042275	C	T	TCA>TTA	SP110	ENSG00000135899	SP110	3.16369e-09	ENST00000258381.6	1.4595e-14	0.68938	0.945	10016	0.95123	0.00522465	12977	missense	6	ENST00000258381.6	ENST00000258381.6,ENST00000258382.5,ENST00000338556.3,ENST00000358662.4,ENST00000392048.3,ENST00000540870.1	protein_coding,protein_coding,protein_coding,protein_coding,protein_coding,protein_coding	missense,missense,missense,missense,missense,missense	.,.,.,.,.,.	c.1569G>A,c.1569G>A,c.675G>A,c.1569G>A,c.1563G>A,c.1587G>A	1569:atG/atA,1569:atG/atA,675:atG/atA,1569:atG/atA,1563:atG/atA,1587:atG/atA	p.M523I,p.M523I,p.M225I,p.M523I,p.M521I,p.M529I	0.188	0.147598	0.294438	NA	NA	NA	NA	3.976e-06	0	3.266e-05	3.267e-05	0.705	8.857	0.002	0.177	0.08	0.019
1-02812	WES_NimbleGenV2,WGS_Baylor	WGS_Baylor,+WES_NimbleGenV2	Y	NA	2:231926008:A:G	2	231926008	A	G	GAT>GGT	PSMD1	ENSG00000173692	PSMD1	0.999999	ENST00000308696.6	1	0.037612	0.118	308	0.53693	0.466118	54	missense	3	ENST00000308696.6	ENST00000308696.6,ENST00000373635.4,ENST00000409643.1	protein_coding,protein_coding,protein_coding	missense,missense,missense	.,.,.	c.44A>G,c.44A>G,c.44A>G	44:gAt/gGt,44:gAt/gGt,44:gAt/gGt	p.D15G,p.D15G,p.D15G	0.132	1.44861	0.656701	NA	NA	NA	NA	NA	NA	NA	NA	3.293	22.8	0.01	0.056	0.42	0.01
1-03244	WES_NimbleGenV2	WES_NimbleGenV2	Y	Same	2:232263135:C:A	2	232263135	C	A	TCA>TAA	B3GNT7	ENSG00000156966	B3GNT7	0.620845	ENST00000287590.5	0.70639	0.1572	0.495	4757	0.79866	NA	NA	missense	1	ENST00000287590.5	ENST00000287590.5	protein_coding	missense	NA	c.705C>A	705:ttC/ttA	p.F235L	0.25	1.52938	0.682027	NA	NA	NA	NA	NA	NA	NA	NA	5.537	26.3	0.997	0.013	0.739	0.024
1-00766	WES_MedExome	WES_MedExome	Y	Same	2:233244292:G:A	2	233244292	G	A	GGG>GAG	ALPP	ENSG00000163283	ALPP	1.68538e-06	ENST00000392027.2	1.8144e-13	0.89906	1.295	13888	1.0682	0.00813335	11260	missense	1	ENST00000392027.2	ENST00000392027.2	protein_coding	missense	NA	c.379G>A	379:Ggc/Agc	p.G127S	0.239	0.0979626	0.282055	NA	NA	NA	NA	NA	NA	NA	NA	0.559	7.867	0.01	0.223	0.179	0.019
1-03855	WES_NimbleGenV2	WES_NimbleGenV2	Y	Same	2:233272433:C:A	2	233272433	C	A	ACG>AAG	ALPPL2	ENSG00000163286	ALPG	6.22053e-06	ENST00000295453.3	1.4933e-11	0.88713	1.315	14075	0.99751	0.00776439	11461	missense	1	ENST00000295453.3	ENST00000295453.3	protein_coding	missense	NA	c.430C>A	430:Cgc/Agc	p.R144S	0.259	0.181665	0.222017	NA	NA	NA	NA	NA	NA	NA	NA	0.543	7.749	0.019	0.428	0.163	0.011
1-04574	WES_NimbleGenV2	WES_NimbleGenV2	Y	Same	2:233431910:C:T	2	233431910	C	T	ACA>ATA	EIF4E2	ENSG00000135930	EIF4E2	0.919559	ENST00000258416.3	0.58161	0.19154	0.495	4764	0.45598	0.0992286	3006	synonymous	7	ENST00000258416.3	ENST00000258416.3,ENST00000409098.1,ENST00000409167.3,ENST00000409322.1,ENST00000409394.1,ENST00000409495.1,ENST00000409514.1	protein_coding,protein_coding,protein_coding,protein_coding,protein_coding,protein_coding,protein_coding	synonymous,synonymous,synonymous,synonymous,synonymous,synonymous,synonymous	.,.,.,.,.,.,.	c.651C>T,c.651C>T,c.516C>T,c.516C>T,c.516C>T,c.651C>T,c.651C>T	651:caC/caT,651:caC/caT,516:caC/caT,516:caC/caT,516:caC/caT,651:caC/caT,651:caC/caT	p.H217=,p.H217=,p.H172=,p.H172=,p.H172=,p.H217=,p.H217=	NA	NA	NA	NA	NA	NA	NA	NA	NA	NA	NA	NA	NA	NA	NA	NA	NA
1-07106	WES_MedExome	WES_MedExome	Y	Same	2:233897561:C:T	2	233897561	C	T	ACG>ATG	NEU2	ENSG00000115488	NEU2	3.08679e-12	ENST00000233840.3	4.5314e-14	1.5246	1.928	18772	1.0042	0.00196017	15247	synonymous	1	ENST00000233840.3	ENST00000233840.3	protein_coding	synonymous	NA	c.180C>T	180:gaC/gaT	p.D60=	NA	NA	NA	6.63e-05	0.0001	8.416e-05	0.0002	7.297e-05	0.0001	0.0003	0.0003	NA	NA	NA	NA	NA	NA
GT04011882	WES_PHN	WES_PHN	Y	Same	2:233995270:G:A	2	233995270	G	A	CGC>CAC	INPP5D	ENSG00000168918	INPP5D	0.167431	ENST00000359570.5	0.97198	0.18476	0.306	2426	0.55681	0.0117936	9726	missense	2	ENST00000359570.5	ENST00000359570.5,ENST00000538935.1	protein_coding,protein_coding	missense,missense	.,.	c.577G>A,c.577G>A	577:Gcc/Acc,577:Gcc/Acc	p.A193T,p.A193T	0.321	0.553721	0.261471	NA	NA	NA	NA	8.026e-06	1.77e-05	1.77e-05	2.249e-05	-0.675	0.082	0.002	NA	0.201	0.013
1-05033	WES_NimbleGenV2	WES_NimbleGenV2	Y	Same	2:234357930:G:A	2	234357930	G	A	CGG>CAG	DGKD	ENSG00000077044	DGKD	0.977071	ENST00000264057.2	0.072171	0.24397	0.366	3153	0.69246	0.0427446	5255	missense	2	ENST00000264057.2	ENST00000264057.2,ENST00000409813.3	protein_coding,protein_coding	missense,missense	.,.	c.1796G>A,c.1664G>A	1796:cGg/cAg,1664:cGg/cAg	p.R599Q,p.R555Q	0.235	0.579231	0.534626	NA	NA	NA	NA	NA	NA	NA	NA	1.908	15.64	0.074	0.581	0.436	0.035
1-04180	WES_NimbleGenV2	WES_NimbleGenV2	Y	Same	2:234363466:G:A	2	234363466	G	A	CGA>CAA	DGKD	ENSG00000077044	DGKD	0.977071	ENST00000264057.2	0.072171	0.24397	0.366	3153	0.69246	0.0427446	5255	synonymous	2	ENST00000264057.2	ENST00000264057.2,ENST00000409813.3	protein_coding,protein_coding	synonymous,synonymous	.,.	c.2322G>A,c.2190G>A	2322:gcG/gcA,2190:gcG/gcA	p.A774=,p.A730=	NA	NA	NA	2.472e-05	1.499e-05	2.205e-05	0	1.591e-05	1.758e-05	3.266e-05	3.276e-05	NA	NA	NA	NA	NA	NA
1-00343	WES_MedExome	WES_MedExome	Y	Same	2:234602360:T:A	2	234602360	T	A	CTC>CAC	UGT1A6	ENSG00000167165	UGT1A6	0.00021788	ENST00000305139.6	3.0491e-07	0.66902	1.064	11419	0.99542	0.00468717	13303	missense	2	ENST00000305139.6	ENST00000305139.6,ENST00000406651.1	protein_coding,protein_coding	missense,5_prime_UTR	.,.	c.710T>A,c.-92T>A	710:cTc/cAc,.	p.L237H,.	0.425	0.581223	NA	NA	NA	NA	NA	NA	NA	NA	NA	4.926	25	1	0	0.562	0.058
1-07501	WES_MedExome	WES_MedExome	Y	Same	2:234854504:A:AT	2	234854504	A	AT	NA	TRPM8	ENSG00000144481	TRPM8	4.7368e-15	ENST00000324695.4	4.5964e-29	0.82117	1.039	11146	0.94682	0.00641175	12243	frameshift	4	ENST00000324695.4	ENST00000324695.4,ENST00000355722.4,ENST00000409625.1,ENST00000433712.2	protein_coding,protein_coding,protein_coding,protein_coding	frameshift,downstream_gene,downstream_gene,5_prime_UTR	.,.,.,.	c.710dup,.,.,c.-484dup	704-705:tat/taTt,.,.,.	p.L237Ffs*8,.,.,.	NA	NA	NA	NA	NA	NA	NA	NA	NA	NA	NA	NA	NA	NA	NA	NA	NA
1-07174	WES_MedExome	WES_MedExome	Y	Same	2:235943597:A:G	2	235943597	A	G	GAG>GGG	SH3BP4	ENSG00000130147	SH3BP4	0.0809644	ENST00000409212.1	0.0025338	0.33707	0.572	5677	0.92673	0.0301411	6350	splice_acceptor	3	ENST00000409212.1	ENST00000344528.4,ENST00000392011.2,ENST00000409212.1	protein_coding,protein_coding,protein_coding	splice_acceptor,5_prime_UTR,5_prime_UTR	A-2,.,.	c.-48-2A>G,c.-50A>G,c.-50A>G	.,.,.	.,.,.	NA	NA	NA	NA	NA	NA	NA	NA	NA	NA	NA	NA	NA	NA	NA	NA	NA
1-06191	WES_NimbleGenV2	WES_NimbleGenV2	Y	Same	2:236626247:G:A	2	236626247	G	A	CGG>CAG	AGAP1	ENSG00000157985	AGAP1	0.999356	ENST00000304032.8	0.99984	0.11687	0.231	1454	0.8479	0.0650515	3986	missense	4	ENST00000304032.8	ENST00000304032.8,ENST00000336665.5,ENST00000409457.1,ENST00000409538.1	protein_coding,protein_coding,protein_coding,protein_coding	missense,missense,missense,missense	.,.,.,.	c.269G>A,c.269G>A,c.269G>A,c.1064G>A	269:cGg/cAg,269:cGg/cAg,269:cGg/cAg,1064:cGg/cAg	p.R90Q,p.R90Q,p.R90Q,p.R355Q	0.534	1.34353	0.894399	NA	NA	NA	NA	NA	NA	NA	NA	7.928	35	1	0.199	0.852	0.109
1-13229	WES_MedExome	WES_MedExome	Y	Same	2:236708096:A:G	2	236708096	A	G	GAT>GGT	AGAP1	ENSG00000157985	AGAP1	0.999356	ENST00000304032.8	0.99984	0.11687	0.231	1454	0.8479	0.0650515	3986	missense	5	ENST00000304032.8	ENST00000304032.8,ENST00000336665.5,ENST00000409457.1,ENST00000409538.1,ENST00000428334.2	protein_coding,protein_coding,protein_coding,protein_coding,protein_coding	missense,missense,missense,missense,missense	.,.,.,.,.	c.887A>G,c.887A>G,c.887A>G,c.1682A>G,c.404A>G	887:gAt/gGt,887:gAt/gGt,887:gAt/gGt,1682:gAt/gGt,404:gAt/gGt	p.D296G,p.D296G,p.D296G,p.D561G,p.D135G	0.293	0.608454	0.711062	NA	NA	NA	NA	NA	NA	NA	NA	2.116	16.96	0.998	0.087	0.87	0.016
1-02814	WES_NimbleGenV2	WES_NimbleGenV2	Y	Same	2:238626431:GGGTGACATCGAGC:G	2	238626431	GGGTGACATCGAGC	G	NA	LRRFIP1	ENSG00000124831	LRRFIP1	0.365512	ENST00000392000.4	0.019511	0.34202	0.675	6801	1.0464	0.0395584	5499	frameshift	4	ENST00000392000.4	ENST00000244815.5,ENST00000289175.6,ENST00000308482.9,ENST00000392000.4	protein_coding,protein_coding,protein_coding,protein_coding	intron,intron,frameshift,intron	.,.,.,.	c.154-1734_154-1722del,c.153+9159_153+9171del,c.229_241del,c.154-1734_154-1722del	.,.,229-241:GGTGACATCGAGCag/ag,.	.,.,p.G77Sfs*34,.	NA	NA	NA	NA	NA	NA	NA	NA	NA	NA	NA	NA	NA	NA	NA	NA	NA
1-08693	WES_MedExome	WES_MedExome	Y	NA	2:238688098:G:C	2	238688098	G	C	CGA>CCA	LRRFIP1	ENSG00000124831	LRRFIP1	0.365512	ENST00000392000.4	0.019511	0.34202	0.675	6801	1.0464	0.0395584	5499	missense	1	NA	ENST00000308482.9	protein_coding	missense	NA	c.1846G>C	1846:Gag/Cag	p.E616Q	0.456	NA	NA	NA	NA	NA	NA	NA	NA	NA	NA	6.63	32	1	0.001	0.46	0.193
1-09889	WES_MedExome,WGS_GMKF2	WGS_GMKF2,+WES_MedExome	Y	NA	2:241375440:C:G	2	241375440	C	G	TCC>TGC	GPC1	ENSG00000063660	GPC1	0.10957	ENST00000264039.2	0.015547	0.32822	0.616	6147	0.95088	0.0231081	7261	synonymous	1	ENST00000264039.2	ENST00000264039.2	protein_coding	synonymous	NA	c.105C>G	105:gtC/gtG	p.V35=	NA	NA	NA	NA	NA	NA	NA	NA	NA	NA	NA	NA	NA	NA	NA	NA	NA
1-00711	WES_NimbleGenV2	WES_NimbleGenV2	Y	Same	2:241513651:G:A	2	241513651	G	A	CGA>CAA	RNPEPL1	ENSG00000142327	RNPEPL1	0.0279016	ENST00000270357.4	4.124e-05	0.47657	0.789	8149	0.646	0.0293199	6431	missense	1	ENST00000270357.4	ENST00000270357.4	protein_coding	missense	NA	c.367G>A	367:Gag/Aag	p.E123K	0.633	1.71379	0.909155	8.312e-06	1.518e-05	1.115e-05	2.423e-05	2.394e-05	2.65e-05	5.787e-05	6.557e-05	7.045	33	0.999	0.001	0.934	0.265
1-00441	WES_NimbleGenV2	WES_NimbleGenV2	Y	Same	2:241631703:C:T	2	241631703	C	T	CCG>CTG	AQP12A	ENSG00000184945	AQP12A	0.0462664	ENST00000337801.4	0.017909	0.6206	1.534	15723	1.2398	NA	NA	synonymous	2	ENST00000337801.4	ENST00000337801.4,ENST00000429564.1	protein_coding,protein_coding	synonymous,synonymous	.,.	c.336C>T,c.372C>T	336:gcC/gcT,372:gcC/gcT	p.A112=,p.A124=	NA	NA	NA	4.596e-05	3.203e-05	2.506e-05	0	5.059e-05	1.809e-05	7.059e-05	7.077e-05	NA	NA	NA	NA	NA	NA
1-04248	WES_NimbleGenV2	WES_NimbleGenV2	Y	Same	2:241723201:C:G	2	241723201	C	G	TCC>TGC	KIF1A	ENSG00000130294	KIF1A	0.999989	ENST00000498729.2	1	0.072632	0.136	460	0.5677	0.0985967	3019	synonymous	2	ENST00000498729.2	ENST00000320389.7,ENST00000498729.2	protein_coding,protein_coding	synonymous,synonymous	.,.	c.753G>C,c.753G>C	753:ggG/ggC,753:ggG/ggC	p.G251=,p.G251=	NA	NA	NA	NA	NA	NA	NA	NA	NA	NA	NA	NA	NA	NA	NA	NA	NA
1-02958	WES_MedExome	WES_MedExome	Y	NA	2:241865265:G:A	2	241865265	G	A	CGA>CAA	AC104809.3	ENSG00000226321	CROCC2	NA	ENST00000430980.2	1.3883e-13	0.60994	0.836	8706	0.90738	NA	NA	missense	1	ENST00000430980.2	ENST00000430980.2	protein_coding	missense	NA	c.202G>A	202:Gag/Aag	p.E68K	0.031	NA	NA	NA	NA	NA	NA	6.905e-06	1.879e-05	1.879e-05	2.278e-05	1.226	11.88	NA	NA	0.086	NA
1-04413	WES_NimbleGenV2,WGS_GMKF2	WGS_GMKF2,+WES_NimbleGenV2	Y	NA	2:241992627:C:T	2	241992627	C	T	ACG>ATG	SNED1	ENSG00000162804	SNED1	0.983763	ENST00000310397.8	0.66246	0.21585	0.332	2761	0.70116	0.0197047	7831	missense	4	ENST00000310397.8	ENST00000310397.8,ENST00000342631.6,ENST00000401884.1,ENST00000405547.3	protein_coding,protein_coding,protein_coding,protein_coding	missense,missense,missense,missense	.,.,.,.	c.2141C>T,c.2141C>T,c.2141C>T,c.2141C>T	2141:aCg/aTg,2141:aCg/aTg,2141:aCg/aTg,2141:aCg/aTg	p.T714M,p.T714M,p.T714M,p.T714M	0.274	1.24011	0.711919	9.183e-06	1.671e-05	1.258e-05	2.8e-05	4.265e-06	9.572e-06	9.572e-06	1.194e-05	4.21	23.9	1	0.003	0.524	0.085
1-02641	WES_NimbleGenV2	WES_NimbleGenV2	Y	Same	2:242093004:G:A	2	242093004	G	A	GGA>GAA	PPP1R7	ENSG00000115685	PPP1R7	0.840144	ENST00000234038.6	0.99458	0.050265	0.238	1517	0.64301	0.0632775	4063	missense	7	ENST00000234038.6	ENST00000234038.6,ENST00000272983.8,ENST00000401987.1,ENST00000402734.1,ENST00000404405.3,ENST00000406106.3,ENST00000407025.1	protein_coding,protein_coding,protein_coding,protein_coding,protein_coding,protein_coding,protein_coding	missense,intron,intron,intron,missense,missense,missense	.,.,.,.,.,.,.	c.166G>A,c.52+3042G>A,c.52+3042G>A,c.4+3881G>A,c.166G>A,c.166G>A,c.166G>A	166:Gag/Aag,.,.,.,166:Gag/Aag,166:Gag/Aag,166:Gag/Aag	p.E56K,.,.,.,p.E56K,p.E56K,p.E56K	0.053	0.353512	0.285906	8.283e-06	1.506e-05	1.11e-05	2.393e-05	3.982e-06	8.807e-06	8.807e-06	1.118e-05	0.659	8.555	0.008	0.662	0.185	0.003
1-05030	WES_MedExome	WES_MedExome	Y	Same	2:242144287:C:T	2	242144287	C	T	ACA>ATA	ANO7	ENSG00000146205	ANO7	1.87089e-30	ENST00000274979.8	3.4578e-42	1.1057	1.371	14558	0.97957	NA	NA	synonymous	2	ENST00000274979.8	ENST00000274979.8,ENST00000402430.3	protein_coding,protein_coding	synonymous,synonymous	.,.	c.1059C>T,c.1056C>T	1059:taC/taT,1056:taC/taT	p.Y353=,p.Y352=	NA	NA	NA	8.465e-06	0	1.137e-05	0	4.004e-06	0	6.226e-05	6.241e-05	NA	NA	NA	NA	NA	NA
1-05536	WES_MedExome	WES_MedExome	Y	NA	2:242167688:A:G	2	242167688	A	G	CAG>CGG	AC104841.2	ENSG00000268485	AC104841.2	NA	NA	NA	NA	NA	NA	NA	NA	NA	missense	1	ENST00000601871.1	ENST00000601871.1	protein_coding	missense	NA	c.116A>G	116:cAg/cGg	p.Q39R	NA	NA	NA	NA	NA	NA	NA	NA	NA	NA	NA	NA	NA	NA	NA	NA	NA
1-01469	WES_NimbleGenV2	WES_NimbleGenV2	Y	Same	2:242275458:C:T	2	242275458	C	T	ACG>ATG	2022-09-02	ENSG00000168385	2022-09-02	0.866555	ENST00000391973.2	0.28815	0.23607	0.496	4779	0.60912	0.0403426	5432	missense	6	ENST00000391973.2	ENST00000360051.3,ENST00000391971.2,ENST00000391973.2,ENST00000401990.1,ENST00000402092.2,ENST00000407971.1	protein_coding,protein_coding,protein_coding,protein_coding,protein_coding,protein_coding	missense,missense,missense,missense,missense,missense	.,.,.,.,.,.	c.286C>T,c.286C>T,c.286C>T,c.316C>T,c.286C>T,c.166C>T	286:Cgc/Tgc,286:Cgc/Tgc,286:Cgc/Tgc,316:Cgc/Tgc,286:Cgc/Tgc,166:Cgc/Tgc	p.R96C,p.R96C,p.R96C,p.R106C,p.R96C,p.R56C	0.468	2.02385	0.882407	NA	NA	NA	NA	NA	NA	NA	NA	6.906	33	0.997	0	0.892	0.108
1-13675	WES_MedExome	WES_MedExome	Y	Same	2:242501798:C:T	2	242501798	C	T	CCG>CTG	BOK	ENSG00000176720	BOK	0.318892	ENST00000318407.3	0.16279	0.32353	1.017	10888	0.96471	NA	NA	missense	1	ENST00000318407.3	ENST00000318407.3	protein_coding	missense	NA	c.256C>T	256:Cgc/Tgc	p.R86C	0.158	0.42701	0.796764	NA	NA	NA	NA	NA	NA	NA	NA	5.986	27.8	0.804	0.064	0.685	0.018
1-06414	WES_NimbleGenV2	WES_NimbleGenV2	Y	Same	3:424213:A:G	3	424213	A	G	GAC>GGC	CHL1	ENSG00000134121	CHL1	2.05382e-06	ENST00000256509.2	8.889e-12	0.47244	0.644	6459	1.2127	0.0164652	8475	missense	2	ENST00000256509.2	ENST00000256509.2,ENST00000397491.2	protein_coding,protein_coding	missense,missense	.,.	c.2035A>G,c.1987A>G	2035:Acc/Gcc,1987:Acc/Gcc	p.T679A,p.T663A	0.029	0.0118109	0.373658	NA	NA	NA	NA	NA	NA	NA	NA	0.17	4.365	0.001	0.27	0.029	0.005
1-04002	WES_NimbleGenV2	WES_NimbleGenV2	Y	Same	3:1269653:C:T	3	1269653	C	T	TCG>TTG	CNTN6	ENSG00000134115	CNTN6	3.58671e-22	ENST00000446702.2	9.0232e-31	0.9089	1.153	12451	1.3643	0.00278642	14682	missense	3	ENST00000446702.2	ENST00000350110.2,ENST00000446702.2,ENST00000539053.1	protein_coding,protein_coding,protein_coding	missense,missense,missense	.,.,.	c.334C>T,c.334C>T,c.118C>T	334:Cgg/Tgg,334:Cgg/Tgg,118:Cgg/Tgg	p.R112W,p.R112W,p.R40W	0.362	0.0178745	0.384471	3.296e-05	0	4.41e-05	0	2.798e-05	0	0.0001	0.0001	7.392	34	0.999	0	0.597	0.075
1-03293	WES_NimbleGenV2	WES_NimbleGenV2	Y	Same	3:1445042:C:A	3	1445042	C	A	CCC>CAC	CNTN6	ENSG00000134115	CNTN6	3.58671e-22	ENST00000446702.2	9.0232e-31	0.9089	1.153	12451	1.3643	0.00278642	14682	synonymous	3	ENST00000446702.2	ENST00000350110.2,ENST00000446702.2,ENST00000539053.1	protein_coding,protein_coding,protein_coding	synonymous,synonymous,synonymous	.,.,.	c.3027C>A,c.3027C>A,c.2811C>A	3027:acC/acA,3027:acC/acA,2811:acC/acA	p.T1009=,p.T1009=,p.T937=	NA	NA	NA	NA	NA	NA	NA	NA	NA	NA	NA	NA	NA	NA	NA	NA	NA
1-10071	WES_MedExome	WES_MedExome	Y	Same	3:5025311:C:G	3	5025311	C	G	TCG>TGG	BHLHE40	ENSG00000134107	BHLHE40	0.941607	ENST00000256495.3	0.99444	0	0.194	1021	0.85895	0.306698	425	synonymous	1	ENST00000256495.3	ENST00000256495.3	protein_coding	synonymous	NA	c.1173C>G	1173:gtC/gtG	p.V391=	NA	NA	NA	NA	NA	NA	NA	NA	NA	NA	NA	NA	NA	NA	NA	NA	NA
1-04775	WES_NimbleGenV2	WES_NimbleGenV2	Y	Same	3:5236911:A:G	3	5236911	A	G	AAT>AGT	EDEM1	ENSG00000134109	EDEM1	5.59576e-11	ENST00000256497.4	1.0594e-13	0.7739	1.088	11699	0.94401	0.00847158	11092	missense	2	ENST00000256497.4	ENST00000256497.4,ENST00000445686.1	protein_coding,protein_coding	missense,5_prime_UTR	.,.	c.527A>G,c.-59A>G	527:aAt/aGt,.	p.N176S,.	0.542	0.817869	0.840935	3.794e-05	7.093e-05	3.719e-05	8.115e-05	2.754e-05	5.754e-05	5.754e-05	4.903e-05	5.969	27.7	1	0.002	0.166	0.108
1-09567	WES_MedExome	WES_MedExome	Y	NA	3:8677499:G:A	3	8677499	G	A	GGG>GAG	SSUH2	ENSG00000125046	SSUH2	2.48998e-08	ENST00000544814.1	3.9939e-10	0.78819	1.182	12763	1.0844	0.00320277	14404	missense	4	ENST00000544814.1	ENST00000317371.4,ENST00000341795.3,ENST00000415132.1,ENST00000544814.1	protein_coding,protein_coding,protein_coding,protein_coding	5_prime_UTR,5_prime_UTR,5_prime_UTR,missense	.,.,.,.	c.-140C>T,c.-140C>T,c.-140C>T,c.73C>T	.,.,.,73:Ccc/Tcc	.,.,.,p.P25S	0.111	0.0785031	0.446293	8.045e-05	0	8.241e-05	0	0	0	NA	NA	1.884	15.49	0.15	0.193	0.133	0.026
1-05660	WES_NimbleGenV2	WES_NimbleGenV2	Y	Same	3:9484996:G:A	3	9484996	G	A	CGA>CAA	SETD5	ENSG00000168137	SETD5	1	ENST00000402198.1	0.99997	0.13025	0.227	1407	0.88525	0.323656	355	missense	5	ENST00000402198.1	ENST00000302463.6,ENST00000402198.1,ENST00000402466.1,ENST00000406341.1,ENST00000407969.1	protein_coding,protein_coding,protein_coding,protein_coding,protein_coding	missense,missense,missense,missense,missense	.,.,.,.,.	c.788G>A,c.1082G>A,c.788G>A,c.1082G>A,c.1139G>A	788:cGa/cAa,1082:cGa/cAa,788:cGa/cAa,1082:cGa/cAa,1139:cGa/cAa	p.R263Q,p.R361Q,p.R263Q,p.R361Q,p.R380Q	0.663	1.52726	0.886707	NA	NA	NA	NA	NA	NA	NA	NA	7.593	34	1	0.093	0.827	0.104
1-01193	WES_MedExome	WES_MedExome	Y	Same	3:9776307:C:G	3	9776307	C	G	ACC>AGC	BRPF1	ENSG00000156983	BRPF1	0.999626	ENST00000383829.2	1	0.076842	0.176	821	0.60936	0.115955	2616	missense	5	ENST00000383829.2	ENST00000302054.3,ENST00000383829.2,ENST00000424362.1,ENST00000433861.2,ENST00000457855.1	protein_coding,protein_coding,protein_coding,protein_coding,protein_coding	missense,missense,missense,missense,missense	.,.,.,.,.	c.483C>G,c.483C>G,c.483C>G,c.483C>G,c.483C>G	483:aaC/aaG,483:aaC/aaG,483:aaC/aaG,483:aaC/aaG,483:aaC/aaG	p.N161K,p.N161K,p.N161K,p.N161K,p.N161K	0.082	1.01293	0.394314	NA	NA	NA	NA	NA	NA	NA	NA	1.179	11.64	0.01	0.865	0.143	0.008
1-04346	WES_NimbleGenV2	WES_NimbleGenV2	Y	Same	3:9959752:C:T	3	9959752	C	T	CCG>CTG	IL17RC	ENSG00000163702	IL17RC	4.25362e-10	ENST00000295981.3	2.3004e-14	0.63612	0.867	9089	0.98769	NA	NA	synonymous	6	ENST00000295981.3	ENST00000295981.3,ENST00000383812.4,ENST00000403601.3,ENST00000413608.1,ENST00000416074.2,ENST00000455057.1	protein_coding,protein_coding,protein_coding,protein_coding,protein_coding,protein_coding	synonymous,synonymous,synonymous,synonymous,5_prime_UTR,synonymous	.,.,.,.,.,.	c.486C>T,c.273C>T,c.273C>T,c.273C>T,c.-5C>T,c.273C>T	486:gcC/gcT,273:gcC/gcT,273:gcC/gcT,273:gcC/gcT,.,273:gcC/gcT	p.A162=,p.A91=,p.A91=,p.A91=,.,p.A91=	NA	NA	NA	NA	NA	NA	NA	0	0	NA	NA	NA	NA	NA	NA	NA	NA
950400309-0	WES_PHN	WES_PHN	Y	NA	3:9988409:G:T	3	9988409	G	T	CGA>CTA	PRRT3	ENSG00000163704	PRRT3	0.658019	ENST00000412055.1	5.3843e-05	0.46243	0.765	7887	0.83164	0.0612006	4155	synonymous	2	ENST00000412055.1	ENST00000411976.2,ENST00000412055.1	protein_coding,protein_coding	downstream_gene,synonymous	.,.	.,c.2448C>A	.,2448:atC/atA	.,p.I816=	NA	NA	NA	0	0	NA	NA	8.643e-06	0	8.663e-05	0.0001	NA	NA	NA	NA	NA	NA
1-02720	WES_NimbleGenV2,WGS_CMG	WES_NimbleGenV2,WGS_CMG	Y	Same	3:10345809:C:T	3	10345809	C	T	ACG>ATG	SEC13	ENSG00000157020	SEC13	0.584365	ENST00000350697.3	0.017926	0.32237	0.606	6059	0.87539	0.0345107	5906	synonymous	5	ENST00000350697.3	ENST00000337354.4,ENST00000350697.3,ENST00000383801.2,ENST00000397109.3,ENST00000397117.1	protein_coding,protein_coding,protein_coding,protein_coding,protein_coding	synonymous,synonymous,synonymous,synonymous,synonymous	.,.,.,.,.	c.765G>A,c.756G>A,c.894G>A,c.714G>A,c.714G>A	765:acG/acA,756:acG/acA,894:acG/acA,714:acG/acA,714:acG/acA	p.T255=,p.T252=,p.T298=,p.T238=,p.T238=	NA	NA	NA	1.649e-05	0	2.207e-05	0	1.988e-05	8.791e-06	0.0002	0.0003	NA	NA	NA	NA	NA	NA
1-00715	WES_NimbleGenV2,WGS_CMG	WES_NimbleGenV2,+WGS_CMG	Y	Same	3:11301371:C:T	3	11301371	C	T	CCG>CTG	HRH1	ENSG00000196639	HRH1	0.00156117	ENST00000397056.1	1.858e-06	0.69831	1.156	12471	0.86237	0.0211306	7578	synonymous	3	ENST00000397056.1	ENST00000397056.1,ENST00000431010.2,ENST00000438284.2	protein_coding,protein_coding,protein_coding	synonymous,synonymous,synonymous	.,.,.	c.648C>T,c.648C>T,c.648C>T	648:gcC/gcT,648:gcC/gcT,648:gcC/gcT	p.A216=,p.A216=,p.A216=	NA	NA	NA	8.248e-06	1.5e-05	NA	NA	3.584e-05	5.287e-05	6.157e-05	6.171e-05	NA	NA	NA	NA	NA	NA
1-05297	WES_NimbleGenV2	WES_NimbleGenV2	Y	Same	3:12544804:CAG:C	3	12544804	CAG	C	NA	TSEN2	ENSG00000154743	TSEN2	0.000104861	ENST00000284995.6	1.0092e-11	0.78696	1.144	12351	1.1735	0.0112827	9932	frameshift	7	ENST00000284995.6	ENST00000284995.6,ENST00000314571.7,ENST00000383797.5,ENST00000402228.3,ENST00000415684.1,ENST00000444864.1,ENST00000454502.2	protein_coding,protein_coding,protein_coding,protein_coding,protein_coding,protein_coding,protein_coding	frameshift,frameshift,frameshift,frameshift,frameshift,frameshift,frameshift	.,.,.,.,.,.,.	c.353_354del,c.353_354del,c.353_354del,c.353_354del,c.353_354del,c.353_354del,c.353_354del	353-354:cAG/c,353-354:cAG/c,353-354:cAG/c,353-354:cAG/c,353-354:cAG/c,353-354:cAG/c,353-354:cAG/c	p.Q118Rfs*4,p.Q118Rfs*4,p.Q118Rfs*4,p.Q118Rfs*4,p.Q118Rfs*4,p.Q118Rfs*4,p.Q118Rfs*4	NA	NA	NA	2.471e-05	2.997e-05	3.306e-05	4.748e-05	2.388e-05	3.524e-05	5.782e-05	6.552e-05	NA	NA	NA	NA	NA	NA
1-00230	WES_NimbleGenV2	WES_NimbleGenV2	Y	Same	3:12610495:C:T	3	12610495	C	T	TCG>TTG	MKRN2	ENSG00000075975	MKRN2	0.407629	ENST00000170447.7	0.0088248	0.35356	0.664	6686	0.90719	0.0425194	5272	stop_gained	3	ENST00000170447.7	ENST00000170447.7,ENST00000411987.1,ENST00000448482.1	protein_coding,protein_coding,protein_coding	missense,intron,stop_gained	.,.,D-2	c.148C>T,c.27-1075C>T,c.148C>T	148:Cgg/Tgg,.,148:Cga/Tga	p.R50W,.,p.R50*	0.437	0.802214	0.659063	NA	NA	NA	NA	3.983e-06	0	5.438e-05	NA	7.404	34	1	0	0.777	NA
1-01538	WES_NimbleGenV2	WES_NimbleGenV2	Y	Same	3:12616400:C:T	3	12616400	C	T	GCT>GTT	MKRN2	ENSG00000075975	MKRN2	0.407629	ENST00000170447.7	0.0088248	0.35356	0.664	6686	0.90719	0.0425194	5272	missense	3	ENST00000170447.7	ENST00000170447.7,ENST00000411987.1,ENST00000448482.1	protein_coding,protein_coding,protein_coding	missense,missense,missense	.,.,.	c.752C>T,c.623C>T,c.746C>T	752:gCt/gTt,623:gCt/gTt,746:gCt/gTt	p.A251V,p.A208V,p.A249V	0.246	0.716152	0.518942	NA	NA	NA	NA	NA	NA	NA	NA	6.821	32	0.996	0.006	0.271	0.041
1-02558	WES_MedExome	WES_MedExome	Y	Same	3:12645687:G:A	3	12645687	G	A	AGG>AAG	RAF1	ENSG00000132155	RAF1	0.999777	ENST00000251849.4	0.85295	0.18859	0.354	3022	0.63809	0.216315	1414	missense	4	ENST00000251849.4	ENST00000251849.4,ENST00000442415.2,ENST00000534997.1,ENST00000542177.1	protein_coding,protein_coding,protein_coding,protein_coding	missense,missense,missense,missense	.,.,.,.	c.782C>T,c.782C>T,c.137C>T,c.539C>T	782:cCt/cTt,782:cCt/cTt,137:cCt/cTt,539:cCt/cTt	p.P261L,p.P261L,p.P46L,p.P180L	0.875	1.35489	0.809754	NA	NA	NA	NA	NA	NA	NA	NA	5.728	26.9	1	0.001	0.947	0.196
1-01061	WES_MedExome	WES_MedExome	Y	Same	3:12645699:G:A	3	12645699	G	A	CGA>CAA	RAF1	ENSG00000132155	RAF1	0.999777	ENST00000251849.4	0.85295	0.18859	0.354	3022	0.63809	0.216315	1414	missense	4	ENST00000251849.4	ENST00000251849.4,ENST00000442415.2,ENST00000534997.1,ENST00000542177.1	protein_coding,protein_coding,protein_coding,protein_coding	missense,missense,missense,missense	.,.,.,.	c.770C>T,c.770C>T,c.125C>T,c.527C>T	770:tCg/tTg,770:tCg/tTg,125:tCg/tTg,527:tCg/tTg	p.S257L,p.S257L,p.S42L,p.S176L	0.651	0.566598	0.818102	NA	NA	NA	NA	NA	NA	NA	NA	4.814	24.8	0.907	0	0.955	0.282
1-04226	WES_MedExome	WES_MedExome	Y	Same	3:12645699:G:A	3	12645699	G	A	CGA>CAA	RAF1	ENSG00000132155	RAF1	0.999777	ENST00000251849.4	0.85295	0.18859	0.354	3022	0.63809	0.216315	1414	missense	4	ENST00000251849.4	ENST00000251849.4,ENST00000442415.2,ENST00000534997.1,ENST00000542177.1	protein_coding,protein_coding,protein_coding,protein_coding	missense,missense,missense,missense	.,.,.,.	c.770C>T,c.770C>T,c.125C>T,c.527C>T	770:tCg/tTg,770:tCg/tTg,125:tCg/tTg,527:tCg/tTg	p.S257L,p.S257L,p.S42L,p.S176L	0.651	0.566598	0.818102	NA	NA	NA	NA	NA	NA	NA	NA	4.814	24.8	0.907	0	0.955	0.282
1-06498	WES_NimbleGenV2,WGS_Baylor	WES_NimbleGenV2,WGS_Baylor	Y	Same	3:13542238:C:T	3	13542238	C	T	GCG>GTG	HDAC11	ENSG00000163517	HDAC11	0.0447802	ENST00000295757.3	0.0069318	0.36553	0.687	6954	0.7289	0.0338738	5957	missense	10	ENST00000295757.3	ENST00000295757.3,ENST00000402259.1,ENST00000402271.1,ENST00000404040.1,ENST00000404548.1,ENST00000405025.1,ENST00000433119.1,ENST00000437379.2,ENST00000446613.2,ENST00000522202.1	protein_coding,protein_coding,protein_coding,protein_coding,protein_coding,protein_coding,protein_coding,protein_coding,protein_coding,protein_coding	synonymous,intron,intron,intron,intron,intron,missense,synonymous,intron,synonymous	.,.,.,.,.,.,.,.,.,.	c.438C>T,c.152-3356C>T,c.253-1133C>T,c.253-2146C>T,c.253-3356C>T,c.169-3356C>T,c.311C>T,c.354C>T,c.-87-1133C>T,c.285C>T	438:agC/agT,.,.,.,.,.,311:gCg/gTg,354:agC/agT,.,285:agC/agT	p.S146=,.,.,.,.,.,p.A104V,p.S118=,.,p.S95=	0.081	NA	NA	6.148e-05	0.0001	7.429e-05	0.0002	8.968e-06	2.037e-05	2.037e-05	2.59e-05	2.639	20.4	0.067	NA	NA	0.11
1-04582	WES_MedExome	WES_MedExome	Y	Same	3:14190321:T:G	3	14190321	T	G	GTC>GGC	XPC	ENSG00000154767	XPC	1.31713e-10	ENST00000285021.7	3.6866e-11	0.55619	0.782	8077	0.91489	0.00973134	10537	missense	2	ENST00000285021.7	ENST00000285021.7,ENST00000449060.2	protein_coding,protein_coding	missense,missense	.,.	c.2243A>C,c.2132A>C	2243:gAc/gCc,2132:gAc/gCc	p.D748A,p.D711A	0.262	0.58689	0.652439	NA	NA	NA	NA	NA	NA	NA	NA	4.024	23.6	0.996	0.002	0.441	0.056
1-05296	WES_NimbleGenV2	WES_NimbleGenV2	Y	Same	3:15720828:G:A	3	15720828	G	A	CGT>CAT	ANKRD28	ENSG00000206560	ANKRD28	0.999929	ENST00000399451.2	1	0.074738	0.171	759	0.71281	0.145289	2224	synonymous	2	ENST00000399451.2	ENST00000383777.1,ENST00000399451.2	protein_coding,protein_coding	synonymous,synonymous	.,.	c.2550C>T,c.2451C>T	2550:aaC/aaT,2451:aaC/aaT	p.N850=,p.N817=	NA	NA	NA	4.972e-05	5.996e-05	6.665e-05	9.498e-05	2.812e-05	3.549e-05	6.536e-05	7.693e-05	NA	NA	NA	NA	NA	NA
1-04400	WES_NimbleGenV2,WGS_Baylor	WES_NimbleGenV2,WGS_Baylor	Y	Same	3:17052065:T:A	3	17052065	T	A	TTA>TAA	PLCL2	ENSG00000154822	PLCL2	0.999119	ENST00000418129.2	0.99999	0	0.088	138	0.59678	0.360955	240	synonymous	3	ENST00000418129.2	ENST00000396755.2,ENST00000418129.2,ENST00000432376.1	protein_coding,protein_coding,protein_coding	synonymous,synonymous,synonymous	.,.,.	c.849T>A,c.849T>A,c.849T>A	849:ctT/ctA,849:ctT/ctA,849:ctT/ctA	p.L283=,p.L283=,p.L283=	NA	NA	NA	8.245e-06	1.5e-05	1.103e-05	2.377e-05	1.195e-05	2.647e-05	2.647e-05	3.351e-05	NA	NA	NA	NA	NA	NA
1-08965	WES_MedExome	WES_MedExome	Y	Same	3:19974888:G:C	3	19974888	G	C	TGT>TCT	EFHB	ENSG00000163576	EFHB	6.02556e-17	ENST00000295824.9	5.7973e-24	0.94257	1.24	13333	1.0327	0.00440596	13498	missense	2	ENST00000295824.9	ENST00000295824.9,ENST00000344838.4	protein_coding,protein_coding	missense,missense	.,.	c.623C>G,c.233C>G	623:aCa/aGa,233:aCa/aGa	p.T208R,p.T78R	0.041	0.0484821	0.279828	NA	NA	NA	NA	NA	NA	NA	NA	2.642	20.5	0.571	0.007	0.146	0.005
1-06774	WES_MedExome	WES_MedExome	Y	Same	3:20153249:A:G	3	20153249	A	G	AAA>AGA	KAT2B	ENSG00000114166	KAT2B	0.998927	ENST00000263754.4	0.98975	0.16312	0.294	2250	0.69525	0.0690936	3854	missense	1	ENST00000263754.4	ENST00000263754.4	protein_coding	missense	NA	c.1013A>G	1013:aAa/aGa	p.K338R	0.155	0.476493	0.751976	NA	NA	NA	NA	NA	NA	NA	NA	2.794	21.3	0.344	0.163	0.343	0.028
1-00030	WES_NimbleGenV2,WGS_GMKF2	WES_NimbleGenV2,WGS_GMKF2	Y	Same	3:23959465:G:A	3	23959465	G	A	GGC>GAC	RPL15	ENSG00000174748	RPL15	0.956294	ENST00000307839.5	0.97146	0	0.272	1963	0.54459	0.192339	1777	missense	6	ENST00000307839.5	ENST00000307839.5,ENST00000354811.5,ENST00000413699.1,ENST00000415719.1,ENST00000435882.1,ENST00000456530.2	protein_coding,protein_coding,protein_coding,protein_coding,protein_coding,protein_coding	missense,missense,missense,missense,missense,missense	.,.,.,.,.,.	c.115G>A,c.115G>A,c.115G>A,c.115G>A,c.115G>A,c.115G>A	115:Gct/Act,115:Gct/Act,115:Gct/Act,115:Gct/Act,115:Gct/Act,115:Gct/Act	p.A39T,p.A39T,p.A39T,p.A39T,p.A39T,p.A39T	0.295	1.53347	0.839899	NA	NA	NA	NA	NA	NA	NA	NA	2.424	18.98	0.006	0.037	0.837	0.216
1-02588	WES_MedExome	WES_MedExome	Y	Same	3:24001232:T:A	3	24001232	T	A	ATA>AAA	NR1D2	ENSG00000174738	NR1D2	0.631422	ENST00000312521.4	0.0061743	0.34421	0.621	6207	0.85222	0.0522257	4638	missense	1	ENST00000312521.4	ENST00000312521.4	protein_coding	missense	NA	c.443T>A	443:aTa/aAa	p.I148K	0.985	1.03116	0.854732	NA	NA	NA	NA	NA	NA	NA	NA	6.384	29.5	1	0	0.921	0.467
1-04056	WES_NimbleGenV2,WGS_Baylor	WES_NimbleGenV2,WGS_Baylor	Y	Same	3:25650703:G:A	3	25650703	G	A	TGG>TAG	TOP2B	ENSG00000077097	TOP2B	0.997311	ENST00000435706.2	0.99989	0.15225	0.247	1648	0.60999	0.0714441	3761	missense	4	ENST00000435706.2	ENST00000264331.4,ENST00000435706.2,ENST00000540199.1,ENST00000542520.1	protein_coding,protein_coding,protein_coding,protein_coding	missense,missense,missense,missense	.,.,.,.	c.4064C>T,c.4049C>T,c.620C>T,c.620C>T	4064:cCa/cTa,4049:cCa/cTa,620:cCa/cTa,620:cCa/cTa	p.P1355L,p.P1350L,p.P207L,p.P207L	0.428	0.219414	0.837369	NA	NA	NA	NA	NA	NA	NA	NA	6.87	33	0.998	0.001	0.839	0.024
1-02668	WES_MedExome	WES_MedExome	Y	Same	3:25832752:T:C	3	25832752	T	C	GTA>GCA	OXSM	ENSG00000151093	OXSM	0.00330642	ENST00000280701.3	2.4742e-05	0.66249	1.156	12475	1.0039	0.00314094	14462	missense	2	ENST00000280701.3	ENST00000280701.3,ENST00000420173.2	protein_coding,protein_coding	missense,missense	.,.	c.241T>C,c.241T>C	241:Tat/Cat,241:Tat/Cat	p.Y81H,p.Y81H	0.266	0.438298	0.665625	NA	NA	NA	NA	NA	NA	NA	NA	3.568	23.1	0.995	0	0.489	0.006
1-04378	WES_NimbleGenV2	WES_NimbleGenV2	Y	Same	3:27333034:G:C	3	27333034	G	C	TGC>TCC	NEK10	ENSG00000163491	NEK10	0.000236569	ENST00000341435.5	7.6572e-10	0.51843	0.74	7601	0.90841	0.0179133	8154	missense	3	ENST00000341435.5	ENST00000341435.5,ENST00000357467.2,ENST00000429845.2	protein_coding,protein_coding,protein_coding	missense,upstream_gene,missense	.,.,.	c.1417C>G,.,c.1417C>G	1417:Cat/Gat,.,1417:Cat/Gat	p.H473D,.,p.H473D	0.674	0.608241	0.733605	8.424e-06	1.524e-05	1.134e-05	2.432e-05	4.022e-06	8.884e-06	8.884e-06	1.13e-05	6.13	28.4	0.991	0.022	0.937	0.049
1-07172	WES_MedExome	WES_MedExome	Y	Same	3:27759041:C:T	3	27759041	C	T	TCC>TTC	EOMES	ENSG00000163508	EOMES	0.711878	ENST00000295743.4	0.98443	0.11598	0.3	2338	0.8702	0.0402184	5443	synonymous	3	ENST00000295743.4	ENST00000295743.4,ENST00000449599.1,ENST00000537516.1	protein_coding,protein_coding,protein_coding	synonymous,synonymous,synonymous	.,.,.	c.1581G>A,c.1638G>A,c.753G>A	1581:ggG/ggA,1638:ggG/ggA,753:ggG/ggA	p.G527=,p.G546=,p.G251=	NA	NA	NA	NA	NA	NA	NA	NA	NA	NA	NA	NA	NA	NA	NA	NA	NA
1-10070	WES_NimbleGenV2	WES_NimbleGenV2	Y	Same	3:30715724:G:A	3	30715724	G	A	TGT>TAT	TGFBR2	ENSG00000163513	TGFBR2	0.0355927	ENST00000359013.4	0.12535	0.26301	0.519	5050	0.65224	0.018078	8119	missense	2	ENST00000359013.4	ENST00000295754.5,ENST00000359013.4	protein_coding,protein_coding	missense,missense	.,.	c.1382G>A,c.1457G>A	1382:tGt/tAt,1457:tGt/tAt	p.C461Y,p.C486Y	0.647	1.92397	0.896272	NA	NA	NA	NA	NA	NA	NA	NA	6.231	28.8	0.977	0.001	0.99	0.118
1-07313	WES_MedExome	WES_MedExome	Y	Same	3:32611912:C:G	3	32611912	C	G	CCT>CGT	DYNC1LI1	ENSG00000144635	DYNC1LI1	0.977919	ENST00000273130.4	0.96348	0.14317	0.328	2704	0.82164	0.160133	2105	splice_acceptor	2	ENST00000273130.4	ENST00000273130.4,ENST00000432458.2	protein_coding,protein_coding	splice_acceptor,splice_acceptor	A-1,A-1	c.147-1G>C,c.147-1G>C	.,.	.,.	NA	NA	NA	NA	NA	NA	NA	NA	NA	NA	NA	5.188	25.5	NA	NA	NA	NA
1-07665	WES_MedExome	WES_MedExome	Y	Same	3:32995812:A:C	3	32995812	A	C	TAA>TCA	CCR4	ENSG00000183813	CCR4	0.760807	ENST00000330953.5	0.06863	0.37664	0.973	10352	0.84887	0.240938	1055	missense	1	ENST00000330953.5	ENST00000330953.5	protein_coding	missense	NA	c.898A>C	898:Aat/Cat	p.N300H	0.764	0.785535	0.620762	NA	NA	NA	NA	NA	NA	NA	NA	4.366	24.1	1	0	0.549	0.57
1-01218	WES_NimbleGenV2,WGS_Baylor	WGS_Baylor,+WES_NimbleGenV2	Y	NA	3:36873249:C:T	3	36873249	C	T	TCG>TTG	TRANK1	ENSG00000168016	TRANK1	2.79379e-10	ENST00000429976.2	2.0096e-25	0.53807	0.668	6734	0.85155	NA	NA	missense	3	ENST00000429976.2	ENST00000301807.6,ENST00000428977.2,ENST00000429976.2	protein_coding,protein_coding,protein_coding	missense,missense,missense	.,.,.	c.6043G>A,c.6043G>A,c.7693G>A	6043:Gag/Aag,6043:Gag/Aag,7693:Gag/Aag	p.E2015K,p.E2015K,p.E2565K	0.009	0.200968	0.310253	1.658e-05	3e-05	1.111e-05	2.377e-05	2.41e-05	3.548e-05	3.548e-05	4.499e-05	2.688	20.7	0.017	0.202	0.114	0.004
1-02020	WES_NimbleGenV2	WES_NimbleGenV2	Y	Same	3:37053567:C:T	3	37053567	C	T	CCA>CTA	MLH1	ENSG00000076242	MLH1	0.739578	ENST00000231790.2	3.41e-05	0.37325	0.575	5698	1.0429	0.0361242	5774	synonymous	6	ENST00000231790.2	ENST00000231790.2,ENST00000435176.1,ENST00000455445.2,ENST00000458205.2,ENST00000536378.1,ENST00000539477.1	protein_coding,protein_coding,protein_coding,protein_coding,protein_coding,protein_coding	synonymous,synonymous,5_prime_UTR,5_prime_UTR,5_prime_UTR,5_prime_UTR	.,.,.,.,.,.	c.654C>T,c.360C>T,c.-70C>T,c.-70C>T,c.-70C>T,c.-70C>T	654:tcC/tcT,360:tcC/tcT,.,.,.,.	p.S218=,p.S120=,.,.,.,.	NA	NA	NA	NA	NA	NA	NA	NA	NA	NA	NA	NA	NA	NA	NA	NA	NA
1-11244	WES_MedExome	WES_MedExome	Y	Same	3:37523028:C:G	3	37523028	C	G	CCC>CGC	ITGA9	ENSG00000144668	ITGA9	0.0961917	ENST00000264741.5	0.0081584	0.27345	0.421	3849	0.92636	0.0244608	7046	synonymous	2	ENST00000264741.5	ENST00000264741.5,ENST00000422441.1	protein_coding,protein_coding	synonymous,synonymous	.,.	c.474C>G,c.474C>G	474:ccC/ccG,474:ccC/ccG	p.P158=,p.P158=	NA	NA	NA	NA	NA	NA	NA	NA	NA	NA	NA	NA	NA	NA	NA	NA	NA
1-03662	WES_MedExome,WGS_GMKF2	WES_MedExome,WGS_GMKF2	Y	Same	3:38065846:G:A	3	38065846	G	A	AGC>AAC	PLCD1	ENSG00000187091	PLCD1	2.55416e-09	ENST00000463876.1	1.737e-19	0.82513	1.103	11870	0.96832	0.00520347	12996	missense	2	ENST00000463876.1	ENST00000334661.4,ENST00000463876.1	protein_coding,protein_coding	intron,missense	.,.	c.35-4003C>T,c.79C>T	.,79:Ctc/Ttc	.,p.L27F	0.137	0.23155	0.367888	NA	NA	NA	NA	NA	NA	NA	NA	2.827	21.5	0.257	0.058	0.287	0.009
1-07362	WES_MedExome	WES_MedExome	Y	Same	3:38127738:C:T	3	38127738	C	T	CCG>CTG	DLEC1	ENSG00000008226	DLEC1	6.45016e-18	ENST00000308059.6	2.1303e-35	0.74352	0.911	9587	1.0444	NA	NA	missense	3	ENST00000308059.6	ENST00000308059.6,ENST00000346219.3,ENST00000452631.2	protein_coding,protein_coding,protein_coding	missense,missense,missense	.,.,.	c.1442C>T,c.1442C>T,c.1442C>T	1442:cCg/cTg,1442:cCg/cTg,1442:cCg/cTg	p.P481L,p.P481L,p.P481L	0.046	0.131701	0.380362	8.524e-06	0	1.154e-05	0	2.46e-05	8.987e-06	0.0001	0.0001	2.155	17.21	0.863	0.099	0.182	0.004
1-00880	WES_NimbleGenV2	WES_NimbleGenV2	Y	Same	3:38317884:C:T	3	38317884	C	T	TCC>TTC	SLC22A13	ENSG00000172940	SLC22A13	2.16076e-15	ENST00000311856.4	5.3133e-14	0.95557	1.376	14604	0.98331	0.00377808	13978	synonymous	2	ENST00000311856.4	ENST00000311856.4,ENST00000450935.2	protein_coding,protein_coding	synonymous,downstream_gene	D-3,.	c.1344C>T,.	1344:ctC/ctT,.	p.L448=,.	NA	NA	NA	NA	NA	NA	NA	NA	NA	NA	NA	NA	NA	NA	NA	NA	NA
1-06555	WES_NimbleGenV2	WES_NimbleGenV2	Y	Same	3:38627397:T:A	3	38627397	T	A	ATG>AAG	SCN5A	ENSG00000183873	SCN5A	0.995748	ENST00000413689.1	0.91291	0.20533	0.308	2454	0.78016	0.0632357	4066	missense	10	ENST00000413689.1	ENST00000333535.4,ENST00000413689.1,ENST00000414099.2,ENST00000423572.2,ENST00000425664.1,ENST00000443581.1,ENST00000449557.2,ENST00000450102.2,ENST00000451551.2,ENST00000455624.2	protein_coding,protein_coding,protein_coding,protein_coding,protein_coding,protein_coding,protein_coding,protein_coding,protein_coding,protein_coding	missense,missense,missense,missense,missense,missense,missense,missense,missense,missense	.,.,.,.,.,.,.,.,.,.	c.2572A>T,c.2572A>T,c.2572A>T,c.2572A>T,c.2572A>T,c.2572A>T,c.2572A>T,c.2572A>T,c.2572A>T,c.2572A>T	2572:Atg/Ttg,2572:Atg/Ttg,2572:Atg/Ttg,2572:Atg/Ttg,2572:Atg/Ttg,2572:Atg/Ttg,2572:Atg/Ttg,2572:Atg/Ttg,2572:Atg/Ttg,2572:Atg/Ttg	p.M858L,p.M858L,p.M858L,p.M858L,p.M858L,p.M858L,p.M858L,p.M858L,p.M858L,p.M858L	0.936	1.01901	0.901424	8.247e-06	0	1.104e-05	0	7.956e-06	0	5.782e-05	6.553e-05	4.864	24.9	0.058	0.005	0.76	0.814
1-06170	WES_MedExome	WES_MedExome	Y	Same	3:38739105:C:T	3	38739105	C	T	GCG>GTG	SCN10A	ENSG00000185313	SCN10A	6.14215e-26	ENST00000449082.2	9.9457e-38	0.82473	1.014	10849	1.0583	0.006476	12202	missense	1	ENST00000449082.2	ENST00000449082.2	protein_coding	missense	NA	c.5606G>A	5606:cGc/cAc	p.R1869H	0.362	0.073128	0.332244	4.119e-05	5.993e-05	3.306e-05	4.746e-05	3.982e-05	3.526e-05	8.675e-05	9.83e-05	3.435	23	0.171	0.07	0.234	0.046
GT04014501	WES_PHN	WES_PHN	Y	Same	3:38812782:A:T	3	38812782	A	T	GAC>GTC	SCN10A	ENSG00000185313	SCN10A	6.14215e-26	ENST00000449082.2	9.9457e-38	0.82473	1.014	10849	1.0583	0.006476	12202	missense	1	ENST00000449082.2	ENST00000449082.2	protein_coding	missense	NA	c.587T>A	587:gTc/gAc	p.V196D	0.983	0.468442	0.692858	NA	NA	NA	NA	NA	NA	NA	NA	6.648	32	1	0	0.948	0.572
1-05151	WES_MedExome	WES_MedExome	Y	Same	3:39230142:C:T	3	39230142	C	T	CCG>CTG	XIRP1	ENSG00000168334	XIRP1	2.18394e-17	ENST00000340369.3	2.2682e-30	0.91835	1.168	12603	1.0302	0.0031791	14428	synonymous	3	ENST00000340369.3	ENST00000340369.3,ENST00000396251.1,ENST00000421646.1	protein_coding,protein_coding,protein_coding	synonymous,synonymous,intron	.,.,.	c.795G>A,c.795G>A,c.-167-2990G>A	795:gcG/gcA,795:gcG/gcA,.	p.A265=,p.A265=,.	NA	NA	NA	4.961e-05	4.518e-05	5.538e-05	4.784e-05	5.187e-05	6.163e-05	6.533e-05	7.457e-05	NA	NA	NA	NA	NA	NA
1-02460	WES_MedExome	WES_MedExome	Y	Same	3:40457385:C:G	3	40457385	C	G	CCT>CGT	ENTPD3	ENSG00000168032	ENTPD3	2.55563e-19	ENST00000301825.3	2.6387e-21	1.1728	1.596	16123	0.98866	0.00326952	14353	missense	3	ENST00000301825.3	ENST00000301825.3,ENST00000445129.1,ENST00000456402.1	protein_coding,protein_coding,protein_coding	missense,missense,missense	.,.,.	c.652C>G,c.652C>G,c.652C>G	652:Ctg/Gtg,652:Ctg/Gtg,652:Ctg/Gtg	p.L218V,p.L218V,p.L218V	0.172	0.370935	0.454911	NA	NA	NA	NA	NA	NA	NA	NA	5.817	27.2	0.997	0.003	0.74	0.009
1-02828	WES_NimbleGenV2,WGS_GMKF2	WES_NimbleGenV2,WGS_GMKF2	Y	Same	3:41277216:AG:A	3	41277216	AG	A	NA	CTNNB1	ENSG00000168036	CTNNB1	0.999813	ENST00000349496.5	0.99999	0.02724	0.129	393	0.47258	0.134469	2351	frameshift	5	ENST00000349496.5	ENST00000349496.5,ENST00000396183.3,ENST00000396185.3,ENST00000405570.1,ENST00000453024.1	protein_coding,protein_coding,protein_coding,protein_coding,protein_coding	frameshift,frameshift,frameshift,frameshift,frameshift	A+3,A+3,A+3,A+3,A+3	c.1690del,c.1690del,c.1690del,c.1690del,c.1669del	1686:gaG/ga,1686:gaG/ga,1686:gaG/ga,1686:gaG/ga,1665:gaG/ga	p.V564Sfs*6,p.V564Sfs*6,p.V564Sfs*6,p.V564Sfs*6,p.V557Sfs*6	NA	NA	NA	NA	NA	NA	NA	NA	NA	NA	NA	NA	NA	NA	NA	NA	NA
1-06579	WES_NimbleGenV2	WES_NimbleGenV2	Y	Same	3:41280659:T:G	3	41280659	T	G	ATG>AGG	CTNNB1	ENSG00000168036	CTNNB1	0.999813	ENST00000349496.5	0.99999	0.02724	0.129	393	0.47258	0.134469	2351	stop_gained	5	ENST00000349496.5	ENST00000349496.5,ENST00000396183.3,ENST00000396185.3,ENST00000405570.1,ENST00000453024.1	protein_coding,protein_coding,protein_coding,protein_coding,protein_coding	stop_gained,stop_gained,stop_gained,stop_gained,stop_gained	.,.,.,.,.	c.2172T>G,c.2172T>G,c.2172T>G,c.2172T>G,c.2151T>G	2172:taT/taG,2172:taT/taG,2172:taT/taG,2172:taT/taG,2151:taT/taG	p.Y724*,p.Y724*,p.Y724*,p.Y724*,p.Y717*	NA	NA	NA	NA	NA	NA	NA	NA	NA	NA	NA	7.869	35	NA	NA	NA	NA
1-03661	WES_NimbleGenV2	WES_NimbleGenV2	Y	Same	3:42672717:T:A	3	42672717	T	A	TTG>TAG	NKTR	ENSG00000114857	NKTR	0.991878	ENST00000232978.8	0.94032	0.19983	0.308	2452	0.86515	0.052141	4644	synonymous	1	ENST00000232978.8	ENST00000232978.8	protein_coding	synonymous	NA	c.459T>A	459:atT/atA	p.I153=	NA	NA	NA	NA	NA	NA	NA	NA	NA	NA	NA	NA	NA	NA	NA	NA	NA
1-03661	WES_NimbleGenV2	WES_NimbleGenV2	Y	Same	3:42675145:C:T	3	42675145	C	T	CCG>CTG	NKTR	ENSG00000114857	NKTR	0.991878	ENST00000232978.8	0.94032	0.19983	0.308	2452	0.86515	0.052141	4644	missense	1	ENST00000232978.8	ENST00000232978.8	protein_coding	missense	NA	c.847C>T	847:Cgc/Tgc	p.R283C	0.318	0.197274	0.77201	3.295e-05	4.496e-05	4.408e-05	7.12e-05	1.989e-05	3.518e-05	3.518e-05	4.467e-05	6.577	31	1	0	0.749	0.058
1-04367	WES_NimbleGenV2,WGS_Baylor	WES_NimbleGenV2,WGS_Baylor	Y	Same	3:42754710:C:T	3	42754710	C	T	GCG>GTG	CCDC13	ENSG00000244607	CCDC13	1.15875e-07	ENST00000310232.6	9.0281e-09	0.49735	0.723	7397	0.92169	0.00358454	14112	missense	1	ENST00000310232.6	ENST00000310232.6	protein_coding	missense	NA	c.1817G>A	1817:cGc/cAc	p.R606H	0.034	0.275082	0.326331	4.945e-05	8.996e-05	6.617e-05	0.0001	4.775e-05	8.799e-05	8.799e-05	0.0001	4.495	24.3	0.98	0.011	0.307	0.005
1-03279	WES_NimbleGenV2,WGS_GMKF2	WES_NimbleGenV2,WGS_GMKF2	Y	Same	3:43647287:C:T	3	43647287	C	T	ACC>ATC	ANO10	ENSG00000160746	ANO10	1.9226e-06	ENST00000292246.3	1.0162e-14	0.80866	1.129	12181	0.95185	0.00767777	11512	missense	5	ENST00000292246.3	ENST00000292246.3,ENST00000350459.4,ENST00000396091.3,ENST00000414522.2,ENST00000451430.2	protein_coding,protein_coding,protein_coding,protein_coding,protein_coding	missense,missense,missense,missense,missense	.,.,.,.,.	c.58G>A,c.58G>A,c.58G>A,c.58G>A,c.58G>A	58:Gtc/Atc,58:Gtc/Atc,58:Gtc/Atc,58:Gtc/Atc,58:Gtc/Atc	p.V20I,p.V20I,p.V20I,p.V20I,p.V20I	0.073	0.0851097	0.37749	NA	NA	NA	NA	NA	NA	NA	NA	3.263	22.8	0.054	0.121	0.212	0.016
1-02752	WES_NimbleGenV2	WES_NimbleGenV2	Y	Same	3:44491997:A:G	3	44491997	A	G	GAG>GGG	ZNF445	ENSG00000185219	ZNF445	0.996478	ENST00000425708.2	0.9997	0.082172	0.212	1206	0.83599	0.221755	1342	synonymous	2	ENST00000425708.2	ENST00000396077.2,ENST00000425708.2	protein_coding,protein_coding	synonymous,synonymous	.,.	c.762T>C,c.762T>C	762:gcT/gcC,762:gcT/gcC	p.A254=,p.A254=	NA	NA	NA	NA	NA	NA	NA	NA	NA	NA	NA	NA	NA	NA	NA	NA	NA
1-03026	WES_MedExome	WES_MedExome	Y	Same	3:44763108:T:G	3	44763108	T	G	TTA>TGA	ZNF502	ENSG00000196653	ZNF502	1.40777e-05	ENST00000296091.4	4.1603e-08	0.72768	1.138	12281	0.89625	0.00718235	11791	missense	3	ENST00000296091.4	ENST00000296091.4,ENST00000436624.2,ENST00000449836.1	protein_coding,protein_coding,protein_coding	missense,missense,missense	.,.,.	c.799T>G,c.799T>G,c.799T>G	799:Tat/Gat,799:Tat/Gat,799:Tat/Gat	p.Y267D,p.Y267D,p.Y267D	0.125	0.864339	0.505569	NA	NA	NA	NA	NA	NA	NA	NA	5.137	25.4	0.995	0	0.504	0.005
1-09361	WES_MedExome	WES_MedExome	Y	Same	3:44816862:G:A	3	44816862	G	A	CGG>CAG	KIF15	ENSG00000163808	KIF15	7.4695e-13	ENST00000326047.4	9.5235e-25	0.62682	0.79	8165	0.83115	0.00757793	11572	missense	1	ENST00000326047.4	ENST00000326047.4	protein_coding	missense	NA	c.179G>A	179:cGg/cAg	p.R60Q	0.391	0.8581	0.474416	0.0004	5.994e-05	0.0003	9.494e-05	0.0005	7.032e-05	0.0057	0.0047	6.672	32	0.999	0.047	0.702	0.049
1-01430	WES_NimbleGenV2,WGS_GMKF2	WES_NimbleGenV2,WGS_GMKF2	Y	Same	3:44867616:G:C	3	44867616	G	C	TGA>TCA	KIF15	ENSG00000163808	KIF15	7.4695e-13	ENST00000326047.4	9.5235e-25	0.62682	0.79	8165	0.83115	0.00757793	11572	missense	2	ENST00000326047.4	ENST00000326047.4,ENST00000425755.1	protein_coding,protein_coding	missense,missense	.,.	c.2635G>C,c.1540G>C	2635:Gac/Cac,1540:Gac/Cac	p.D879H,p.D514H	0.272	0.870047	0.586042	NA	NA	NA	NA	NA	NA	NA	NA	6.153	28.5	1	0	0.239	0.038
GT04010762	WES_PHN	WES_PHN	Y	Same	3:45589012:T:C	3	45589012	T	C	GTG>GCG	LARS2	ENSG00000011376	LARS2	2.60644e-07	ENST00000415258.1	8.9333e-17	0.64405	0.857	8955	0.83439	0.0138665	9138	missense	3	ENST00000415258.1	ENST00000265537.3,ENST00000414984.1,ENST00000415258.1	protein_coding,protein_coding,protein_coding	missense,missense,missense	.,.,.	c.2702T>C,c.2573T>C,c.2702T>C	2702:gTg/gCg,2573:gTg/gCg,2702:gTg/gCg	p.V901A,p.V858A,p.V901A	0.148	0.411838	0.664716	NA	NA	NA	NA	NA	NA	NA	NA	3.254	22.8	0.332	0.003	0.374	0.02
1-04307	WES_NimbleGenV2	WES_NimbleGenV2	Y	Same	3:46399082:AC:A	3	46399082	AC	A	NA	CCR2	ENSG00000121807	CCR2	0.0114633	ENST00000292301.4	0.023412	0.42671	0.976	10390	0.9932	0.0198729	7802	frameshift	3	ENST00000292301.4	ENST00000292301.4,ENST00000400888.2,ENST00000445132.2	protein_coding,protein_coding,protein_coding	frameshift,frameshift,frameshift	.,.,.	c.66del,c.66del,c.66del	65:aCc/ac,65:aCc/ac,65:aCc/ac	p.F24Lfs*14,p.F24Lfs*14,p.F24Lfs*14	NA	NA	NA	NA	NA	NA	NA	0	0	NA	NA	NA	NA	NA	NA	NA	NA
1-01536	WES_NimbleGenV2	WES_NimbleGenV2	Y	Same	3:46716141:G:A	3	46716141	G	A	CGC>CAC	ALS2CL	ENSG00000178038	ALS2CL	2.7298e-18	ENST00000318962.4	4.297e-28	0.8488	1.082	11627	0.98001	NA	NA	missense	3	ENST00000318962.4	ENST00000318962.4,ENST00000383742.3,ENST00000415953.1	protein_coding,protein_coding,protein_coding	missense,missense,missense	.,.,.	c.2344C>T,c.385C>T,c.2344C>T	2344:Cgg/Tgg,385:Cgg/Tgg,2344:Cgg/Tgg	p.R782W,p.R129W,p.R782W	0.149	0.326468	0.326142	1.65e-05	0	2.208e-05	0	2.387e-05	8.8e-06	6.152e-05	7.454e-05	5.291	25.7	0.983	0.001	0.328	0.015
1-05491	WES_MedExome	WES_MedExome	Y	Same	3:47458904:C:T	3	47458904	C	T	TCG>TTG	SCAP	ENSG00000114650	SCAP	0.0225548	ENST00000265565.5	2.9094e-06	0.35937	0.522	5112	0.74335	0.0259604	6840	missense	3	ENST00000265565.5	ENST00000265565.5,ENST00000441517.2,ENST00000545718.1	protein_coding,protein_coding,protein_coding	missense,missense,missense	.,.,.	c.2860G>A,c.2092G>A,c.1681G>A	2860:Gag/Aag,2092:Gag/Aag,1681:Gag/Aag	p.E954K,p.E698K,p.E561K	0.081	0.296177	0.66263	7.561e-05	7.814e-05	9.079e-05	0.0001	5.264e-05	5.708e-05	0.0004	0.0004	2.141	17.12	0.625	0.791	0.308	0.21
1-03853	WES_NimbleGenV2,WGS_GMKF2	WES_NimbleGenV2,WGS_GMKF2	Y	Same	3:47470052:G:A	3	47470052	G	A	CGG>CAG	SCAP	ENSG00000114650	SCAP	0.0225548	ENST00000265565.5	2.9094e-06	0.35937	0.522	5112	0.74335	0.0259604	6840	missense	3	ENST00000265565.5	ENST00000265565.5,ENST00000441517.2,ENST00000545718.1	protein_coding,protein_coding,protein_coding	missense,intron,intron	.,.,.	c.361C>T,c.-28-2393C>T,c.-139-4517C>T	361:Cgg/Tgg,.,.	p.R121W,.,.	0.636	0.340324	0.624596	NA	NA	NA	NA	NA	NA	NA	NA	4.875	24.9	0.975	0.004	0.403	0.216
1-00466	WES_NimbleGenV2,WGS_GMKF2	WES_NimbleGenV2,WGS_GMKF2	Y	Same	3:47651726:A:G	3	47651726	A	G	CAT>CGT	SMARCC1	ENSG00000173473	SMARCC1	1	ENST00000254480.5	1	0.044984	0.116	294	0.72072	0.208387	1540	missense	1	ENST00000254480.5	ENST00000254480.5	protein_coding	missense	NA	c.2873T>C	2873:aTg/aCg	p.M958T	0.179	0.330047	0.796994	NA	NA	NA	NA	NA	NA	NA	NA	1.034	10.85	0.167	0.498	0.532	0.028
1-07749	WES_MedExome,WGS_GMKF2	WES_MedExome,WGS_GMKF2	Y	Same	3:47752256:A:C	3	47752256	A	C	CAT>CCT	SMARCC1	ENSG00000173473	SMARCC1	1	ENST00000254480.5	1	0.044984	0.116	294	0.72072	0.208387	1540	missense	1	ENST00000254480.5	ENST00000254480.5	protein_coding	missense	NA	c.835T>G	835:Tgg/Ggg	p.W279G	0.686	1.55062	0.825797	NA	NA	NA	NA	NA	NA	NA	NA	6.264	29	1	0	0.944	0.144
1-05977	WES_NimbleGenV2,WGS_Baylor	WES_NimbleGenV2,WGS_Baylor	Y	Same	3:48465018:G:A	3	48465018	G	A	CGA>CAA	PLXNB1	ENSG00000164050	PLXNB1	0.850195	ENST00000358536.4	0.00038291	0.27549	0.385	3404	0.74699	0.035482	5817	missense	5	ENST00000358536.4	ENST00000296440.6,ENST00000358459.4,ENST00000358536.4,ENST00000448774.2,ENST00000456774.1	protein_coding,protein_coding,protein_coding,protein_coding,protein_coding	missense,missense,missense,intron,missense	.,.,.,.,.	c.1003C>T,c.1003C>T,c.1003C>T,c.-10+1672C>T,c.1003C>T	1003:Cgc/Tgc,1003:Cgc/Tgc,1003:Cgc/Tgc,.,1003:Cgc/Tgc	p.R335C,p.R335C,p.R335C,.,p.R335C	0.053	0.458832	0.495224	1.654e-05	1.507e-05	1.108e-05	0	1.592e-05	8.806e-06	5.782e-05	7.477e-05	3.647	23.2	0.75	0.054	0.276	0.018
1-03520	WES_NimbleGenV2	WES_NimbleGenV2	Y	Same	3:48603993:G:A	3	48603993	G	A	CGC>CAC	COL7A1	ENSG00000114270	COL7A1	2.10611e-18	ENST00000328333.8	2.4411e-40	0.50351	0.595	5930	0.89404	NA	NA	missense	2	ENST00000328333.8	ENST00000328333.8,ENST00000454817.1	protein_coding,protein_coding	missense,missense	.,.	c.8308C>T,c.8212C>T	8308:Cgg/Tgg,8212:Cgg/Tgg	p.R2770W,p.R2738W	0.529	0.910889	0.546341	1.648e-05	2.997e-05	NA	NA	1.193e-05	1.758e-05	5.437e-05	7.455e-05	6.574	31	0.999	0.11	0.535	0.238
1-03281	WES_NimbleGenV2	WES_NimbleGenV2	Y	NA	3:48621969:G:A	3	48621969	G	A	CGA>CAA	COL7A1	ENSG00000114270	COL7A1	2.10611e-18	ENST00000328333.8	2.4411e-40	0.50351	0.595	5930	0.89404	NA	NA	synonymous	2	ENST00000328333.8	ENST00000328333.8,ENST00000454817.1	protein_coding,protein_coding	synonymous,synonymous	.,.	c.4068C>T,c.4068C>T	4068:atC/atT,4068:atC/atT	p.I1356=,p.I1356=	NA	NA	NA	0.0003	1.499e-05	0.0004	2.375e-05	0.0003	1.759e-05	0.0038	0.0038	NA	NA	NA	NA	NA	NA
1-13283	WES_NimbleGenV2	WES_NimbleGenV2	Y	Same	3:48638796:T:G	3	48638796	T	G	GTG>GGG	UQCRC1	ENSG00000010256	UQCRC1	0.132467	ENST00000203407.5	0.020028	0.30276	0.546	5390	0.91012	0.0221228	7403	missense	1	ENST00000203407.5	ENST00000203407.5	protein_coding	missense	NA	c.811A>C	811:Act/Cct	p.T271P	0.63	0.937538	0.677797	NA	NA	NA	NA	NA	NA	NA	NA	6.156	28.5	0.999	0.004	0.788	0.084
1-02938	WES_MedExome	WES_MedExome	Y	Same	3:48670735:G:C	3	48670735	G	C	AGG>ACG	SLC26A6	ENSG00000225697	SLC26A6	3.31045e-05	ENST00000395550.2	9.897e-13	0.6546	0.914	9621	0.91777	0.00924728	10724	missense	6	ENST00000395550.2	ENST00000337000.8,ENST00000358747.6,ENST00000383733.3,ENST00000395550.2,ENST00000420764.2,ENST00000455886.2	protein_coding,protein_coding,protein_coding,protein_coding,protein_coding,protein_coding	missense,missense,missense,missense,missense,missense	.,.,.,.,.,.	c.271C>G,c.208C>G,c.271C>G,c.271C>G,c.271C>G,c.271C>G	271:Ctg/Gtg,208:Ctg/Gtg,271:Ctg/Gtg,271:Ctg/Gtg,271:Ctg/Gtg,271:Ctg/Gtg	p.L91V,p.L70V,p.L91V,p.L91V,p.L91V,p.L91V	0.277	0.304701	0.263791	NA	NA	NA	NA	NA	NA	NA	NA	0.84	9.707	0.957	0.049	0.179	0.063
1-01829	WES_NimbleGenV2,WGS_GMKF2	WES_NimbleGenV2,WGS_GMKF2	Y	Same	3:48684297:C:T	3	48684297	C	T	GCG>GTG	CELSR3	ENSG00000008300	CELSR3	0.999656	ENST00000164024.4	0.99998	0.17022	0.245	1614	0.74827	0.0527156	4610	synonymous	2	ENST00000164024.4	ENST00000164024.4,ENST00000544264.1	protein_coding,protein_coding	synonymous,synonymous	.,.	c.7194G>A,c.7209G>A	7194:ccG/ccA,7209:ccG/ccA	p.P2398=,p.P2403=	NA	NA	NA	0.0001	4.583e-05	9.791e-05	7.011e-05	7.098e-05	4.881e-05	0.0002	0.0002	NA	NA	NA	NA	NA	NA
1-06054	WES_NimbleGenV2	WES_NimbleGenV2	Y	Same	3:49050815:A:G	3	49050815	A	G	TAG>TGG	WDR6	ENSG00000178252	WDR6	9.19648e-07	ENST00000395474.3	2.1434e-09	0.51497	0.742	7632	0.91442	0.0115876	9807	synonymous	4	ENST00000395474.3	ENST00000395474.3,ENST00000415265.2,ENST00000448293.1,ENST00000608424.1	protein_coding,protein_coding,protein_coding,protein_coding	synonymous,synonymous,synonymous,synonymous	.,.,.,.	c.1938A>G,c.192A>G,c.1695A>G,c.1848A>G	1938:ctA/ctG,192:ctA/ctG,1695:ctA/ctG,1848:ctA/ctG	p.L646=,p.L64=,p.L565=,p.L616=	NA	NA	NA	NA	NA	NA	NA	NA	NA	NA	NA	NA	NA	NA	NA	NA	NA
1-03683	WES_NimbleGenV2	WES_NimbleGenV2	Y	Same	3:49053721:C:T	3	49053721	C	T	GCC>GTC	DALRD3	ENSG00000178149	DALRD3	1.84814e-05	ENST00000341949.4	1.6886e-10	0.7708	1.143	12339	0.95418	0.0104164	10285	missense	5	ENST00000341949.4	ENST00000313778.5,ENST00000341949.4,ENST00000395462.4,ENST00000440857.1,ENST00000441576.2	protein_coding,protein_coding,protein_coding,protein_coding,protein_coding	missense,missense,missense,missense,missense	.,.,.,.,.	c.698G>A,c.1199G>A,c.698G>A,c.698G>A,c.1199G>A	698:gGc/gAc,1199:gGc/gAc,698:gGc/gAc,698:gGc/gAc,1199:gGc/gAc	p.G233D,p.G400D,p.G233D,p.G233D,p.G400D	0.733	0.830728	0.743712	1.657e-05	3.009e-05	1.11e-05	2.388e-05	1.593e-05	3.522e-05	3.522e-05	3.353e-05	6.436	29.8	1	0.002	0.992	0.183
1-07655	WES_MedExome	WES_MedExome	Y	Same	3:49141323:A:G	3	49141323	A	G	CAA>CGA	QARS	ENSG00000172053	QARS	8.7897e-08	ENST00000306125.6	2.6952e-13	0.58765	0.806	8357	0.97084	0.0127083	9461	synonymous	3	ENST00000306125.6	ENST00000306125.6,ENST00000414533.1,ENST00000420147.2	protein_coding,protein_coding,protein_coding	synonymous,synonymous,synonymous	.,.,.	c.348T>C,c.315T>C,c.402T>C	348:atT/atC,315:atT/atC,402:atT/atC	p.I116=,p.I105=,p.I134=	NA	NA	NA	NA	NA	NA	NA	NA	NA	NA	NA	NA	NA	NA	NA	NA	NA
1-03013	WES_MedExome,WGS_GMKF2	WES_MedExome,WGS_GMKF2	Y	Same	3:49149058:C:T	3	49149058	C	T	CCG>CTG	USP19	ENSG00000172046	USP19	0.999992	ENST00000434032.2	0.99999	0.10783	0.203	1108	0.80849	0.19518	1733	missense	7	ENST00000434032.2	ENST00000398888.2,ENST00000398892.3,ENST00000398896.1,ENST00000398898.2,ENST00000417901.1,ENST00000434032.2,ENST00000453664.1	protein_coding,protein_coding,protein_coding,protein_coding,protein_coding,protein_coding,protein_coding	missense,missense,missense,missense,missense,missense,missense	.,.,.,.,.,.,.	c.2783G>A,c.2903G>A,c.2207G>A,c.2903G>A,c.3092G>A,c.3086G>A,c.3056G>A	2783:cGg/cAg,2903:cGg/cAg,2207:cGg/cAg,2903:cGg/cAg,3092:cGg/cAg,3086:cGg/cAg,3056:cGg/cAg	p.R928Q,p.R968Q,p.R736Q,p.R968Q,p.R1031Q,p.R1029Q,p.R1019Q	0.094	0.638007	0.448617	5.22e-05	3.127e-05	7.115e-05	5.079e-05	2.058e-05	1.822e-05	0.0001	0.0001	1.381	12.69	0.966	0.049	0.237	0.008
1-01432	WES_NimbleGenV2,WGS_GMKF2	WES_NimbleGenV2,WGS_GMKF2	Y	Same	3:49159236:G:A	3	49159236	G	A	CGA>CAA	LAMB2	ENSG00000172037	LAMB2	7.45007e-11	ENST00000418109.1	2.5006e-19	0.51194	0.655	6607	0.93319	0.0131185	9341	missense	2	ENST00000418109.1	ENST00000305544.4,ENST00000418109.1	protein_coding,protein_coding	missense,missense	.,.	c.4981C>T,c.4981C>T	4981:Cgg/Tgg,4981:Cgg/Tgg	p.R1661W,p.R1661W	0.074	0.277169	0.334423	3.298e-05	6.002e-05	2.207e-05	4.756e-05	2.792e-05	5.277e-05	5.438e-05	7.457e-05	4.247	23.9	0.964	0.018	0.207	0.011
1-05127	WES_NimbleGenV2	WES_NimbleGenV2	Y	Same	3:49294338:A:G	3	49294338	A	G	TAA>TGA	CCDC36	ENSG00000173421	CCDC36	0.509349	ENST00000438782.1	0.024502	0.36284	0.763	7855	0.83385	0.0475672	4933	missense	3	ENST00000438782.1	ENST00000296449.5,ENST00000438782.1,ENST00000452691.2	protein_coding,protein_coding,protein_coding	missense,missense,missense	.,.,.	c.1408A>G,c.1408A>G,c.1408A>G	1408:Aaa/Gaa,1408:Aaa/Gaa,1408:Aaa/Gaa	p.K470E,p.K470E,p.K470E	0.015	0.322675	0.254475	NA	NA	NA	NA	1.193e-05	0	NA	NA	0.902	10.09	0.003	0.028	0.138	0.006
GT04006532	WES_PHN	WES_PHN	Y	Same	3:49322314:G:A	3	49322314	G	A	CGA>CAA	USP4	ENSG00000114316	USP4	6.20194e-07	ENST00000265560.4	1.6119e-09	0.45078	0.634	6328	0.86706	0.00713344	11817	missense	2	ENST00000265560.4	ENST00000265560.4,ENST00000351842.4	protein_coding,protein_coding	missense,missense	.,.	c.2239C>T,c.2098C>T	2239:Cgg/Tgg,2098:Cgg/Tgg	p.R747W,p.R700W	0.233	0.19636	0.535015	1.719e-05	1.545e-05	2.315e-05	2.466e-05	1.197e-05	8.822e-06	5.438e-05	7.456e-05	5.621	26.6	1	0	0.587	0.05
GT04006532	WES_PHN	WES_PHN	Y	Same	3:49323557:G:C	3	49323557	G	C	AGC>ACC	USP4	ENSG00000114316	USP4	6.20194e-07	ENST00000265560.4	1.6119e-09	0.45078	0.634	6328	0.86706	0.00713344	11817	missense	2	ENST00000265560.4	ENST00000265560.4,ENST00000351842.4	protein_coding,protein_coding	missense,missense	.,.	c.2174C>G,c.2033C>G	2174:gCt/gGt,2033:gCt/gGt	p.A725G,p.A678G	0.089	0.189598	0.317945	NA	NA	NA	NA	NA	NA	NA	NA	1.975	16.06	0.018	0.357	0.103	0.01
1-09757	WES_MedExome	WES_MedExome	Y	Same	3:49459565:G:A	3	49459565	G	A	CGA>CAA	AMT	ENSG00000145020	AMT	0.000569475	ENST00000273588.3	0.0027214	0.42008	0.789	8155	1.0184	0.012	9660	missense	5	ENST00000273588.3	ENST00000273588.3,ENST00000395338.2,ENST00000458307.2,ENST00000538581.1,ENST00000546031.1	protein_coding,protein_coding,protein_coding,protein_coding,protein_coding	missense,missense,missense,intron,intron	.,.,.,.,.	c.230C>T,c.230C>T,c.230C>T,c.90+229C>T,c.-101-83C>T	230:tCg/tTg,230:tCg/tTg,230:tCg/tTg,.,.	p.S77L,p.S77L,p.S77L,.,.	0.733	0.743297	0.532341	1.663e-05	3.036e-05	NA	NA	7.962e-06	1.762e-05	1.762e-05	2.239e-05	5.544	26.4	1	0.001	0.908	0.365
1-05898	WES_MedExome	WES_MedExome	Y	Same	3:49738081:C:T	3	49738081	C	T	GCG>GTG	RNF123	ENSG00000164068	RNF123	0.969715	ENST00000327697.6	8.4689e-05	0.29938	0.427	3927	0.83612	0.045316	5086	missense	2	ENST00000327697.6	ENST00000327697.6,ENST00000432042.1	protein_coding,protein_coding	missense,missense	.,.	c.1216C>T,c.778C>T	1216:Cgg/Tgg,778:Cgg/Tgg	p.R406W,p.R260W	0.442	0.669524	0.548211	1.648e-05	2.997e-05	2.204e-05	4.747e-05	1.988e-05	2.637e-05	3.266e-05	3.35e-05	6.263	29	0.995	0.125	0.784	0.114
1-05168	WES_MedExome	WES_MedExome	Y	Same	3:49831038:C:A	3	49831038	C	A	ACA>AAA	CDHR4	ENSG00000187492	CDHR4	0.0134739	ENST00000412678.2	3.765e-13	0.69169	0.966	10266	0.71017	NA	NA	missense	3	ENST00000412678.2	ENST00000343366.4,ENST00000412678.2,ENST00000487256.1	protein_coding,protein_coding,protein_coding	downstream_gene,missense,downstream_gene	.,.,.	.,c.1601G>T,.	.,1601:tGt/tTt,.	.,p.C534F,.	0.348	0.269066	0.605711	NA	NA	NA	NA	NA	NA	NA	NA	6.713	32	1	0.004	0.842	0.05
1-02641	WES_NimbleGenV2	WES_NimbleGenV2	Y	Same	3:49879920:G:A	3	49879920	G	A	CGG>CAG	TRAIP	ENSG00000183763	TRAIP	0.125104	ENST00000331456.2	1.5879e-05	0.44324	0.705	7183	0.77333	0.028096	6572	missense	2	ENST00000331456.2	ENST00000331456.2,ENST00000469027.1	protein_coding,protein_coding	missense,intron	.,.	c.469C>T,c.241-2114C>T	469:Cgc/Tgc,.	p.R157C,.	0.241	0.509855	0.33057	3.295e-05	0	2.204e-05	0	2.785e-05	8.794e-06	0.0003	0.0002	3.239	22.8	0.182	0.042	0.244	0.037
1-04394	WES_NimbleGenV2	WES_NimbleGenV2	Y	Same	3:50326921:G:A	3	50326921	G	A	AGC>AAC	IFRD2	ENSG00000214706	IFRD2	5.5261e-06	ENST00000429673.2	1.098e-09	0.73736	1.106	11909	0.97559	NA	NA	missense	4	ENST00000429673.2	ENST00000336089.4,ENST00000417626.2,ENST00000429673.2,ENST00000436390.1	protein_coding,protein_coding,protein_coding,protein_coding	missense,missense,missense,missense	.,.,.,.	c.1234C>T,c.736C>T,c.928C>T,c.736C>T	1234:Ctc/Ttc,736:Ctc/Ttc,928:Ctc/Ttc,736:Ctc/Ttc	p.L412F,p.L246F,p.L310F,p.L246F	0.571	0.310978	0.608347	NA	NA	NA	NA	NA	NA	NA	NA	5.601	26.5	0.999	0	0.605	0.163
1-04084	WES_NimbleGenV2	WES_NimbleGenV2	Y	Same	3:51375789:G:C	3	51375789	G	C	AGG>ACG	DOCK3	ENSG00000088538	DOCK3	1	ENST00000266037.9	1	0.095432	0.158	625	0.67197	0.0922731	3181	splice_acceptor	1	ENST00000266037.9	ENST00000266037.9	protein_coding	splice_acceptor	A-1	c.3612-1G>C	NA	NA	NA	NA	NA	NA	NA	NA	NA	NA	NA	NA	NA	5.699	26.8	NA	NA	NA	NA
1-01043	WES_NimbleGenV2	WES_NimbleGenV2	Y	Same	3:51749756:G:A	3	51749756	G	A	CGC>CAC	GRM2	ENSG00000164082	GRM2	0.983083	ENST00000395052.3	0.12019	0.25836	0.485	4646	0.72441	0.143945	2246	missense	2	ENST00000395052.3	ENST00000395052.3,ENST00000442933.2	protein_coding,protein_coding	missense,intron	.,.	c.1967G>A,c.1411-278G>A	1967:cGc/cAc,.	p.R656H,.	0.902	1.69161	0.836375	NA	NA	NA	NA	3.984e-06	8.814e-06	8.814e-06	1.118e-05	6.829	33	1	0.003	0.951	0.206
1-01364	WES_MedExome	WES_MedExome	Y	Same	3:52029089:G:T	3	52029089	G	T	GGG>GTG	RPL29	ENSG00000162244	RPL29	0.597262	ENST00000466397.1	0.19534	0.29727	0.935	9903	0.8992	0.0220166	7425	missense	6	ENST00000466397.1	ENST00000294189.6,ENST00000466397.1,ENST00000475248.1,ENST00000479017.1,ENST00000481629.1,ENST00000495383.1	protein_coding,protein_coding,protein_coding,protein_coding,protein_coding,protein_coding	missense,missense,missense,missense,missense,missense	.,.,.,.,.,.	c.71C>A,c.71C>A,c.71C>A,c.71C>A,c.71C>A,c.71C>A	71:cCc/cAc,71:cCc/cAc,71:cCc/cAc,71:cCc/cAc,71:cCc/cAc,71:cCc/cAc	p.P24H,p.P24H,p.P24H,p.P24H,p.P24H,p.P24H	0.537	1.59198	0.858308	NA	NA	NA	NA	NA	NA	NA	NA	4.16	23.8	0.999	0.018	0.808	0.035
1-03544	WES_NimbleGenV2	WES_NimbleGenV2	Y	Same	3:52233273:C:T	3	52233273	C	T	TCG>TTG	ALAS1	ENSG00000023330	ALAS1	0.907957	ENST00000394965.2	0.10979	0.261	0.49	4697	0.82765	0.0677218	3897	missense	4	ENST00000394965.2	ENST00000310271.2,ENST00000394965.2,ENST00000469224.1,ENST00000484952.1	protein_coding,protein_coding,protein_coding,protein_coding	missense,missense,missense,missense	.,.,.,.	c.16C>T,c.16C>T,c.16C>T,c.16C>T	16:Cgc/Tgc,16:Cgc/Tgc,16:Cgc/Tgc,16:Cgc/Tgc	p.R6C,p.R6C,p.R6C,p.R6C	0.916	0.943336	0.892452	0.0001	0	0.0002	0	0.0001	8.791e-06	0.0011	0.0011	7.705	35	1	0.002	0.918	0.345
1-05060	WES_NimbleGenV2,WGS_Baylor	WGS_Baylor,+WES_NimbleGenV2	Y	NA	3:52257784:G:C	3	52257784	G	C	GGG>GCG	TLR9	ENSG00000239732	TLR9	0.000525226	ENST00000360658.2	9.8117e-06	0.46353	0.737	7551	0.74871	0.0242885	7078	missense	2	ENST00000360658.2	ENST00000360658.2,ENST00000597542.1	protein_coding,protein_coding	missense,missense	.,.	c.548C>G,c.620C>G	548:cCc/cGc,620:cCc/cGc	p.P183R,p.P207R	0.332	1.39615	0.568587	NA	NA	NA	NA	NA	NA	NA	NA	5.029	25.2	1	0	0.891	0.055
1-01621	WES_NimbleGenV2	WES_NimbleGenV2	Y	Same	3:52264942:C:G	3	52264942	C	G	TCA>TGA	TWF2	ENSG00000247596	TWF2	0.85781	ENST00000305533.5	0.98055	0.095919	0.302	2363	0.79859	0.0692153	3846	missense	2	ENST00000305533.5	ENST00000305533.5,ENST00000499914.2	protein_coding,protein_coding	missense,missense	.,.	c.553G>C,c.553G>C	553:Gag/Cag,553:Gag/Cag	p.E185Q,p.E185Q	0.106	0.302467	NA	NA	NA	NA	NA	NA	NA	NA	NA	0.265	5.344	0.011	0.143	0.132	0.013
1-07501	WES_MedExome	WES_MedExome	Y	Same	3:52281147:G:A	3	52281147	G	A	CGC>CAC	PPM1M	ENSG00000164088	PPM1M	0.0923289	ENST00000409502.3	0.00090639	0.50598	0.95	10081	0.91116	0.0237564	7155	missense	4	ENST00000409502.3	ENST00000296487.4,ENST00000323588.4,ENST00000409502.3,ENST00000457351.2	protein_coding,protein_coding,protein_coding,protein_coding	missense,missense,intron,missense	.,.,.,.	c.17G>A,c.17G>A,c.-40+319G>A,c.500G>A	17:cGc/cAc,17:cGc/cAc,.,500:cGc/cAc	p.R6H,p.R6H,.,p.R167H	0.009	NA	0.191801	3.913e-05	2.314e-05	5.119e-05	3.556e-05	2.05e-05	9.064e-06	0.0001	0.0001	2.589	20.1	0.002	0	0.098	0.009
1-01341	WES_NimbleGenV2	WES_NimbleGenV2	Y	Same	3:52522475:C:T	3	52522475	C	T	ACG>ATG	NISCH	ENSG00000010322	NISCH	0.817101	ENST00000345716.4	0.99443	0.16805	0.285	2132	0.78888	0.0520987	4647	synonymous	2	ENST00000345716.4	ENST00000345716.4,ENST00000479054.1	protein_coding,protein_coding	synonymous,synonymous	.,.	c.2967C>T,c.2967C>T	2967:caC/caT,2967:caC/caT	p.H989=,p.H989=	NA	NA	NA	1.656e-05	0	1.11e-05	0	1.595e-05	1.768e-05	6.159e-05	6.174e-05	NA	NA	NA	NA	NA	NA
1-04292	WES_NimbleGenV2	WES_NimbleGenV2	Y	Same	3:52525448:G:A	3	52525448	G	A	CGT>CAT	NISCH	ENSG00000010322	NISCH	0.817101	ENST00000345716.4	0.99443	0.16805	0.285	2132	0.78888	0.0520987	4647	missense	2	ENST00000345716.4	ENST00000345716.4,ENST00000479054.1	protein_coding,protein_coding	missense,missense	.,.	c.3823G>A,c.3823G>A	3823:Gtg/Atg,3823:Gtg/Atg	p.V1275M,p.V1275M	0.147	0.616629	0.507274	8.338e-06	1.522e-05	NA	NA	7.976e-06	8.832e-06	3.267e-05	3.268e-05	4.047	23.7	0.964	0.001	0.3	0.005
1-00381	WES_NimbleGenV2	WES_NimbleGenV2	Y	Same	3:52547767:C:T	3	52547767	C	T	GCT>GTT	STAB1	ENSG00000010327	STAB1	2.79799e-25	ENST00000321725.6	8.6792e-50	0.68249	0.805	8338	0.92331	0.0104693	10263	missense	1	ENST00000321725.6	ENST00000321725.6	protein_coding	missense	NA	c.3305C>T	3305:gCt/gTt	p.A1102V	0.448	0.681053	0.416025	NA	NA	NA	NA	NA	NA	NA	NA	6.469	29.9	0.734	0.025	0.266	0.061
1-03808	WES_MedExome	WES_MedExome	Y	Same	3:56763315:C:T	3	56763315	C	T	CCG>CTG	ARHGEF3	ENSG00000163947	ARHGEF3	0.991271	ENST00000338458.4	0.0040454	0.31134	0.515	5002	0.67731	0.0548024	4480	missense	6	ENST00000338458.4	ENST00000296315.3,ENST00000338458.4,ENST00000413728.2,ENST00000495373.1,ENST00000496106.1,ENST00000497267.1	protein_coding,protein_coding,protein_coding,protein_coding,protein_coding,protein_coding	missense,missense,missense,downstream_gene,missense,missense	.,.,.,.,.,.	c.1564G>A,c.1660G>A,c.1582G>A,.,c.1582G>A,c.1477G>A	1564:Ggt/Agt,1660:Ggt/Agt,1582:Ggt/Agt,.,1582:Ggt/Agt,1477:Ggt/Agt	p.G522S,p.G554S,p.G528S,.,p.G528S,p.G493S	0.054	0.065243	0.238715	1.699e-05	0	2.297e-05	0	1.201e-05	0	0.0001	0.0001	2.083	16.74	0	0.051	0.015	0.012
1-06390	WES_MedExome,WGS_GMKF2	WES_MedExome,WGS_GMKF2	Y	Same	3:57414377:G:A	3	57414377	G	A	CGC>CAC	DNAH12	ENSG00000174844	DNAH12	0.000394166	ENST00000311202.6	9.0946e-10	0.74692	1.12	12073	0.88438	0.00293903	14579	missense	1	NA	ENST00000351747.2	protein_coding	missense	D-1	c.5167C>T	5167:Cgg/Tgg	p.R1723W	0.135	NA	0.215836	NA	NA	NA	NA	1.523e-05	0	0.0001	0.0001	5.62	26.6	0.946	0.106	0.353	0.316
1-04140	WES_MedExome	WES_MedExome	Y	Same	3:57431059:T:C	3	57431059	T	C	CTT>CCT	DNAH12	ENSG00000174844	DNAH12	0.000394166	ENST00000311202.6	9.0946e-10	0.74692	1.12	12073	0.88438	0.00293903	14579	missense	1	NA	ENST00000351747.2	protein_coding	missense	NA	c.4198A>G	4198:Aga/Gga	p.R1400G	0.248	NA	0.55829	NA	NA	NA	NA	NA	NA	NA	NA	3.728	23.3	0.024	0.002	0.296	0.032
1-06276	WES_MedExome	WES_MedExome	Y	Same	3:58625897:C:T	3	58625897	C	T	CCG>CTG	FAM3D	ENSG00000198643	FAM3D	0.00403091	ENST00000358781.2	0.00024114	0.54245	0.979	10422	0.95081	0.015904	8600	synonymous	1	ENST00000358781.2	ENST00000358781.2	protein_coding	synonymous	NA	c.330G>A	330:acG/acA	p.T110=	NA	NA	NA	NA	NA	NA	NA	NA	NA	NA	NA	NA	NA	NA	NA	NA	NA
1-03181	WES_NimbleGenV2	WES_NimbleGenV2	Y	Same	3:62543166:A:G	3	62543166	A	G	CAT>CGT	CADPS	ENSG00000163618	CADPS	0.0528165	ENST00000383710.4	1.4707e-05	0.30919	0.435	4031	0.68487	NA	NA	missense	3	ENST00000383710.4	ENST00000283269.9,ENST00000357948.3,ENST00000383710.4	protein_coding,protein_coding,protein_coding	missense,missense,missense	.,.,.	c.1667T>C,c.1667T>C,c.1667T>C	1667:aTg/aCg,1667:aTg/aCg,1667:aTg/aCg	p.M556T,p.M556T,p.M556T	0.611	1.17994	0.933687	NA	NA	NA	NA	NA	NA	NA	NA	5.594	26.5	0.999	0	0.905	0.324
1-09781	WES_MedExome	WES_MedExome	Y	Same	3:63821009:A:T	3	63821009	A	T	CAA>CTA	THOC7	ENSG00000163634	THOC7	0.97832	ENST00000295899.5	0.0060818	0.41577	0.821	8516	0.70417	0.214769	1441	synonymous	1	ENST00000295899.5	ENST00000295899.5	protein_coding	synonymous	NA	c.468T>A	468:gtT/gtA	p.V156=	NA	NA	NA	NA	NA	NA	NA	NA	NA	NA	NA	NA	NA	NA	NA	NA	NA
1-04274	WES_NimbleGenV2	WES_NimbleGenV2	Y	Same	3:64008115:T:C	3	64008115	T	C	ATT>ACT	PSMD6	ENSG00000163636	PSMD6	0.962086	ENST00000295901.4	0.99518	0.049475	0.235	1496	0.75879	0.115373	2627	missense	4	ENST00000295901.4	ENST00000295901.4,ENST00000394431.2,ENST00000482510.1,ENST00000492933.1	protein_coding,protein_coding,protein_coding,protein_coding	missense,missense,missense,missense	.,.,.,.	c.230A>G,c.116A>G,c.113A>G,c.389A>G	230:aAt/aGt,116:aAt/aGt,113:aAt/aGt,389:aAt/aGt	p.N77S,p.N39S,p.N38S,p.N130S	0.641	1.06175	0.560006	NA	NA	NA	NA	NA	NA	NA	NA	4.81	24.8	0.881	0.054	0.326	0.037
1-06393	WES_MedExome	WES_MedExome	Y	Same	3:69082783:G:A	3	69082783	G	A	CGA>CAA	TMF1	ENSG00000144747	TMF1	2.83911e-06	ENST00000398559.2	1.4543e-05	0.34206	0.502	4843	0.94971	0.0211664	7572	stop_gained	2	ENST00000398559.2	ENST00000398559.2,ENST00000543976.1	protein_coding,protein_coding	stop_gained,stop_gained	.,.	c.2317C>T,c.2326C>T	2317:Cga/Tga,2326:Cga/Tga	p.R773*,p.R776*	NA	NA	NA	NA	NA	NA	NA	NA	NA	NA	NA	13.763	43	NA	NA	NA	NA
1-13185	WGS_GMKF2	WGS_GMKF2	Y	NA	3:69990482:G:A	3	69990482	G	A	CGG>CAG	MITF	ENSG00000187098	MITF	0.997811	ENST00000352241.4	0.98119	0.1344	0.308	2445	0.76774	0.193361	1764	synonymous	9	ENST00000352241.4	ENST00000314557.6,ENST00000314589.5,ENST00000328528.6,ENST00000352241.4,ENST00000394351.3,ENST00000394355.2,ENST00000448226.2,ENST00000472437.1,ENST00000531774.1	protein_coding,protein_coding,protein_coding,protein_coding,protein_coding,protein_coding,protein_coding,protein_coding,protein_coding	synonymous,synonymous,synonymous,synonymous,synonymous,synonymous,synonymous,synonymous,synonymous	D-1,D-1,D-1,D-1,D-1,D-1,D-1,D-1,D-1	c.441G>A,c.714G>A,c.759G>A,c.762G>A,c.441G>A,c.687G>A,c.762G>A,c.606G>A,c.273G>A	441:acG/acA,714:acG/acA,759:acG/acA,762:acG/acA,441:acG/acA,687:acG/acA,762:acG/acA,606:acG/acA,273:acG/acA	p.T147=,p.T238=,p.T253=,p.T254=,p.T147=,p.T229=,p.T254=,p.T202=,p.T91=	NA	NA	NA	8.415e-06	0	1.125e-05	0	7.981e-06	0	0.0001	0.0001	NA	NA	NA	NA	NA	NA
1-05587	WES_MedExome	WES_MedExome	Y	Same	3:77684098:A:G	3	77684098	A	G	GAG>GGG	ROBO2	ENSG00000185008	ROBO2	0.999996	ENST00000487694.3	1	0.080518	0.159	637	0.8349	NA	NA	missense	3	ENST00000487694.3	ENST00000332191.8,ENST00000461745.1,ENST00000487694.3	protein_coding,protein_coding,protein_coding	missense,missense,missense	.,.,.	c.4021A>G,c.3838A>G,c.3886A>G	4021:Agt/Ggt,3838:Agt/Ggt,3886:Agt/Ggt	p.S1341G,p.S1280G,p.S1296G	0.27	0.204443	0.355073	NA	NA	NA	NA	NA	NA	NA	NA	2.198	17.5	0.005	0.146	0.266	0.021
1-03686	WES_NimbleGenV2,WGS_GMKF2	WGS_GMKF2	Y	NA	3:98220296:C:T	3	98220296	C	T	ACG>ATG	CLDND1	ENSG00000080822	CLDND1	0.590515	ENST00000437922.1	0.16354	0.26967	0.617	6161	0.97987	0.0963814	3083	missense	2	NA	ENST00000502288.1,ENST00000507874.1	protein_coding,protein_coding	intron,missense	.,.	c.257-3269G>A,c.610G>A	.,610:Gtg/Atg	.,p.V204M	0.089	NA	NA	NA	NA	NA	NA	1.56e-05	2.091e-05	4.142e-05	4.968e-05	-0.376	0.443	NA	0	0.067	0
1-05476	WES_NimbleGenV2,WGS_Baylor	WES_NimbleGenV2,WGS_Baylor	Y	Same	3:98237766:G:A	3	98237766	G	A	CGG>CAG	CLDND1	ENSG00000080822	CLDND1	0.590515	ENST00000437922.1	0.16354	0.26967	0.617	6161	0.97987	0.0963814	3083	synonymous	11	ENST00000437922.1	ENST00000341181.6,ENST00000394180.2,ENST00000394181.2,ENST00000394185.2,ENST00000437922.1,ENST00000502288.1,ENST00000503004.1,ENST00000507874.1,ENST00000510545.1,ENST00000511081.1,ENST00000513287.1	protein_coding,protein_coding,protein_coding,protein_coding,protein_coding,protein_coding,protein_coding,protein_coding,protein_coding,protein_coding,protein_coding	synonymous,synonymous,synonymous,synonymous,synonymous,synonymous,synonymous,synonymous,synonymous,synonymous,synonymous	.,.,.,.,.,.,.,.,.,.,.	c.366C>T,c.366C>T,c.366C>T,c.366C>T,c.435C>T,c.81C>T,c.366C>T,c.366C>T,c.366C>T,c.81C>T,c.366C>T	366:ccC/ccT,366:ccC/ccT,366:ccC/ccT,366:ccC/ccT,435:ccC/ccT,81:ccC/ccT,366:ccC/ccT,366:ccC/ccT,366:ccC/ccT,81:ccC/ccT,366:ccC/ccT	p.P122=,p.P122=,p.P122=,p.P122=,p.P145=,p.P27=,p.P122=,p.P122=,p.P122=,p.P27=,p.P122=	NA	NA	NA	1.665e-05	1.513e-05	2.23e-05	2.397e-05	2.387e-05	8.797e-06	0.0001	9.829e-05	NA	NA	NA	NA	NA	NA
1-05555	WES_MedExome	WES_MedExome	Y	Same	3:98304502:A:G	3	98304502	A	G	CAC>CGC	CPOX	ENSG00000080819	CPOX	0.0232273	ENST00000264193.2	0.17152	0.25789	0.542	5349	0.75014	0.0221253	7402	missense	1	ENST00000264193.2	ENST00000264193.2	protein_coding	missense	A+2	c.955T>C	955:Tgt/Cgt	p.C319R	0.952	1.95683	0.818584	NA	NA	NA	NA	NA	NA	NA	NA	5.818	27.2	1	0	0.944	0.366
1-02775	WES_MedExome	WES_MedExome	Y	Same	3:99649674:G:C	3	99649674	G	C	TGC>TCC	FILIP1L	ENSG00000168386	FILIP1L	0.000245912	ENST00000354552.3	1.0757e-09	0.50757	0.725	7424	1.0221	0.0155409	8695	missense	3	ENST00000354552.3	ENST00000331335.5,ENST00000354552.3,ENST00000398326.2	protein_coding,protein_coding,protein_coding	missense,missense,missense	.,.,.	c.191C>G,c.191C>G,c.191C>G	191:gCa/gGa,191:gCa/gGa,191:gCa/gGa	p.A64G,p.A64G,p.A64G	0.02	0.0611484	0.236724	NA	NA	NA	NA	NA	NA	NA	NA	0.825	9.618	0	0.587	0.033	0.011
1-00949	WES_NimbleGenV2	WES_NimbleGenV2	Y	Same	3:111685551:G:A	3	111685551	G	A	GGT>GAT	PHLDB2	ENSG00000144824	PHLDB2	0.0112158	ENST00000431670.2	1.6748e-08	0.41749	0.591	5884	0.95932	0.0138505	9145	splice_donor	6	ENST00000431670.2	ENST00000393923.3,ENST00000393925.3,ENST00000412622.1,ENST00000431670.2,ENST00000481953.1,ENST00000495180.1	protein_coding,protein_coding,protein_coding,protein_coding,protein_coding,protein_coding	splice_donor,splice_donor,splice_donor,splice_donor,splice_donor,splice_donor	D+1,D+1,D+1,D+1,D+1,D+1	c.3120+1G>A,c.3168+1G>A,c.3039+1G>A,c.3168+1G>A,c.3039+1G>A,c.1641+1G>A	.,.,.,.,.,.	.,.,.,.,.,.	NA	NA	NA	NA	NA	NA	NA	NA	NA	NA	NA	5.581	26.5	NA	NA	NA	NA
1-06635	WES_NimbleGenV2,WGS_Pilot	WES_NimbleGenV2,WGS_Pilot	Y	Same	3:112277256:C:T	3	112277256	C	T	ACT>ATT	ATG3	ENSG00000144848	ATG3	0.978992	ENST00000283290.5	0.00071299	0.41149	0.718	7326	0.61356	0.0664096	3947	synonymous	2	ENST00000283290.5	ENST00000283290.5,ENST00000402314.2	protein_coding,protein_coding	synonymous,synonymous	.,.	c.81G>A,c.81G>A	81:aaG/aaA,81:aaG/aaA	p.K27=,p.K27=	NA	NA	NA	NA	NA	NA	NA	NA	NA	NA	NA	NA	NA	NA	NA	NA	NA
1-05579	WES_NimbleGenV2	WES_NimbleGenV2	Y	Same	3:113119428:G:A	3	113119428	G	A	GGA>GAA	WDR52	ENSG00000206530	CFAP44	4.18629e-06	ENST00000393845.2	6.1049e-15	0.43239	0.561	5553	0.87293	0.0103734	10302	missense	2	ENST00000393845.2	ENST00000295868.2,ENST00000393845.2	protein_coding,protein_coding	missense,missense	.,.	c.1438C>T,c.1438C>T	1438:Cct/Tct,1438:Cct/Tct	p.P480S,p.P480S	0.571	0.381142	0.475966	NA	NA	NA	NA	NA	NA	NA	NA	4.581	24.4	1	0.012	0.527	0.111
1-05810	WES_NimbleGenV2	WES_NimbleGenV2	Y	Same	3:119892209:T:C	3	119892209	T	C	TTC>TCC	GPR156	ENSG00000175697	GPR156	3.67918e-07	ENST00000464295.1	1.25e-12	0.73018	1.034	11082	0.86122	0.00985201	10498	missense	3	ENST00000464295.1	ENST00000315843.3,ENST00000461057.1,ENST00000464295.1	protein_coding,protein_coding,protein_coding	missense,missense,missense	.,.,.	c.1042A>G,c.1030A>G,c.1042A>G	1042:Aac/Gac,1030:Aac/Gac,1042:Aac/Gac	p.N348D,p.N344D,p.N348D	0.064	0.379295	0.340909	NA	NA	NA	NA	NA	NA	NA	NA	0.944	10.34	0.454	0.73	0.072	0.009
1-01664	WES_NimbleGenV2	WES_NimbleGenV2	Y	Same	3:121547429:G:A	3	121547429	G	A	TGT>TAT	IQCB1	ENSG00000173226	IQCB1	1.19705e-07	ENST00000310864.6	1.3581e-12	0.64206	0.897	9430	0.94935	0.00612777	12419	stop_gained	2	ENST00000310864.6	ENST00000310864.6,ENST00000349820.6	protein_coding,protein_coding	stop_gained,stop_gained	.,.	c.151C>T,c.151C>T	151:Caa/Taa,151:Caa/Taa	p.Q51*,p.Q51*	NA	NA	NA	NA	NA	NA	NA	NA	NA	NA	NA	9.928	36	NA	NA	NA	NA
1-00057	WES_NimbleGenV2	WES_NimbleGenV2	Y	Same	3:121643800:T:A	3	121643800	T	A	ATC>AAC	SLC15A2	ENSG00000163406	SLC15A2	1.50275e-10	ENST00000489711.1	5.4803e-20	0.794	1.053	11295	0.9712	0.00472158	13279	missense	2	ENST00000489711.1	ENST00000295605.2,ENST00000489711.1	protein_coding,protein_coding	missense,missense	.,.	c.951T>A,c.1044T>A	951:aaT/aaA,1044:aaT/aaA	p.N317K,p.N348K	0.307	0.453176	0.643894	NA	NA	NA	NA	NA	NA	NA	NA	6.053	28	0.999	0	0.42	0.026
1-05038	WES_MedExome	WES_MedExome	Y	Same	3:121828133:C:T	3	121828133	C	T	CCC>CTC	CD86	ENSG00000114013	CD86	0.9627	ENST00000330540.2	0.94879	0.072635	0.345	2907	0.77485	0.299846	461	missense	5	ENST00000330540.2	ENST00000264468.5,ENST00000330540.2,ENST00000393627.2,ENST00000469710.1,ENST00000493101.1	protein_coding,protein_coding,protein_coding,protein_coding,protein_coding	missense,missense,missense,missense,missense	.,.,.,.,.	c.86C>T,c.725C>T,c.707C>T,c.479C>T,c.389C>T	86:cCc/cTc,725:cCc/cTc,707:cCc/cTc,479:cCc/cTc,389:cCc/cTc	p.P29L,p.P242L,p.P236L,p.P160L,p.P130L	0.043	0.362323	0.245267	NA	NA	NA	NA	NA	NA	NA	NA	-0.749	0.056	0.005	0.327	0.096	0.003
1-00491	WES_NimbleGenV2	WES_NimbleGenV2	Y	Same	3:122156091:G:A	3	122156091	G	A	GGG>GAG	KPNA1	ENSG00000114030	KPNA1	0.993001	ENST00000344337.6	0.99818	0.094819	0.245	1608	0.46383	0.108917	2765	missense	1	ENST00000344337.6	ENST00000344337.6	protein_coding	missense	NA	c.1048C>T	1048:Cca/Tca	p.P350S	0.253	0.90821	0.874448	8.241e-06	0	1.103e-05	0	3.98e-06	0	2.897e-05	3.283e-05	2.889	21.8	0.002	0.247	0.63	0.006
GT04012532	WES_PHN	WES_PHN	Y	Same	3:122288240:C:T	3	122288240	C	T	GCA>GTA	DTX3L	ENSG00000163840	DTX3L	2.44159e-05	ENST00000296161.4	5.2697e-06	0.49253	0.783	8092	0.95259	0.00413481	13699	missense	2	ENST00000296161.4	ENST00000296161.4,ENST00000383661.3	protein_coding,protein_coding	missense,intron	.,.	c.1304C>T,c.400-1062C>T	1304:gCa/gTa,.	p.A435V,.	0.043	0.124429	0.222228	NA	NA	NA	NA	NA	NA	NA	NA	2.507	19.51	0.454	0.242	0.221	0.011
1-04966	WES_MedExome	WES_MedExome	Y	Same	3:124385339:T:C	3	124385339	T	C	TTC>TCC	KALRN	ENSG00000160145	KALRN	0.999997	ENST00000240874.3	1	0.08449	0.152	575	0.60657	0.0887715	3263	missense	5	NA	ENST00000291478.5,ENST00000360013.3,ENST00000393496.1,ENST00000428018.2,ENST00000459915.1	protein_coding,protein_coding,protein_coding,protein_coding,protein_coding	missense,missense,missense,missense,missense	.,.,.,.,.	c.1295T>C,c.6386T>C,c.1409T>C,c.1199T>C,c.662T>C	1295:tTc/tCc,6386:tTc/tCc,1409:tTc/tCc,1199:tTc/tCc,662:tTc/tCc	p.F432S,p.F2129S,p.F470S,p.F400S,p.F221S	0.705	NA	0.862827	NA	NA	NA	NA	NA	NA	NA	NA	6.322	29.2	1	0.001	0.879	0.117
1-07925	WES_MedExome,WGS_GMKF2	WES_MedExome,WGS_GMKF2	Y	Same	3:124456732:A:G	3	124456732	A	G	GAA>GGA	UMPS	ENSG00000114491	UMPS	0.000109217	ENST00000232607.2	0.0001051	0.53327	0.931	9853	0.80469	0.0113548	9901	missense	4	ENST00000232607.2	ENST00000232607.2,ENST00000413078.2,ENST00000536109.1,ENST00000538242.1	protein_coding,protein_coding,protein_coding,protein_coding	missense,missense,missense,missense	.,.,.,.	c.628A>G,c.94A>G,c.352A>G,c.94A>G	628:Aat/Gat,94:Aat/Gat,352:Aat/Gat,94:Aat/Gat	p.N210D,p.N32D,p.N118D,p.N32D	0.058	0.227579	0.296874	NA	NA	NA	NA	NA	NA	NA	NA	-1.725	0.002	0.002	0.724	0.014	0.011
1-04742	WES_MedExome,WGS_GMKF2	WES_MedExome,WGS_GMKF2	Y	NA	3:127454579:G:A	3	127454579	G	A	CGC>CAC	MGLL	ENSG00000074416	MGLL	0.00459891	ENST00000265052.5	0.020016	0.37769	0.794	8199	0.78201	0.0140254	9086	synonymous	5	ENST00000265052.5	ENST00000265052.5,ENST00000398101.3,ENST00000398104.1,ENST00000434178.2,ENST00000453507.2	protein_coding,protein_coding,protein_coding,protein_coding,protein_coding	intron,synonymous,intron,intron,intron	.,.,.,.,.	c.263-13170C>T,c.123C>T,c.233-13170C>T,c.233-13170C>T,c.263-13170C>T	.,123:agC/agT,.,.,.	.,p.S41=,.,.,.	NA	NA	NA	1.775e-05	0	2.438e-05	0	2.182e-05	0	9.898e-05	9.901e-05	NA	NA	NA	NA	NA	NA
1-00455	WES_NimbleGenV2	WES_NimbleGenV2	Y	Same	3:127682221:A:G	3	127682221	A	G	CAT>CGT	KBTBD12	ENSG00000187715	KBTBD12	9.96465e-13	ENST00000405109.1	2.3384e-14	0.87033	1.233	13261	0.9571	0.00159429	15473	missense	4	ENST00000405109.1	ENST00000343941.4,ENST00000405109.1,ENST00000405256.1,ENST00000407609.3	protein_coding,protein_coding,protein_coding,protein_coding	missense,missense,missense,missense	.,.,.,.	c.407A>G,c.1682A>G,c.1682A>G,c.503A>G	407:cAt/cGt,1682:cAt/cGt,1682:cAt/cGt,503:cAt/cGt	p.H136R,p.H561R,p.H561R,p.H168R	0.209	0.051072	0.555276	NA	NA	NA	NA	NA	NA	NA	NA	1.364	12.6	0	0.561	0.129	0.03
1-09293	WES_MedExome	WES_MedExome	Y	Same	3:127823615:C:T	3	127823615	C	T	ACT>ATT	RUVBL1	ENSG00000175792	RUVBL1	0.998898	ENST00000322623.5	0.99902	0.040857	0.194	1029	0.41011	0.277036	642	splice_donor	3	ENST00000322623.5	ENST00000322623.5,ENST00000417360.1,ENST00000464873.1	protein_coding,protein_coding,protein_coding	splice_donor,splice_donor,splice_donor	D+1,D+1,D+1	c.513+1G>A,c.513+1G>A,c.333+1G>A	.,.,.	.,.,.	NA	NA	NA	NA	NA	NA	NA	NA	NA	NA	NA	5.989	27.8	NA	NA	NA	NA
1-00198	WES_NimbleGenV2	WES_NimbleGenV2	Y	Same	3:128984440:A:G	3	128984440	A	G	CAT>CGT	COPG1	ENSG00000181789	COPG1	0.998499	ENST00000314797.6	0.17472	0.23964	0.397	3543	0.7482	0.0441833	5169	missense	1	ENST00000314797.6	ENST00000314797.6	protein_coding	missense	NA	c.1273A>G	1273:Att/Gtt	p.I425V	0.164	0.32894	0.772418	NA	NA	NA	NA	3.979e-06	0	NA	NA	0.143	4.071	0.001	0.229	0.161	0.007
1-05866	WES_NimbleGenV2	WES_NimbleGenV2	Y	Same	3:129289675:G:A	3	129289675	G	A	CGA>CAA	PLXND1	ENSG00000004399	PLXND1	0.99999	ENST00000324093.4	1	0.083467	0.157	620	0.72094	0.117793	2581	missense	2	ENST00000324093.4	ENST00000324093.4,ENST00000393239.1	protein_coding,protein_coding	missense,missense	.,.	c.3704C>T,c.3704C>T	3704:tCg/tTg,3704:tCg/tTg	p.S1235L,p.S1235L	0.666	0.260739	0.614881	8.239e-06	1.499e-05	NA	NA	3.977e-06	8.793e-06	8.793e-06	1.117e-05	4.074	23.7	0.086	0.019	0.674	0.121
1-04941	WES_NimbleGenV2	WES_NimbleGenV2	Y	Same	3:130300413:G:A	3	130300413	G	A	CGT>CAT	COL6A6	ENSG00000206384	COL6A6	3.59169e-45	ENST00000358511.6	8.4528e-46	0.8393	1.013	10844	0.96658	NA	NA	missense	2	ENST00000358511.6	ENST00000358511.6,ENST00000453409.2	protein_coding,protein_coding	missense,missense	.,.	c.3556G>A,c.3556G>A	3556:Gtg/Atg,3556:Gtg/Atg	p.V1186M,p.V1186M	0.14	0.0879475	0.326396	0.0002	6.141e-05	0.0003	7.401e-05	0.0002	3.588e-05	0.0019	0.0019	1.328	12.41	0.959	0.294	0.209	0.006
1-02758	WES_NimbleGenV2	WES_NimbleGenV2	Y	Same	3:130383937:G:A	3	130383937	G	A	CGA>CAA	COL6A6	ENSG00000206384	COL6A6	3.59169e-45	ENST00000358511.6	8.4528e-46	0.8393	1.013	10844	0.96658	NA	NA	missense	2	ENST00000358511.6	ENST00000358511.6,ENST00000453409.2	protein_coding,protein_coding	missense,missense	.,.	c.6593G>A,c.6593G>A	6593:cGa/cAa,6593:cGa/cAa	p.R2198Q,p.R2198Q	0.167	0.0637242	0.183085	NA	NA	NA	NA	8.349e-06	0	3.025e-05	3.441e-05	0.087	3.474	0.007	0.23	0.128	0.032
1-04060	WES_NimbleGenV2,WGS_GMKF2	WES_NimbleGenV2,WGS_GMKF2	Y	Same	3:130435317:G:A	3	130435317	G	A	CGT>CAT	PIK3R4	ENSG00000196455	PIK3R4	0.707146	ENST00000356763.3	0.024537	0.25701	0.39	3469	0.74319	0.0324859	6099	stop_gained	1	ENST00000356763.3	ENST00000356763.3	protein_coding	stop_gained	NA	c.2254C>T	2254:Cga/Tga	p.R752*	NA	NA	NA	NA	NA	NA	NA	NA	NA	NA	NA	12.236	39	NA	NA	NA	NA
1-04453	WES_NimbleGenV2	WES_NimbleGenV2	Y	Same	3:132179116:TAAGAC:T	3	132179116	TAAGAC	T	NA	DNAJC13	ENSG00000138246	DNAJC13	1	ENST00000260818.6	1	0.13129	0.197	1058	0.81166	0.0882805	3272	frameshift	1	ENST00000260818.6	ENST00000260818.6	protein_coding	frameshift	NA	c.1477_1481del	1473-1477:ttAAGACaa/ttaa	p.Q493Tfs*22	NA	NA	NA	NA	NA	NA	NA	NA	NA	NA	NA	NA	NA	NA	NA	NA	NA
1-05017	WES_NimbleGenV2	WES_NimbleGenV2	Y	Same	3:132193894:G:A	3	132193894	G	A	TGC>TAC	DNAJC13	ENSG00000138246	DNAJC13	1	ENST00000260818.6	1	0.13129	0.197	1058	0.81166	0.0882805	3272	missense	1	ENST00000260818.6	ENST00000260818.6	protein_coding	missense	NA	c.2410G>A	2410:Gca/Aca	p.A804T	0.043	0.231059	0.505818	NA	NA	NA	NA	8.064e-06	1.776e-05	1.776e-05	2.256e-05	1.24	11.96	0	0.705	0.138	0.008
1-03105	WES_NimbleGenV2	WES_NimbleGenV2	Y	Same	3:132420295:T:C	3	132420295	T	C	CTT>CCT	NPHP3	ENSG00000113971	NPHP3	1.41115e-09	ENST00000337331.5	9.836e-16	0.49536	0.649	6536	0.90755	0.00842735	11109	missense	2	ENST00000337331.5	ENST00000326682.8,ENST00000337331.5	protein_coding,protein_coding	missense,missense	.,.	c.1607A>G,c.1607A>G	1607:aAg/aGg,1607:aAg/aGg	p.K536R,p.K536R	0.77	0.245139	0.649425	NA	NA	NA	NA	NA	NA	NA	NA	3.222	22.7	1	0	0.962	0.33
1-04483	WES_MedExome	WES_MedExome	Y	Same	3:137885941:G:A	3	137885941	G	A	CGG>CAG	DBR1	ENSG00000138231	DBR1	8.70518e-05	ENST00000260803.4	1.1785e-08	0.66925	1.016	10877	0.86897	0.0087184	10966	synonymous	2	ENST00000260803.4	ENST00000260803.4,ENST00000505015.2	protein_coding,protein_coding	synonymous,5_prime_UTR	.,.	c.696C>T,c.-7C>T	696:gcC/gcT,.	p.A232=,.	NA	NA	NA	2.474e-05	4.5e-05	3.311e-05	7.13e-05	2.387e-05	3.519e-05	6.152e-05	6.166e-05	NA	NA	NA	NA	NA	NA
1-12767	WES_MedExome	WES_MedExome	Y	Same	3:138116175:C:T	3	138116175	C	T	ACA>ATA	MRAS	ENSG00000158186	MRAS	0.859947	ENST00000289104.4	0.92111	0	0.368	3168	0.42774	0.24049	1061	missense	4	ENST00000289104.4	ENST00000289104.4,ENST00000423968.2,ENST00000464896.1,ENST00000474559.1	protein_coding,protein_coding,protein_coding,protein_coding	missense,missense,5_prime_UTR,missense	.,.,.,.	c.203C>T,c.203C>T,c.-26C>T,c.203C>T	203:aCa/aTa,203:aCa/aTa,.,203:aCa/aTa	p.T68I,p.T68I,.,p.T68I	0.961	2.31234	0.899611	NA	NA	NA	NA	NA	NA	NA	NA	6.664	32	1	0	0.984	0.33
1-06347	WES_NimbleGenV2	WES_NimbleGenV2	Y	Same	3:139085547:T:C	3	139085547	T	C	ATG>ACG	COPB2	ENSG00000184432	COPB2	0.999998	ENST00000333188.5	1	0.018746	0.089	143	0.66925	0.452313	70	missense	2	ENST00000333188.5	ENST00000333188.5,ENST00000507777.1	protein_coding,protein_coding	missense,missense	.,.	c.1747A>G,c.1660A>G	1747:Att/Gtt,1660:Att/Gtt	p.I583V,p.I554V	0.209	0.544983	0.854993	NA	NA	NA	NA	NA	NA	NA	NA	0.936	10.29	0	1	0.156	0.186
1-05136	WES_NimbleGenV2	WES_NimbleGenV2	Y	Same	3:139092554:G:C	3	139092554	G	C	TGA>TCA	COPB2	ENSG00000184432	COPB2	0.999998	ENST00000333188.5	1	0.018746	0.089	143	0.66925	0.452313	70	stop_gained	2	ENST00000333188.5	ENST00000333188.5,ENST00000507777.1	protein_coding,protein_coding	stop_gained,stop_gained	.,.	c.848C>G,c.761C>G	848:tCa/tGa,761:tCa/tGa	p.S283*,p.S254*	NA	NA	NA	NA	NA	NA	NA	NA	NA	NA	NA	13.229	41	NA	NA	NA	NA
1-07238	WES_MedExome	WES_MedExome	Y	Same	3:139258325:A:G	3	139258325	A	G	GAA>GGA	RBP1	ENSG00000114115	RBP1	0.000490535	ENST00000232219.2	5.9233e-06	0.98597	1.701	16847	0.83277	0.00415322	13687	missense	3	ENST00000232219.2	ENST00000232219.2,ENST00000483943.2,ENST00000492918.1	protein_coding,protein_coding,protein_coding	missense,missense,missense	.,.,.	c.236T>C,c.236T>C,c.236T>C	236:tTc/tCc,236:tTc/tCc,236:tTc/tCc	p.F79S,p.F79S,p.F79S	0.77	1.77197	0.729619	NA	NA	NA	NA	NA	NA	NA	NA	7.341	34	0.996	0.004	0.988	0.166
1-11241	WES_MedExome	WES_MedExome	Y	Same	3:141274721:C:G	3	141274721	C	G	GCA>GGA	RASA2	ENSG00000155903	RASA2	5.31667e-17	ENST00000286364.3	7.391e-31	0.9405	1.196	12902	0.74113	0.00943998	10648	missense	2	ENST00000286364.3	ENST00000286364.3,ENST00000452898.1	protein_coding,protein_coding	missense,missense	.,.	c.651C>G,c.651C>G	651:agC/agG,651:agC/agG	p.S217R,p.S217R	0.235	1.06085	0.767054	NA	NA	NA	NA	NA	NA	NA	NA	4.933	25	0.005	0.289	0.774	0.031
1-09605	WES_MedExome	WES_MedExome	Y	Same	3:141292059:ATAAGG:A	3	141292059	ATAAGG	A	NA	RASA2	ENSG00000155903	RASA2	5.31667e-17	ENST00000286364.3	7.391e-31	0.9405	1.196	12902	0.74113	0.00943998	10648	splice_donor	2	ENST00000286364.3	ENST00000286364.3,ENST00000452898.1	protein_coding,protein_coding	splice_donor,splice_donor	D-3~D+1,D-3~D+1	c.1359+1_1359+5del,c.1359+1_1359+5del	.,.	.,.	NA	NA	NA	NA	NA	NA	NA	NA	NA	NA	NA	NA	NA	NA	NA	NA	NA
1-05192	WES_MedExome	WES_MedExome	Y	Same	3:142408512:T:G	3	142408512	T	G	CTG>CGG	PLS1	ENSG00000120756	PLS1	0.000310388	ENST00000337777.3	1.1321e-05	0.42642	0.667	6722	0.77041	0.0065204	12171	missense	3	ENST00000337777.3	ENST00000337777.3,ENST00000457734.2,ENST00000497002.1	protein_coding,protein_coding,protein_coding	missense,missense,missense	.,.,.	c.1034T>G,c.1034T>G,c.1034T>G	1034:cTg/cGg,1034:cTg/cGg,1034:cTg/cGg	p.L345R,p.L345R,p.L345R	0.898	0.950893	0.730796	NA	NA	NA	NA	NA	NA	NA	NA	5.667	26.7	1	0	0.761	0.395
1-00871	WES_MedExome,WGS_Baylor	WGS_Baylor,+WES_MedExome	Y	NA	3:142681573:G:T	3	142681573	G	T	TGC>TTC	PAQR9	ENSG00000188582	PAQR9	0.800794	ENST00000340634.3	0.1367	0.30277	0.783	8094	0.49533	0.245326	998	stop_gained	1	ENST00000340634.3	ENST00000340634.3	protein_coding	stop_gained	NA	c.606C>A	606:tgC/tgA	p.C202*	NA	NA	NA	NA	NA	NA	NA	NA	NA	NA	NA	10.978	37	NA	NA	NA	NA
1-05008	WES_MedExome	WES_MedExome	Y	Same	3:142746009:A:G	3	142746009	A	G	TAC>TGC	U2SURP	ENSG00000163714	U2SURP	1	ENST00000473835.2	1	0.016335	0.077	85	0.48696	0.476703	46	missense	3	ENST00000473835.2	ENST00000397933.2,ENST00000473835.2,ENST00000493598.2	protein_coding,protein_coding,protein_coding	missense,missense,missense	.,.,.	c.66A>G,c.1293A>G,c.1290A>G	66:atA/atG,1293:atA/atG,1290:atA/atG	p.I22M,p.I431M,p.I430M	0.59	1.96064	0.89516	NA	NA	NA	NA	NA	NA	NA	NA	5.127	25.4	1	0	0.777	0.133
1-00551	WES_MedExome	WES_MedExome	Y	Same	3:142753743:TTA:T	3	142753743	TTA	T	NA	U2SURP	ENSG00000163714	U2SURP	1	ENST00000473835.2	1	0.016335	0.077	85	0.48696	0.476703	46	frameshift	3	ENST00000473835.2	ENST00000397933.2,ENST00000473835.2,ENST00000493598.2	protein_coding,protein_coding,protein_coding	frameshift,frameshift,frameshift	.,.,.	c.642_643del,c.1869_1870del,c.1866_1867del	641-642:tTA/t,1868-1869:tTA/t,1865-1866:tTA/t	p.C215Sfs*20,p.C624Sfs*20,p.C623Sfs*20	NA	NA	NA	NA	NA	NA	NA	NA	NA	NA	NA	NA	NA	NA	NA	NA	NA
1-01818	WES_MedExome	WES_MedExome	Y	Same	3:148597638:T:A	3	148597638	T	A	ATG>AAG	CPA3	ENSG00000163751	CPA3	1.28343e-12	ENST00000296046.3	2.0416e-16	0.94417	1.319	14106	1.1291	0.00216348	15109	missense	1	ENST00000296046.3	ENST00000296046.3	protein_coding	missense	NA	c.538T>A	538:Tgg/Agg	p.W180R	0.519	0.19834	0.712904	NA	NA	NA	NA	NA	NA	NA	NA	6.749	32	1	0	0.937	0.037
1-04134	WES_NimbleGenV2	WES_NimbleGenV2	Y	Same	3:148765822:C:T	3	148765822	C	T	CCT>CTT	HLTF	ENSG00000071794	HLTF	6.80799e-20	ENST00000310053.5	1.8724e-28	0.86303	1.101	11853	0.87159	NA	NA	missense	4	ENST00000310053.5	ENST00000310053.5,ENST00000392912.2,ENST00000465259.1,ENST00000494055.1	protein_coding,protein_coding,protein_coding,protein_coding	missense,missense,missense,missense	.,.,.,.	c.1885G>A,c.1885G>A,c.1882G>A,c.1885G>A	1885:Gga/Aga,1885:Gga/Aga,1882:Gga/Aga,1885:Gga/Aga	p.G629R,p.G629R,p.G628R,p.G629R	0.847	0.795066	0.74466	NA	NA	NA	NA	NA	NA	NA	NA	7.362	34	1	0.001	0.915	0.223
1-06372	WES_MedExome	WES_MedExome	Y	Same	3:149374854:C:CCCAG	3	149374854	C	CCCAG	NA	WWTR1	ENSG00000018408	WWTR1	0.918871	ENST00000465804.1	0.93914	0.11308	0.356	3036	0.79164	0.105014	2859	frameshift	3	ENST00000465804.1	ENST00000360632.3,ENST00000465804.1,ENST00000467467.1	protein_coding,protein_coding,protein_coding	frameshift,frameshift,frameshift	.,.,.	c.236_239dup,c.236_239dup,c.236_239dup	239-240:ggg/ggCTGGg,239-240:ggg/ggCTGGg,239-240:ggg/ggCTGGg	p.G81Wfs*26,p.G81Wfs*26,p.G81Wfs*26	NA	NA	NA	NA	NA	NA	NA	NA	NA	NA	NA	NA	NA	NA	NA	NA	NA
1-05461	WES_MedExome	WES_MedExome	Y	Same	3:150174862:G:A	3	150174862	G	A	AGT>AAT	TSC22D2	ENSG00000196428	TSC22D2	0.831881	ENST00000361875.3	0.96853	0.12531	0.324	2664	0.90552	0.121239	2522	splice_acceptor	2	ENST00000361875.3	ENST00000361136.2,ENST00000361875.3	protein_coding,protein_coding	splice_acceptor,splice_acceptor	A-1,A-1	c.1959-1G>A,c.2031-1G>A	.,.	.,.	NA	NA	NA	NA	NA	NA	NA	NA	NA	NA	NA	5.501	26.2	NA	NA	NA	NA
1-10071	WES_MedExome	WES_MedExome	Y	Same	3:151112450:C:G	3	151112450	C	G	TCC>TGC	MED12L	ENSG00000144893	MED12L	0.999999	ENST00000474524.1	1	0.11978	0.184	894	0.74239	0.0848029	3362	missense	2	ENST00000474524.1	ENST00000273432.4,ENST00000474524.1	protein_coding,protein_coding	missense,missense	.,.	c.5090C>G,c.5510C>G	5090:tCc/tGc,5510:tCc/tGc	p.S1697C,p.S1837C	0.174	1.12069	0.56016	NA	NA	NA	NA	NA	NA	NA	NA	4.755	24.7	0.979	0.016	0.758	0.007
1-06101	WES_NimbleGenV2,WGS_GMKF2	WGS_GMKF2,+WES_NimbleGenV2	Y	NA	3:154146471:C:A	3	154146471	C	A	GCG>GAG	GPR149	ENSG00000174948	GPR149	2.64644e-05	ENST00000389740.2	4.3654e-09	0.72534	1.102	11867	1.1315	0.0100422	10426	missense	1	ENST00000389740.2	ENST00000389740.2	protein_coding	missense	NA	c.934G>T	934:Gct/Tct	p.A312S	0.121	0.102647	0.339696	NA	NA	NA	NA	8.109e-06	0	5.798e-05	6.572e-05	2.107	16.9	0.003	1	0.043	0.017
1-03084	WES_NimbleGenV2	WES_NimbleGenV2	Y	Same	3:156395783:A:G	3	156395783	A	G	CAT>CGT	TIPARP	ENSG00000163659	TIPARP	0.997752	ENST00000461166.1	0.99991	0	0.113	280	0.73741	0.089167	3254	synonymous	4	ENST00000461166.1	ENST00000295924.7,ENST00000461166.1,ENST00000486483.1,ENST00000542783.1	protein_coding,protein_coding,protein_coding,protein_coding	synonymous,synonymous,synonymous,synonymous	.,.,.,.	c.297A>G,c.297A>G,c.297A>G,c.297A>G	297:tcA/tcG,297:tcA/tcG,297:tcA/tcG,297:tcA/tcG	p.S99=,p.S99=,p.S99=,p.S99=	NA	NA	NA	2.474e-05	4.5e-05	3.311e-05	7.13e-05	1.193e-05	1.759e-05	1.759e-05	2.234e-05	NA	NA	NA	NA	NA	NA
1-02786	WES_NimbleGenV2,WGS_Baylor	WES_NimbleGenV2,WGS_Baylor	Y	Same	3:156877827:G:A	3	156877827	G	A	GGG>GAG	CCNL1	ENSG00000163660	CCNL1	0.942873	ENST00000295926.3	0.99575	0.10216	0.264	1866	0.57952	0.101569	2941	synonymous	3	ENST00000295926.3	ENST00000295925.4,ENST00000295926.3,ENST00000461804.1	protein_coding,protein_coding,protein_coding	synonymous,synonymous,synonymous	.,.,.	c.57C>T,c.57C>T,c.57C>T	57:gcC/gcT,57:gcC/gcT,57:gcC/gcT	p.A19=,p.A19=,p.A19=	NA	NA	NA	NA	NA	NA	NA	5.876e-06	0	4.17e-05	4.171e-05	NA	NA	NA	NA	NA	NA
1-04768	WES_MedExome	WES_MedExome	Y	Same	3:156877883:T:C	3	156877883	T	C	ATA>ACA	CCNL1	ENSG00000163660	CCNL1	0.942873	ENST00000295926.3	0.99575	0.10216	0.264	1866	0.57952	0.101569	2941	start_lost	3	ENST00000295926.3	ENST00000295925.4,ENST00000295926.3,ENST00000461804.1	protein_coding,protein_coding,protein_coding	start_lost,start_lost,start_lost	.,.,.	c.1A>G,c.1A>G,c.1A>G	1:Atg/Gtg,1:Atg/Gtg,1:Atg/Gtg	p.M1?,p.M1?,p.M1?	NA	NA	NA	NA	NA	NA	NA	0	0	NA	NA	1.129	11.37	0	0	0.703	NA
1-03152	WES_NimbleGenV2	WES_NimbleGenV2	Y	Same	3:158317916:G:C	3	158317916	G	C	AGA>ACA	MLF1	ENSG00000178053	MLF1	1.28388e-06	ENST00000392822.3	4.3955e-09	0.792	1.219	13117	0.86477	0.00394256	13850	missense	8	ENST00000392822.3	ENST00000355893.5,ENST00000359117.5,ENST00000392822.3,ENST00000469452.1,ENST00000471745.1,ENST00000478894.2,ENST00000482628.1,ENST00000484955.1	protein_coding,protein_coding,protein_coding,protein_coding,protein_coding,protein_coding,protein_coding,protein_coding	missense,missense,missense,missense,missense,missense,missense,missense	.,.,.,.,.,.,.,.	c.522G>C,c.447G>C,c.615G>C,c.318G>C,c.492G>C,c.492G>C,c.447G>C,c.447G>C	522:aaG/aaC,447:aaG/aaC,615:aaG/aaC,318:aaG/aaC,492:aaG/aaC,492:aaG/aaC,447:aaG/aaC,447:aaG/aaC	p.K174N,p.K149N,p.K205N,p.K106N,p.K164N,p.K164N,p.K149N,p.K149N	0.144	0.380765	0.432694	NA	NA	NA	NA	NA	NA	NA	NA	6.022	27.9	0.995	0.008	0.136	0.021
GT04006992	WES_PHN	WES_PHN	Y	Same	3:164773071:G:A	3	164773071	G	A	GGG>GAG	SI	ENSG00000090402	SI	7.97067e-26	ENST00000264382.3	3.9353e-60	0.8802	1.04	11149	1.0975	0.00696905	11898	missense	1	ENST00000264382.3	ENST00000264382.3	protein_coding	missense	NA	c.1423C>T	1423:Cct/Tct	p.P475S	0.911	0.223144	0.575818	NA	NA	NA	NA	NA	NA	NA	NA	6.011	27.9	0.996	0.009	0.905	0.441
1-09377	WES_MedExome	WES_MedExome	Y	Same	3:164907815:A:G	3	164907815	A	G	CAT>CGT	SLITRK3	ENSG00000121871	SLITRK3	0.603043	ENST00000475390.1	0.93906	0.16176	0.34	2841	0.9278	0.0669382	3926	synonymous	2	ENST00000475390.1	ENST00000241274.3,ENST00000475390.1	protein_coding,protein_coding	synonymous,synonymous	.,.	c.804T>C,c.804T>C	804:caT/caC,804:caT/caC	p.H268=,p.H268=	NA	NA	NA	NA	NA	NA	NA	NA	NA	NA	NA	NA	NA	NA	NA	NA	NA
1-08562	WES_MedExome	WES_MedExome	Y	Same	3:168834506:T:C	3	168834506	T	C	ATA>ACA	MECOM	ENSG00000085276	MECOM	0.999085	ENST00000264674.3	1	0.043346	0.136	461	0.81527	0.128736	2415	missense	8	ENST00000264674.3	ENST00000264674.3,ENST00000392736.3,ENST00000433243.2,ENST00000460814.1,ENST00000464456.1,ENST00000468789.1,ENST00000472280.1,ENST00000494292.1	protein_coding,protein_coding,protein_coding,protein_coding,protein_coding,protein_coding,protein_coding,protein_coding	missense,missense,missense,missense,missense,missense,missense,missense	.,.,.,.,.,.,.,.	c.785A>G,c.590A>G,c.593A>G,c.590A>G,c.590A>G,c.590A>G,c.593A>G,c.1154A>G	785:tAt/tGt,590:tAt/tGt,593:tAt/tGt,590:tAt/tGt,590:tAt/tGt,590:tAt/tGt,593:tAt/tGt,1154:tAt/tGt	p.Y262C,p.Y197C,p.Y198C,p.Y197C,p.Y197C,p.Y197C,p.Y198C,p.Y385C	0.62	1.0866	0.945374	NA	NA	NA	NA	NA	NA	NA	NA	4.401	24.1	1	0	0.917	0.06
1-01874	WES_MedExome	WES_MedExome	Y	Same	3:169487242:C:A	3	169487242	C	A	CCA>CAA	ACTRT3	ENSG00000184378	ACTRT3	0.000670124	ENST00000330368.2	3.7565e-08	1.0679	1.71	16907	0.95647	0.0110935	10018	missense	1	ENST00000330368.2	ENST00000330368.2	protein_coding	missense	NA	c.67G>T	67:Ggg/Tgg	p.G23W	0.933	0.993926	0.65844	NA	NA	NA	NA	NA	NA	NA	NA	6.389	29.6	1	0	0.928	0.244
1-04350	WES_NimbleGenV2,WGS_Baylor	WGS_Baylor,+WES_NimbleGenV2	Y	Same	3:170198242:G:C	3	170198242	G	C	GGT>GCT	SLC7A14	ENSG00000013293	SLC7A14	0.332594	ENST00000231706.5	0.022116	0.29969	0.541	5335	0.8964	0.033413	6002	missense	1	ENST00000231706.5	ENST00000231706.5	protein_coding	missense	NA	c.1829C>G	1829:aCc/aGc	p.T610S	0.076	0.127677	0.289291	NA	NA	NA	NA	NA	NA	NA	NA	0.159	4.237	0.002	0.402	0.154	0.027
1-07105	WES_NimbleGenV2	WES_NimbleGenV2	Y	Same	3:172003756:G:A	3	172003756	G	A	CGG>CAG	FNDC3B	ENSG00000075420	FNDC3B	1	ENST00000336824.4	1	0	0.042	6	0.79911	0.531398	22	synonymous	3	ENST00000336824.4	ENST00000336824.4,ENST00000415807.2,ENST00000416957.1	protein_coding,protein_coding,protein_coding	synonymous,synonymous,synonymous	.,.,.	c.831G>A,c.831G>A,c.831G>A	831:tcG/tcA,831:tcG/tcA,831:tcG/tcA	p.S277=,p.S277=,p.S277=	NA	NA	NA	4.125e-05	0	5.522e-05	0	1.597e-05	0	0.0002	0.0002	NA	NA	NA	NA	NA	NA
1-02775	WES_MedExome	WES_MedExome	Y	Same	3:180327682:G:T	3	180327682	G	T	AGA>ATA	TTC14	ENSG00000163728	TTC14	4.41871e-06	ENST00000296015.4	1.176e-09	0.57464	0.835	8690	0.9573	0.0131948	9319	missense	3	ENST00000296015.4	ENST00000296015.4,ENST00000382584.4,ENST00000412756.2	protein_coding,protein_coding,protein_coding	missense,missense,3_prime_UTR	.,.,.	c.1665G>T,c.1665G>T,c.*2099G>T	1665:gaG/gaT,1665:gaG/gaT,.	p.E555D,p.E555D,.	0.188	0.0814115	0.442872	NA	NA	NA	NA	NA	NA	NA	NA	1.139	11.43	0.94	0.067	0.274	0.019
1-03013	WES_MedExome,WGS_GMKF2	WES_MedExome,WGS_GMKF2	Y	Same	3:180361929:A:G	3	180361929	A	G	TAT>TGT	CCDC39	ENSG00000145075	CCDC39	5.10299e-05	ENST00000442201.2	7.9127e-12	0.54338	0.754	7759	0.95027	0.00436948	13524	synonymous	2	ENST00000442201.2	ENST00000273654.4,ENST00000442201.2	protein_coding,protein_coding	synonymous,synonymous	.,.	c.1896T>C,c.1644T>C	1896:gaT/gaC,1644:gaT/gaC	p.D632=,p.D548=	NA	NA	NA	NA	NA	NA	NA	NA	NA	NA	NA	NA	NA	NA	NA	NA	NA
1-04720	WES_NimbleGenV2	WES_NimbleGenV2	Y	Same	3:183885499:G:A	3	183885499	G	A	CGG>CAG	DVL3	ENSG00000161202	DVL3	0.995403	ENST00000313143.3	0.38544	0.22458	0.422	3864	0.70497	0.107166	2802	missense	2	ENST00000313143.3	ENST00000313143.3,ENST00000431765.1	protein_coding,protein_coding	missense,missense	D-1,D-1	c.1330G>A,c.1279G>A	1330:Ggc/Agc,1279:Ggc/Agc	p.G444S,p.G427S	0.638	1.71869	0.877036	NA	NA	NA	NA	NA	NA	NA	NA	7.002	33	1	0	0.883	NA
1-06579	WES_NimbleGenV2	WES_NimbleGenV2	Y	Same	3:183975500:G:A	3	183975500	G	A	CGT>CAT	ECE2	ENSG00000145194	ECE2	1.65048e-17	ENST00000402825.3	1.1756e-21	0.7719	1.008	10796	0.97687	0.00390496	13883	missense	2	ENST00000402825.3	ENST00000324557.4,ENST00000402825.3	protein_coding,protein_coding	missense,missense	.,.	c.436G>A,c.436G>A	436:Gtg/Atg,436:Gtg/Atg	p.V146M,p.V146M	0.192	0.523885	0.436913	NA	NA	NA	NA	3.982e-06	8.81e-06	8.81e-06	1.119e-05	5.12	25.4	0.995	0.08	0.5	0.134
1-06925	WES_MedExome	WES_MedExome	Y	Same	3:184040688:C:T	3	184040688	C	T	CCA>CTA	EIF4G1	ENSG00000114867	EIF4G1	1	ENST00000424196.1	1	0.023611	0.074	74	0.79333	0.63941	4	synonymous	14	ENST00000424196.1	ENST00000319274.6,ENST00000342981.4,ENST00000346169.2,ENST00000350481.5,ENST00000352767.3,ENST00000382330.3,ENST00000392537.2,ENST00000411531.1,ENST00000414031.1,ENST00000424196.1,ENST00000427845.1,ENST00000434061.2,ENST00000435046.2,ENST00000441154.1	protein_coding,protein_coding,protein_coding,protein_coding,protein_coding,protein_coding,protein_coding,protein_coding,protein_coding,protein_coding,protein_coding,protein_coding,protein_coding,protein_coding	synonymous,synonymous,synonymous,synonymous,synonymous,synonymous,synonymous,synonymous,synonymous,synonymous,synonymous,synonymous,synonymous,synonymous	.,.,.,.,.,.,.,.,.,.,.,.,.,.	c.1875C>T,c.1875C>T,c.1875C>T,c.1383C>T,c.1896C>T,c.1896C>T,c.1614C>T,c.1755C>T,c.1755C>T,c.1896C>T,c.1614C>T,c.1287C>T,c.1287C>T,c.1383C>T	1875:gcC/gcT,1875:gcC/gcT,1875:gcC/gcT,1383:gcC/gcT,1896:gcC/gcT,1896:gcC/gcT,1614:gcC/gcT,1755:gcC/gcT,1755:gcC/gcT,1896:gcC/gcT,1614:gcC/gcT,1287:gcC/gcT,1287:gcC/gcT,1383:gcC/gcT	p.A625=,p.A625=,p.A625=,p.A461=,p.A632=,p.A632=,p.A538=,p.A585=,p.A585=,p.A632=,p.A538=,p.A429=,p.A429=,p.A461=	NA	NA	NA	NA	NA	NA	NA	NA	NA	NA	NA	NA	NA	NA	NA	NA	NA
GT04007673	WES_PHN	WES_PHN	Y	Same	3:184428766:C:A	3	184428766	C	A	TCG>TAG	MAGEF1	ENSG00000177383	MAGEF1	0.0340315	ENST00000317897.3	0.0030065	0.79887	1.683	16709	1.0092	0.00577598	12631	missense	1	ENST00000317897.3	ENST00000317897.3	protein_coding	missense	NA	c.844G>T	844:Gac/Tac	p.D282Y	0.034	1.21466	0.476375	NA	NA	NA	NA	NA	NA	NA	NA	4.731	24.6	0.024	0.007	0.304	0.003
1-05846	WES_NimbleGenV2,WGS_Baylor	WES_NimbleGenV2,WGS_Baylor	Y	Same	3:185367216:C:T	3	185367216	C	T	CCG>CTG	IGF2BP2	ENSG00000073792	IGF2BP2	0.942124	ENST00000382199.2	0.23861	0.23723	0.428	3938	0.56512	0.0460758	5031	missense	4	ENST00000382199.2	ENST00000346192.3,ENST00000382199.2,ENST00000421047.2,ENST00000457616.2	protein_coding,protein_coding,protein_coding,protein_coding	missense,missense,missense,missense	.,.,.,.	c.1439G>A,c.1568G>A,c.1397G>A,c.1586G>A	1439:cGg/cAg,1568:cGg/cAg,1397:cGg/cAg,1586:cGg/cAg	p.R480Q,p.R523Q,p.R466Q,p.R529Q	0.37	0.758074	0.794965	2.473e-05	2.999e-05	1.103e-05	0	3.98e-06	0	3.266e-05	3.267e-05	4.133	23.8	0.466	0.013	0.706	0.076
1-02185	WES_NimbleGenV2	WES_NimbleGenV2	Y	Same	3:186504953:CACTG:C	3	186504953	CACTG	C	NA	EIF4A2	ENSG00000156976	EIF4A2	0.997113	ENST00000323963.5	0.99835	0.043305	0.205	1130	0.26777	0.257692	841	frameshift	3	ENST00000323963.5	ENST00000323963.5,ENST00000356531.5,ENST00000440191.2	protein_coding,protein_coding,protein_coding	frameshift,frameshift,frameshift	.,.,.	c.812_815del,c.527_530del,c.815_818del	810-813:acACTG/ac,525-528:acACTG/ac,813-816:acACTG/ac	p.L271Pfs*18,p.L176Pfs*18,p.L272Pfs*18	NA	NA	NA	NA	NA	NA	NA	NA	NA	NA	NA	NA	NA	NA	NA	NA	NA
1-01405	WES_NimbleGenV2	WES_NimbleGenV2	Y	Same	3:186518949:T:G	3	186518949	T	G	TTC>TGC	RFC4	ENSG00000163918	RFC4	9.67498e-05	ENST00000392481.2	4.4992e-07	0.57558	0.9	9462	1.0574	0.0116571	9786	missense	3	ENST00000392481.2	ENST00000296273.2,ENST00000392481.2,ENST00000433496.1	protein_coding,protein_coding,protein_coding	missense,missense,missense	.,.,.	c.167A>C,c.167A>C,c.167A>C	167:gAa/gCa,167:gAa/gCa,167:gAa/gCa	p.E56A,p.E56A,p.E56A	0.134	0.0497781	0.642319	NA	NA	NA	NA	NA	NA	NA	NA	2.913	21.9	0.003	0.113	0.429	0.009
1-02266	WES_MedExome	WES_MedExome	Y	Same	3:187003736:G:A	3	187003736	G	A	AGT>AAT	MASP1	ENSG00000127241	MASP1	9.7428e-06	ENST00000296280.6	1.2276e-11	0.68479	0.978	10410	1.0228	0.0096436	10579	synonymous	5	ENST00000296280.6	ENST00000169293.6,ENST00000296280.6,ENST00000337774.5,ENST00000392470.2,ENST00000392472.2	protein_coding,protein_coding,protein_coding,protein_coding,protein_coding	synonymous,synonymous,synonymous,synonymous,intron	.,.,.,.,.	c.114C>T,c.114C>T,c.114C>T,c.36C>T,c.-103+5680C>T	114:gaC/gaT,114:gaC/gaT,114:gaC/gaT,36:gaC/gaT,.	p.D38=,p.D38=,p.D38=,p.D12=,.	NA	NA	NA	NA	NA	NA	NA	NA	NA	NA	NA	NA	NA	NA	NA	NA	NA
1-04811	WES_NimbleGenV2	WES_NimbleGenV2	Y	Same	3:187089126:G:C	3	187089126	G	C	TGT>TCT	RTP4	ENSG00000136514	RTP4	0.0108456	ENST00000259030.2	0.59616	0	1.033	11076	0.9285	0.00109639	15753	missense	1	ENST00000259030.2	ENST00000259030.2	protein_coding	missense	NA	c.706G>C	706:Gta/Cta	p.V236L	0.024	0.12936	0.305819	NA	NA	NA	NA	NA	NA	NA	NA	-0.461	0.274	0.01	0.295	0.172	0.001
1-07082	WES_MedExome	WES_MedExome	Y	Same	3:189455657:A:G	3	189455657	A	G	CAG>CGG	TP63	ENSG00000073282	TP63	0.983222	ENST00000264731.3	0.99728	0.12696	0.267	1902	0.69571	0.0455368	5076	missense	6	ENST00000264731.3	ENST00000264731.3,ENST00000320472.5,ENST00000382063.4,ENST00000392460.3,ENST00000418709.2,ENST00000440651.2	protein_coding,protein_coding,protein_coding,protein_coding,protein_coding,protein_coding	missense,missense,missense,missense,missense,missense	D-1,D-1,D-1,D-1,D-1,D-1	c.191A>G,c.191A>G,c.191A>G,c.191A>G,c.191A>G,c.191A>G	191:cAg/cGg,191:cAg/cGg,191:cAg/cGg,191:cAg/cGg,191:cAg/cGg,191:cAg/cGg	p.Q64R,p.Q64R,p.Q64R,p.Q64R,p.Q64R,p.Q64R	0.709	1.46251	0.65548	NA	NA	NA	NA	NA	NA	NA	NA	3.498	23.1	0.993	0.126	0.712	NA
1-05598	WES_MedExome,WGS_GMKF2	WES_MedExome,WGS_GMKF2	Y	Same	3:190322082:G:C	3	190322082	G	C	CGG>CCG	IL1RAP	ENSG00000196083	IL1RAP	0.506747	ENST00000317757.3	0.25846	0.2365	0.444	4147	0.73538	0.0393186	5516	missense	9	ENST00000317757.3	ENST00000072516.3,ENST00000317757.3,ENST00000412504.2,ENST00000422485.1,ENST00000422940.1,ENST00000434491.1,ENST00000439062.1,ENST00000443369.2,ENST00000447382.1	protein_coding,protein_coding,protein_coding,protein_coding,protein_coding,protein_coding,protein_coding,protein_coding,protein_coding	missense,missense,missense,missense,missense,intron,missense,missense,missense	.,.,.,.,.,.,.,.,.	c.230G>C,c.230G>C,c.230G>C,c.230G>C,c.230G>C,c.-73-4702G>C,c.230G>C,c.230G>C,c.230G>C	230:cGg/cCg,230:cGg/cCg,230:cGg/cCg,230:cGg/cCg,230:cGg/cCg,.,230:cGg/cCg,230:cGg/cCg,230:cGg/cCg	p.R77P,p.R77P,p.R77P,p.R77P,p.R77P,.,p.R77P,p.R77P,p.R77P	0.408	2.58628	0.383826	NA	NA	NA	NA	NA	NA	NA	NA	5.49	26.2	0.912	0.095	0.752	0.043
1-06011	WES_NimbleGenV2	WES_NimbleGenV2	Y	Same	3:192053223:C:T	3	192053223	C	T	ACG>ATG	FGF12	ENSG00000114279	FGF12	0.114211	ENST00000454309.2	0.62294	0.17062	0.537	5292	0.64046	0.0428992	5247	missense	5	ENST00000454309.2	ENST00000264730.3,ENST00000430714.1,ENST00000445105.2,ENST00000450716.1,ENST00000454309.2	protein_coding,protein_coding,protein_coding,protein_coding,protein_coding	missense,missense,missense,missense,missense	.,.,.,.,.	c.155G>A,c.44G>A,c.155G>A,c.155G>A,c.341G>A	155:cGt/cAt,44:cGt/cAt,155:cGt/cAt,155:cGt/cAt,341:cGt/cAt	p.R52H,p.R15H,p.R52H,p.R52H,p.R114H	0.548	1.96159	0.862661	NA	NA	NA	NA	NA	NA	NA	NA	6.702	32	0.871	0.075	0.885	0.075
1-05490	WES_NimbleGenV2	WES_NimbleGenV2	Y	Same	3:192992854:G:A	3	192992854	G	A	TGT>TAT	ATP13A5	ENSG00000187527	ATP13A5	6.22872e-28	ENST00000342358.4	2.4077e-49	1.0582	1.287	13804	0.93282	NA	NA	stop_gained	1	ENST00000342358.4	ENST00000342358.4	protein_coding	stop_gained	NA	c.3634C>T	3634:Cag/Tag	p.Q1212*	NA	NA	NA	NA	NA	NA	NA	NA	NA	NA	NA	12.833	40	NA	NA	NA	NA
1-02204	WES_NimbleGenV2	WES_NimbleGenV2	Y	Same	3:194080269:C:T	3	194080269	C	T	ACG>ATG	LRRC15	ENSG00000172061	LRRC15	1.35694e-06	ENST00000439944.2	2.7349e-09	0.90571	1.414	14869	1.0694	0.00503796	13099	missense	3	ENST00000439944.2	ENST00000347624.3,ENST00000428839.1,ENST00000439944.2	protein_coding,protein_coding,protein_coding	missense,missense,missense	.,.,.	c.1504G>A,c.1522G>A,c.1522G>A	1504:Gtc/Atc,1522:Gtc/Atc,1522:Gtc/Atc	p.V502I,p.V508I,p.V508I	0.094	0.082341	0.239153	3.326e-05	1.509e-05	4.445e-05	2.389e-05	4.38e-05	1.761e-05	9.806e-05	9.808e-05	-0.879	0.029	0.002	0.598	0.022	0.02
950400309-0	WES_PHN	WES_PHN	Y	NA	3:194337842:C:G	3	194337842	C	G	GCC>GGC	TMEM44	ENSG00000145014	TMEM44	1.19424e-06	ENST00000392432.2	7.1934e-16	1.0203	1.445	15103	1.0525	0.00349889	14183	missense	5	ENST00000392432.2	ENST00000273580.7,ENST00000347147.4,ENST00000381975.3,ENST00000392432.2,ENST00000473092.1	protein_coding,protein_coding,protein_coding,protein_coding,protein_coding	missense,missense,missense,missense,missense	.,.,.,.,.	c.769G>C,c.769G>C,c.769G>C,c.910G>C,c.769G>C	769:Gca/Cca,769:Gca/Cca,769:Gca/Cca,910:Gca/Cca,769:Gca/Cca	p.A257P,p.A257P,p.A257P,p.A304P,p.A257P	0.268	0.196631	0.462764	NA	NA	NA	NA	NA	NA	NA	NA	3.987	23.6	0.948	0.009	0.818	0.015
1-05461	WES_MedExome	WES_MedExome	Y	Same	3:195595033:C:A	3	195595033	C	A	GCG>GAG	TNK2	ENSG00000061938	TNK2	1.20621e-10	ENST00000381916.2	8.22e-12	0.57398	0.802	8315	1.0216	0.00920348	10743	synonymous	5	ENST00000381916.2	ENST00000316664.3,ENST00000333602.6,ENST00000381916.2,ENST00000392400.1,ENST00000428187.1	protein_coding,protein_coding,protein_coding,protein_coding,protein_coding	downstream_gene,synonymous,synonymous,synonymous,synonymous	.,.,.,.,.	.,c.2091G>T,c.2325G>T,c.2091G>T,c.2187G>T	.,2091:ccG/ccT,2325:ccG/ccT,2091:ccG/ccT,2187:ccG/ccT	.,p.P697=,p.P775=,p.P697=,p.P729=	NA	NA	NA	NA	NA	NA	NA	NA	NA	NA	NA	NA	NA	NA	NA	NA	NA
1-04574	WES_NimbleGenV2	WES_NimbleGenV2	Y	Same	3:196388145:C:G	3	196388145	C	G	TCG>TGG	NRROS	ENSG00000174004	NRROS	0.457686	ENST00000328557.4	0.32564	0.23196	0.531	5224	0.87908	0.056721	4387	missense	1	ENST00000328557.4	ENST00000328557.4	protein_coding	missense	NA	c.1631C>G	1631:tCg/tGg	p.S544W	0.416	1.4133	0.561181	NA	NA	NA	NA	NA	NA	NA	NA	5.368	25.9	1	0	0.906	0.1
1-04574	WES_NimbleGenV2	WES_NimbleGenV2	Y	Same	3:196388320:T:C	3	196388320	T	C	ATG>ACG	NRROS	ENSG00000174004	NRROS	0.457686	ENST00000328557.4	0.32564	0.23196	0.531	5224	0.87908	0.056721	4387	synonymous	1	ENST00000328557.4	ENST00000328557.4	protein_coding	synonymous	NA	c.1806T>C	1806:gaT/gaC	p.D602=	NA	NA	NA	NA	NA	NA	NA	NA	NA	NA	NA	NA	NA	NA	NA	NA	NA
1-08820	WES_MedExome	WES_MedExome	Y	Same	3:196612889:T:C	3	196612889	T	C	GTA>GCA	SENP5	ENSG00000119231	SENP5	0.996261	ENST00000323460.5	0.99978	0.060746	0.191	982	0.70046	0.18185	1915	synonymous	3	ENST00000323460.5	ENST00000323460.5,ENST00000419026.1,ENST00000445299.2	protein_coding,protein_coding,protein_coding	synonymous,intron,synonymous	.,.,.	c.837T>C,c.-17-13648T>C,c.837T>C	837:cgT/cgC,.,837:cgT/cgC	p.R279=,.,p.R279=	NA	NA	NA	4.131e-05	3.01e-05	4.425e-05	4.78e-05	1.99e-05	1.761e-05	0.0002	0.0001	NA	NA	NA	NA	NA	NA
1-05274	WES_MedExome	WES_MedExome	Y	Same	3:197723153:G:A	3	197723153	G	A	AGG>AAG	LMLN	ENSG00000185621	LMLN	7.35629e-06	ENST00000420910.2	1.8746e-14	0.64327	0.877	9204	0.72878	0.0123572	9567	synonymous	4	ENST00000420910.2	ENST00000330198.4,ENST00000332636.5,ENST00000420910.2,ENST00000482695.1	protein_coding,protein_coding,protein_coding,protein_coding	synonymous,synonymous,synonymous,synonymous	D-1,D-1,D-1,D-1	c.1155G>A,c.999G>A,c.1155G>A,c.999G>A	1155:gaG/gaA,999:gaG/gaA,1155:gaG/gaA,999:gaG/gaA	p.E385=,p.E333=,p.E385=,p.E333=	NA	NA	NA	NA	NA	NA	NA	NA	NA	NA	NA	NA	NA	NA	NA	NA	NA
1-07581	WES_MedExome	WES_MedExome	Y	Same	4:945022:C:T	4	945022	C	T	ACG>ATG	TMEM175	ENSG00000127419	TMEM175	0.00043963	ENST00000264771.4	3.0549e-09	0.74489	1.131	12210	1.0845	0.00368105	14039	synonymous	3	ENST00000264771.4	ENST00000264771.4,ENST00000508204.1,ENST00000515740.1	protein_coding,protein_coding,protein_coding	synonymous,synonymous,5_prime_UTR	.,.,.	c.318C>T,c.72C>T,c.-67C>T	318:gaC/gaT,72:gaC/gaT,.	p.D106=,p.D24=,.	NA	NA	NA	8.238e-06	0	NA	NA	5.17e-05	2.637e-05	0.0002	0.0002	NA	NA	NA	NA	NA	NA
1-03330	WES_MedExome	WES_MedExome	Y	NA	4:1343499:G:A	4	1343499	G	A	CGC>CAC	UVSSA	ENSG00000163945	UVSSA	8.88754e-14	ENST00000389851.4	5.4127e-25	1.1168	1.48	15346	1.2643	0.00461732	13356	missense	3	ENST00000389851.4	ENST00000389851.4,ENST00000507531.1,ENST00000511216.1	protein_coding,protein_coding,protein_coding	missense,missense,missense	.,.,.	c.286G>A,c.286G>A,c.286G>A	286:Gca/Aca,286:Gca/Aca,286:Gca/Aca	p.A96T,p.A96T,p.A96T	0.095	0.0170459	0.232225	1.68e-05	0	2.249e-05	0	3.202e-05	2.664e-05	0.0001	0.0001	2.899	21.8	0.758	0.013	0.141	0.009
1-03426	WES_NimbleGenV2,WGS_GMKF2	WES_NimbleGenV2,WGS_GMKF2	Y	Same	4:1345503:G:A	4	1345503	G	A	GGT>GAT	UVSSA	ENSG00000163945	UVSSA	8.88754e-14	ENST00000389851.4	5.4127e-25	1.1168	1.48	15346	1.2643	0.00461732	13356	missense	3	ENST00000389851.4	ENST00000389851.4,ENST00000507531.1,ENST00000511216.1	protein_coding,protein_coding,protein_coding	missense,missense,missense	A+1,A+1,A+1	c.430G>A,c.430G>A,c.430G>A	430:Gtg/Atg,430:Gtg/Atg,430:Gtg/Atg	p.V144M,p.V144M,p.V144M	0.271	0.117929	0.563336	NA	NA	NA	NA	NA	NA	NA	NA	5.695	26.8	1	0.006	0.751	0.057
1-05191	WES_MedExome	WES_MedExome	Y	Same	4:1369287:C:A	4	1369287	C	A	TCA>TAA	UVSSA	ENSG00000163945	UVSSA	8.88754e-14	ENST00000389851.4	5.4127e-25	1.1168	1.48	15346	1.2643	0.00461732	13356	stop_gained	5	ENST00000389851.4	ENST00000389851.4,ENST00000507531.1,ENST00000511216.1,ENST00000511563.1,ENST00000512728.1	protein_coding,protein_coding,protein_coding,protein_coding,protein_coding	stop_gained,stop_gained,stop_gained,stop_gained,stop_gained	.,.,.,.,.	c.1424C>A,c.1424C>A,c.1424C>A,c.77C>A,c.77C>A	1424:tCa/tAa,1424:tCa/tAa,1424:tCa/tAa,77:tCa/tAa,77:tCa/tAa	p.S475*,p.S475*,p.S475*,p.S26*,p.S26*	NA	NA	NA	NA	NA	NA	NA	NA	NA	NA	NA	8.904	35	NA	NA	NA	NA
1-03482	WES_MedExome,WGS_GMKF2	WES_MedExome,WGS_GMKF2	Y	Same	4:1801088:G:A	4	1801088	G	A	TGT>TAT	FGFR3	ENSG00000068078	FGFR3	0.00290912	ENST00000340107.4	1.6432e-05	0.3923	0.604	6028	0.84779	0.0168188	8397	missense	6	ENST00000340107.4	ENST00000260795.2,ENST00000340107.4,ENST00000352904.1,ENST00000412135.2,ENST00000440486.2,ENST00000481110.2	protein_coding,protein_coding,protein_coding,protein_coding,protein_coding,protein_coding	missense,missense,missense,missense,missense,missense	.,.,.,.,.,.	c.217G>A,c.217G>A,c.217G>A,c.217G>A,c.217G>A,c.217G>A	217:Gtc/Atc,217:Gtc/Atc,217:Gtc/Atc,217:Gtc/Atc,217:Gtc/Atc,217:Gtc/Atc	p.V73I,p.V73I,p.V73I,p.V73I,p.V73I,p.V73I	0.009	0.230169	0.503174	8.779e-06	0	1.195e-05	0	4.085e-06	0	NA	NA	0.844	9.732	0.001	0.285	0.096	0.026
1-01033	WES_NimbleGenV2	WES_NimbleGenV2	Y	Same	4:1936985:G:A	4	1936985	G	A	CGG>CAG	WHSC1	ENSG00000109685	NSD2	0.999999	ENST00000382895.3	1	0.045949	0.119	315	0.61463	0.295209	500	missense	8	ENST00000382895.3	ENST00000382891.5,ENST00000382892.2,ENST00000382895.3,ENST00000398261.1,ENST00000420906.2,ENST00000503128.1,ENST00000508803.1,ENST00000514045.1	protein_coding,protein_coding,protein_coding,protein_coding,protein_coding,protein_coding,protein_coding,protein_coding	missense,missense,missense,missense,missense,missense,missense,missense	.,.,.,.,.,.,.,.	c.1670G>A,c.1670G>A,c.1670G>A,c.1670G>A,c.1670G>A,c.1670G>A,c.1670G>A,c.1670G>A	1670:cGg/cAg,1670:cGg/cAg,1670:cGg/cAg,1670:cGg/cAg,1670:cGg/cAg,1670:cGg/cAg,1670:cGg/cAg,1670:cGg/cAg	p.R557Q,p.R557Q,p.R557Q,p.R557Q,p.R557Q,p.R557Q,p.R557Q,p.R557Q	0.384	0.361492	0.346786	NA	NA	NA	NA	NA	NA	NA	NA	4.643	24.5	0.451	0.039	0.579	0.083
1-01881	WES_NimbleGenV2	WES_NimbleGenV2	Y	Same	4:1952813:G:A	4	1952813	G	A	CGG>CAG	WHSC1	ENSG00000109685	NSD2	0.999999	ENST00000382895.3	1	0.045949	0.119	315	0.61463	0.295209	500	synonymous	7	ENST00000382895.3	ENST00000382888.3,ENST00000382891.5,ENST00000382892.2,ENST00000382895.3,ENST00000398261.1,ENST00000503128.1,ENST00000508803.1	protein_coding,protein_coding,protein_coding,protein_coding,protein_coding,protein_coding,protein_coding	upstream_gene,synonymous,synonymous,synonymous,downstream_gene,downstream_gene,synonymous	.,.,.,.,.,.,.	.,c.1896G>A,c.1896G>A,c.1896G>A,.,.,c.1896G>A	.,1896:ccG/ccA,1896:ccG/ccA,1896:ccG/ccA,.,.,1896:ccG/ccA	.,p.P632=,p.P632=,p.P632=,.,.,p.P632=	NA	NA	NA	8.245e-06	0	1.103e-05	0	1.193e-05	0	9.799e-05	9.802e-05	NA	NA	NA	NA	NA	NA
1-00185	WES_NimbleGenV2	WES_NimbleGenV2	Y	Same	4:2065595:C:CA	4	2065595	C	CA	NA	NAT8L	ENSG00000185818	NAT8L	0.324678	ENST00000423729.2	0.86458	0	0.457	4308	0.49045	NA	NA	frameshift	2	ENST00000423729.2	ENST00000331662.3,ENST00000423729.2	protein_coding,protein_coding	frameshift,frameshift	.,.	c.147dup,c.651dup	146-147:tca/tcAa,650-651:tca/tcAa	p.R50Tfs*54,p.R218Tfs*54	NA	NA	NA	NA	NA	NA	NA	NA	NA	NA	NA	NA	NA	NA	NA	NA	NA
1-02070	WES_NimbleGenV2,WGS_Baylor	WES_NimbleGenV2,WGS_Baylor	Y	Same	4:2233750:G:T	4	2233750	G	T	AGA>ATA	HAUS3	ENSG00000214367	HAUS3	8.89917e-07	ENST00000243706.4	1.2992e-09	0.72874	1.093	11760	1.1923	0.00493806	13152	missense	3	ENST00000243706.4	ENST00000243706.4,ENST00000443786.2,ENST00000506763.1	protein_coding,protein_coding,protein_coding	missense,missense,intron	.,.,.	c.1716C>A,c.1716C>A,c.1423-3565C>A	1716:ttC/ttA,1716:ttC/ttA,.	p.F572L,p.F572L,.	0.034	0.0188634	0.458703	NA	NA	NA	NA	4.228e-06	9.225e-06	9.225e-06	1.172e-05	0.949	10.37	0	1	0.177	0.004
1-09407	WES_MedExome	WES_MedExome	Y	Same	4:2242250:C:G	4	2242250	C	G	TCT>TGT	HAUS3	ENSG00000214367	HAUS3	8.89917e-07	ENST00000243706.4	1.2992e-09	0.72874	1.093	11760	1.1923	0.00493806	13152	missense	3	ENST00000243706.4	ENST00000243706.4,ENST00000443786.2,ENST00000506763.1	protein_coding,protein_coding,protein_coding	missense,missense,missense	.,.,.	c.424G>C,c.424G>C,c.424G>C	424:Gaa/Caa,424:Gaa/Caa,424:Gaa/Caa	p.E142Q,p.E142Q,p.E142Q	0.068	0.0385261	0.244787	NA	NA	NA	NA	NA	NA	NA	NA	-0.346	0.519	0.493	0.149	0.176	0.015
1-01104	WES_MedExome,WGS_GMKF2	WGS_GMKF2,+WES_MedExome	Y	NA	4:2941349:G:A	4	2941349	G	A	CGG>CAG	NOP14	ENSG00000087269	NOP14	0.0174492	ENST00000416614.2	2.1363e-06	0.39123	0.58	5746	1.106	0.0169011	8376	synonymous	4	ENST00000416614.2	ENST00000314262.6,ENST00000398071.4,ENST00000416614.2,ENST00000502735.1	protein_coding,protein_coding,protein_coding,protein_coding	synonymous,synonymous,synonymous,synonymous	.,.,.,.	c.2223C>T,c.2223C>T,c.2223C>T,c.2223C>T	2223:acC/acT,2223:acC/acT,2223:acC/acT,2223:acC/acT	p.T741=,p.T741=,p.T741=,p.T741=	NA	NA	NA	0.0003	0.0004	0.0003	0.0003	0.0003	0.0004	0.0006	0.0006	NA	NA	NA	NA	NA	NA
1-04460	WES_NimbleGenV2,WGS_Baylor	WGS_Baylor,+WES_NimbleGenV2	Y	NA	4:3449857:G:A	4	3449857	G	A	CGT>CAT	HGFAC	ENSG00000109758	HGFAC	5.20821e-07	ENST00000382774.3	1.9843e-08	0.58266	0.874	9163	1.0793	0.00529655	12933	missense	2	ENST00000382774.3	ENST00000382774.3,ENST00000511533.1	protein_coding,protein_coding	missense,missense	A+3,A+3	c.1639G>A,c.1660G>A	1639:Gtg/Atg,1660:Gtg/Atg	p.V547M,p.V554M	0.22	0.0443969	0.567516	2.848e-05	5.786e-05	NA	NA	3.804e-05	6.562e-05	8.026e-05	8.05e-05	1.843	15.24	0.901	0.015	0.258	0.047
1-06321	WES_NimbleGenV2,WGS_Baylor	WGS_Baylor,+WES_NimbleGenV2	Y	NA	4:3475352:C:T	4	3475352	C	T	GCG>GTG	DOK7	ENSG00000175920	DOK7	0.00480838	ENST00000340083.5	0.00010263	0.53515	0.934	9891	1.401	0.0127128	9460	missense	3	ENST00000340083.5	ENST00000340083.5,ENST00000389653.2,ENST00000507039.1	protein_coding,protein_coding,protein_coding	missense,missense,missense	.,.,.	c.320C>T,c.320C>T,c.320C>T	320:gCg/gTg,320:gCg/gTg,320:gCg/gTg	p.A107V,p.A107V,p.A107V	0.29	0.0113215	0.63332	1.875e-05	0	2.388e-05	0	9.965e-06	0	8.726e-05	8.754e-05	5.056	25.2	0.985	0.38	0.271	0.132
1-01666	WES_MedExome	WES_MedExome	Y	Same	4:4304652:T:G	4	4304652	T	G	GTT>GGT	ZBTB49	ENSG00000168826	ZBTB49	0.00916415	ENST00000337872.4	1.3752e-08	0.60175	0.903	9493	0.91081	0.0408512	5393	missense	3	ENST00000337872.4	ENST00000337872.4,ENST00000355834.3,ENST00000538529.1	protein_coding,protein_coding,protein_coding	missense,missense,5_prime_UTR	.,.,.	c.1089T>G,c.1089T>G,c.-342T>G	1089:agT/agG,1089:agT/agG,.	p.S363R,p.S363R,.	0.061	0.171963	0.294605	NA	NA	NA	NA	NA	NA	NA	NA	-0.957	0.019	0.009	0.388	0.043	0.003
1-07072	WES_MedExome	WES_MedExome	Y	Same	4:4411401:C:T	4	4411401	C	T	TCG>TTG	NSG1	ENSG00000168824	NSG1	0.00453829	ENST00000421177.2	0.0088286	0.56482	1.286	13801	1.095	0.00496949	13135	synonymous	7	ENST00000421177.2	ENST00000397958.1,ENST00000421177.2,ENST00000433139.2,ENST00000504171.1,ENST00000505246.1,ENST00000506380.1,ENST00000513555.1	protein_coding,protein_coding,protein_coding,protein_coding,protein_coding,protein_coding,protein_coding	synonymous,synonymous,synonymous,synonymous,synonymous,synonymous,synonymous	.,.,.,.,.,.,.	c.348C>T,c.348C>T,c.348C>T,c.231C>T,c.348C>T,c.348C>T,c.348C>T	348:ttC/ttT,348:ttC/ttT,348:ttC/ttT,231:ttC/ttT,348:ttC/ttT,348:ttC/ttT,348:ttC/ttT	p.F116=,p.F116=,p.F116=,p.F77=,p.F116=,p.F116=,p.F116=	NA	NA	NA	NA	NA	NA	NA	NA	NA	NA	NA	NA	NA	NA	NA	NA	NA
1-07210	WES_NimbleGenV2,WGS_GMKF2	WGS_GMKF2,+WES_NimbleGenV2	Y	NA	4:5586373:G:A	4	5586373	G	A	TGT>TAT	EVC2	ENSG00000173040	EVC2	1.05332e-21	ENST00000344408.5	1.0207e-34	0.855	1.064	11421	1.2297	0.00522907	12974	stop_gained	3	ENST00000344408.5	ENST00000310917.2,ENST00000344408.5,ENST00000344938.1	protein_coding,protein_coding,protein_coding	stop_gained,stop_gained,stop_gained	.,.,.	c.2794C>T,c.3034C>T,c.3034C>T	2794:Cag/Tag,3034:Cag/Tag,3034:Cag/Tag	p.Q932*,p.Q1012*,p.Q1012*	NA	NA	NA	NA	NA	NA	NA	NA	NA	NA	NA	10.149	36	NA	NA	NA	NA
GT04011952	WES_PHN	WES_PHN	Y	Same	4:5785296:C:T	4	5785296	C	T	CCG>CTG	EVC	ENSG00000072840	EVC	8.015e-08	ENST00000382674.2	3.462e-25	0.82523	1.064	11420	1.1551	0.0129243	9395	synonymous	2	ENST00000382674.2	ENST00000264956.6,ENST00000382674.2	protein_coding,protein_coding	synonymous,synonymous	.,.	c.1581C>T,c.1581C>T	1581:acC/acT,1581:acC/acT	p.T527=,p.T527=	NA	NA	NA	8.249e-06	1.501e-05	1.104e-05	2.379e-05	1.592e-05	3.523e-05	3.523e-05	4.473e-05	NA	NA	NA	NA	NA	NA
1-01430	WES_NimbleGenV2,WGS_GMKF2	WES_NimbleGenV2,WGS_GMKF2	Y	Same	4:6382761:T:C	4	6382761	T	C	CTT>CCT	PPP2R2C	ENSG00000074211	PPP2R2C	0.56445	ENST00000335585.5	0.89954	0.14535	0.376	3287	0.41957	0.00174914	15373	missense	5	ENST00000335585.5	ENST00000335585.5,ENST00000382599.4,ENST00000506140.1,ENST00000507294.1,ENST00000515571.1	protein_coding,protein_coding,protein_coding,protein_coding,protein_coding	missense,missense,missense,missense,missense	.,.,.,.,.	c.131A>G,c.131A>G,c.110A>G,c.110A>G,c.80A>G	131:aAg/aGg,131:aAg/aGg,110:aAg/aGg,110:aAg/aGg,80:aAg/aGg	p.K44R,p.K44R,p.K37R,p.K37R,p.K27R	0.255	1.00248	0.821002	NA	NA	NA	NA	NA	NA	NA	NA	1.455	13.07	0.017	0.4	0.575	0.014
1-11313	WES_MedExome	WES_MedExome	Y	Same	4:8396360:C:T	4	8396360	C	T	GCG>GTG	ACOX3	ENSG00000087008	ACOX3	3.03157e-12	ENST00000356406.5	7.6016e-16	0.77503	1.063	11398	1.0595	NA	NA	missense	3	ENST00000356406.5	ENST00000356406.5,ENST00000413009.2,ENST00000503233.1	protein_coding,protein_coding,protein_coding	missense,missense,missense	.,.,.	c.1166G>A,c.1166G>A,c.1166G>A	1166:cGc/cAc,1166:cGc/cAc,1166:cGc/cAc	p.R389H,p.R389H,p.R389H	0.175	0.124374	0.332542	2.497e-05	0	3.352e-05	0	1.596e-05	0	0.0002	0.0002	2.43	19.02	0.017	0.241	0.083	0.038
1-07507	WES_NimbleGenV2	WES_NimbleGenV2	Y	Same	4:10502935:C:A	4	10502935	C	A	GCG>GAG	CLNK	ENSG00000109684	CLNK	1.34591e-20	ENST00000226951.6	1.7251e-29	1.3601	1.766	17295	1.1064	0.00243729	14908	missense	2	ENST00000226951.6	ENST00000226951.6,ENST00000515667.1	protein_coding,protein_coding	missense,missense	.,.	c.1085G>T,c.299G>T	1085:cGc/cTc,299:cGc/cTc	p.R362L,p.R100L	0.911	0.0324345	0.629771	NA	NA	NA	NA	NA	NA	NA	NA	7.89	35	1	0.001	0.968	0.211
1-03161	WES_MedExome,WGS_GMKF2	WES_MedExome,WGS_GMKF2	Y	Same	4:13578583:A:C	4	13578583	A	C	GAT>GCT	BOD1L1	ENSG00000038219	BOD1L1	0.999528	ENST00000040738.5	0.99985	0.16716	0.254	1744	0.95155	0.0618183	4118	missense	1	ENST00000040738.5	ENST00000040738.5	protein_coding	missense	NA	c.8917T>G	8917:Tca/Gca	p.S2973A	0.052	0.0912301	0.430515	NA	NA	NA	NA	NA	NA	NA	NA	3.662	23.2	0.622	0.365	0.207	0.007
1-05491	WES_MedExome	WES_MedExome	Y	Same	4:13602932:G:A	4	13602932	G	A	CGT>CAT	BOD1L1	ENSG00000038219	BOD1L1	0.999528	ENST00000040738.5	0.99985	0.16716	0.254	1744	0.95155	0.0618183	4118	synonymous	1	ENST00000040738.5	ENST00000040738.5	protein_coding	synonymous	NA	c.5592C>T	5592:gaC/gaT	p.D1864=	NA	NA	NA	8.243e-06	1.499e-05	NA	NA	3.995e-06	8.873e-06	8.873e-06	NA	NA	NA	NA	NA	NA	NA
1-00180	WES_NimbleGenV2,WGS_GMKF2	WES_NimbleGenV2,WGS_GMKF2	Y	Same	4:13616150:C:T	4	13616150	C	T	TCG>TTG	BOD1L1	ENSG00000038219	BOD1L1	0.999528	ENST00000040738.5	0.99985	0.16716	0.254	1744	0.95155	0.0618183	4118	missense	1	ENST00000040738.5	ENST00000040738.5	protein_coding	missense	NA	c.844G>A	844:Gac/Aac	p.D282N	0.087	0.291674	0.33443	1.65e-05	0	2.209e-05	0	7.968e-06	0	3.266e-05	3.28e-05	3.899	23.5	0.958	0.054	0.069	0.011
1-00772	WES_MedExome	WES_MedExome	Y	NA	4:15005136:G:C	4	15005136	G	C	GGC>GCC	CPEB2	ENSG00000137449	CPEB2	0.992723	ENST00000538197.1	0.00013675	0.37055	0.589	5849	0.908	0.122219	2505	missense	8	ENST00000538197.1	ENST00000259997.5,ENST00000345451.3,ENST00000382395.3,ENST00000382401.3,ENST00000442003.2,ENST00000507071.1,ENST00000538197.1,ENST00000541112.1	protein_coding,protein_coding,protein_coding,protein_coding,protein_coding,protein_coding,protein_coding,protein_coding	upstream_gene,upstream_gene,upstream_gene,upstream_gene,missense,upstream_gene,missense,missense	.,.,.,.,.,.,.,.	.,.,.,.,c.839G>C,.,c.839G>C,c.839G>C	.,.,.,.,839:gGc/gCc,.,839:gGc/gCc,839:gGc/gCc	.,.,.,.,p.G280A,.,p.G280A,p.G280A	0.025	0.342335	0.875612	NA	NA	NA	NA	NA	NA	NA	NA	2.074	16.68	NA	0.113	0.111	0.321
[truncated: 2,575 more rows]
[truncated: 18 more columns]

## Sheet: S3
S3. De novo variants in 16616 ASD trios from Zhou et al Nat. Genet. 2022
[truncated: 21,641 more rows]
[truncated: 22 more columns]

## Sheet: S4
S4. VBASS vs extTADA on CHD data.
Gene: GeneID,
[truncated: 19,392 more rows]

## Sheet: S5
S5. VBASS vs DECO on CHD data.
Gene: GeneID,
[truncated: 19,393 more rows]

## Sheet: S6
S6. VBASS vs extTADA on SPARK data
[truncated: 18,337 more rows]

[truncated: 2 more sheets: S7, S8]
