# Supplementary material for: VBASS enables integration of single cell gene expression data in Bayesian association analysis of rare variants
Source: Commun Biol. 2023 Jul 25;6:774. doi: 10.1038/s42003-023-05155-9 (PMC10368729; doi:10.1038/s42003-023-05155-9)
Supplement: Supplementary file 5 — Supplementary Data 9 [file 42003_2023_5155_MOESM5_ESM.xlsx]

## Sheet: Fig.2a
Sample Size: 2645				Sample Size: 5000				Sample Size: 10000				Sample Size: 20000
precision	recall	model		precision	recall	model		precision	recall	model		precision	recall	model
1	1.3459e-05	VBASS		1	1.3459e-05	VBASS		1	1.3459e-05	VBASS		1	1.3459e-05	VBASS
1	2.69179e-05	VBASS		1	2.69179e-05	VBASS		1	2.69179e-05	VBASS		1	2.69179e-05	VBASS
1	4.03769e-05	VBASS		1	4.03769e-05	VBASS		1	4.03769e-05	VBASS		1	4.03769e-05	VBASS
1	5.38358e-05	VBASS		1	5.38358e-05	VBASS		1	5.38358e-05	VBASS		1	5.38358e-05	VBASS
1	6.72948e-05	VBASS		1	6.72948e-05	VBASS		1	6.72948e-05	VBASS		1	6.72948e-05	VBASS
1	8.07537e-05	VBASS		1	8.07537e-05	VBASS		1	8.07537e-05	VBASS		1	8.07537e-05	VBASS
1	9.42127e-05	VBASS		1	9.42127e-05	VBASS		1	9.42127e-05	VBASS		1	9.42127e-05	VBASS
1	0.000107672	VBASS		1	0.000107672	VBASS		1	0.000107672	VBASS		1	0.000107672	VBASS
1	0.000121131	VBASS		1	0.000121131	VBASS		1	0.000121131	VBASS		1	0.000121131	VBASS
1	0.00013459	VBASS		1	0.00013459	VBASS		1	0.00013459	VBASS		1	0.00013459	VBASS
1	0.000148048	VBASS		1	0.000148048	VBASS		1	0.000148048	VBASS		1	0.000148048	VBASS
1	0.000161507	VBASS		1	0.000161507	VBASS		1	0.000161507	VBASS		1	0.000161507	VBASS
1	0.000174966	VBASS		1	0.000174966	VBASS		1	0.000174966	VBASS		1	0.000174966	VBASS
1	0.000188425	VBASS		1	0.000188425	VBASS		1	0.000188425	VBASS		1	0.000188425	VBASS
1	0.000201884	VBASS		1	0.000201884	VBASS		1	0.000201884	VBASS		1	0.000201884	VBASS
1	0.000215343	VBASS		1	0.000215343	VBASS		1	0.000215343	VBASS		1	0.000215343	VBASS
1	0.000228802	VBASS		1	0.000228802	VBASS		1	0.000228802	VBASS		1	0.000228802	VBASS
1	0.000242261	VBASS		1	0.000242261	VBASS		1	0.000242261	VBASS		1	0.000242261	VBASS
1	0.00025572	VBASS		1	0.00025572	VBASS		1	0.00025572	VBASS		1	0.00025572	VBASS
1	0.000269179	VBASS		1	0.000269179	VBASS		1	0.000269179	VBASS		1	0.000269179	VBASS
1	0.000282638	VBASS		1	0.000282638	VBASS		1	0.000282638	VBASS		1	0.000282638	VBASS
1	0.000296097	VBASS		1	0.000296097	VBASS		1	0.000296097	VBASS		1	0.000296097	VBASS
1	0.000309556	VBASS		1	0.000309556	VBASS		1	0.000309556	VBASS		1	0.000309556	VBASS
1	0.000323015	VBASS		1	0.000323015	VBASS		1	0.000323015	VBASS		1	0.000323015	VBASS
1	0.000336474	VBASS		1	0.000336474	VBASS		1	0.000336474	VBASS		1	0.000336474	VBASS
1	0.000349933	VBASS		1	0.000349933	VBASS		1	0.000349933	VBASS		1	0.000349933	VBASS
1	0.000363392	VBASS		1	0.000363392	VBASS		1	0.000363392	VBASS		1	0.000363392	VBASS
1	0.000376851	VBASS		1	0.000376851	VBASS		1	0.000376851	VBASS		1	0.000376851	VBASS
1	0.00039031	VBASS		1	0.00039031	VBASS		1	0.00039031	VBASS		1	0.00039031	VBASS
1	0.000403769	VBASS		1	0.000403769	VBASS		1	0.000403769	VBASS		1	0.000403769	VBASS
1	0.000417227	VBASS		1	0.000417227	VBASS		1	0.000417227	VBASS		1	0.000417227	VBASS
1	0.000430686	VBASS		1	0.000430686	VBASS		1	0.000430686	VBASS		1	0.000430686	VBASS
1	0.000444145	VBASS		1	0.000444145	VBASS		1	0.000444145	VBASS		1	0.000444145	VBASS
1	0.000457604	VBASS		1	0.000457604	VBASS		1	0.000457604	VBASS		1	0.000457604	VBASS
1	0.000471063	VBASS		1	0.000471063	VBASS		1	0.000471063	VBASS		1	0.000471063	VBASS
1	0.000484522	VBASS		1	0.000484522	VBASS		1	0.000484522	VBASS		1	0.000484522	VBASS
1	0.000497981	VBASS		1	0.000497981	VBASS		1	0.000497981	VBASS		1	0.000497981	VBASS
1	0.00051144	VBASS		1	0.00051144	VBASS		1	0.00051144	VBASS		1	0.00051144	VBASS
1	0.000524899	VBASS		1	0.000524899	VBASS		1	0.000524899	VBASS		1	0.000524899	VBASS
1	0.000538358	VBASS		1	0.000538358	VBASS		1	0.000538358	VBASS		1	0.000538358	VBASS
1	0.000551817	VBASS		1	0.000551817	VBASS		1	0.000551817	VBASS		1	0.000551817	VBASS
1	0.000565276	VBASS		1	0.000565276	VBASS		1	0.000565276	VBASS		1	0.000565276	VBASS
1	0.000578735	VBASS		1	0.000578735	VBASS		1	0.000578735	VBASS		1	0.000578735	VBASS
1	0.000592194	VBASS		1	0.000592194	VBASS		1	0.000592194	VBASS		1	0.000592194	VBASS
1	0.000605653	VBASS		1	0.000605653	VBASS		1	0.000605653	VBASS		1	0.000605653	VBASS
1	0.000619112	VBASS		1	0.000619112	VBASS		1	0.000619112	VBASS		1	0.000619112	VBASS
1	0.000632571	VBASS		1	0.000632571	VBASS		1	0.000632571	VBASS		1	0.000632571	VBASS
1	0.00064603	VBASS		1	0.00064603	VBASS		1	0.00064603	VBASS		1	0.00064603	VBASS
1	0.000659489	VBASS		1	0.000659489	VBASS		1	0.000659489	VBASS		1	0.000659489	VBASS
1	0.000672948	VBASS		1	0.000672948	VBASS		1	0.000672948	VBASS		1	0.000672948	VBASS
1	0.000686406	VBASS		1	0.000686406	VBASS		1	0.000686406	VBASS		1	0.000686406	VBASS
1	0.000699865	VBASS		1	0.000699865	VBASS		1	0.000699865	VBASS		1	0.000699865	VBASS
1	0.000713324	VBASS		1	0.000713324	VBASS		1	0.000713324	VBASS		1	0.000713324	VBASS
1	0.000726783	VBASS		1	0.000726783	VBASS		1	0.000726783	VBASS		1	0.000726783	VBASS
1	0.000740242	VBASS		1	0.000740242	VBASS		1	0.000740242	VBASS		1	0.000740242	VBASS
1	0.000753701	VBASS		1	0.000753701	VBASS		1	0.000753701	VBASS		1	0.000753701	VBASS
1	0.00076716	VBASS		1	0.00076716	VBASS		1	0.00076716	VBASS		1	0.00076716	VBASS
1	0.000780619	VBASS		1	0.000780619	VBASS		1	0.000780619	VBASS		1	0.000780619	VBASS
1	0.000794078	VBASS		1	0.000794078	VBASS		1	0.000794078	VBASS		1	0.000794078	VBASS
1	0.000807537	VBASS		1	0.000807537	VBASS		1	0.000807537	VBASS		1	0.000807537	VBASS
1	0.000820996	VBASS		1	0.000820996	VBASS		1	0.000820996	VBASS		1	0.000820996	VBASS
1	0.000834455	VBASS		1	0.000834455	VBASS		1	0.000834455	VBASS		1	0.000834455	VBASS
1	0.000847914	VBASS		1	0.000847914	VBASS		1	0.000847914	VBASS		1	0.000847914	VBASS
1	0.000861373	VBASS		1	0.000861373	VBASS		1	0.000861373	VBASS		1	0.000861373	VBASS
1	0.000874832	VBASS		1	0.000874832	VBASS		1	0.000874832	VBASS		1	0.000874832	VBASS
1	0.000888291	VBASS		1	0.000888291	VBASS		1	0.000888291	VBASS		1	0.000888291	VBASS
1	0.00090175	VBASS		1	0.00090175	VBASS		1	0.00090175	VBASS		1	0.00090175	VBASS
1	0.000915209	VBASS		1	0.000915209	VBASS		1	0.000915209	VBASS		1	0.000915209	VBASS
1	0.000928668	VBASS		1	0.000928668	VBASS		1	0.000928668	VBASS		1	0.000928668	VBASS
1	0.000942127	VBASS		1	0.000942127	VBASS		1	0.000942127	VBASS		1	0.000942127	VBASS
1	0.000955585	VBASS		1	0.000955585	VBASS		1	0.000955585	VBASS		1	0.000955585	VBASS
1	0.000969044	VBASS		1	0.000969044	VBASS		1	0.000969044	VBASS		1	0.000969044	VBASS
1	0.000982503	VBASS		1	0.000982503	VBASS		1	0.000982503	VBASS		1	0.000982503	VBASS
1	0.000995962	VBASS		1	0.000995962	VBASS		1	0.000995962	VBASS		1	0.000995962	VBASS
1	0.00100942	VBASS		1	0.00100942	VBASS		1	0.00100942	VBASS		1	0.00100942	VBASS
1	0.00102288	VBASS		1	0.00102288	VBASS		1	0.00102288	VBASS		1	0.00102288	VBASS
1	0.00103634	VBASS		1	0.00103634	VBASS		1	0.00103634	VBASS		1	0.00103634	VBASS
1	0.0010498	VBASS		1	0.0010498	VBASS		1	0.0010498	VBASS		1	0.0010498	VBASS
1	0.00106326	VBASS		1	0.00106326	VBASS		1	0.00106326	VBASS		1	0.00106326	VBASS
1	0.00107672	VBASS		1	0.00107672	VBASS		1	0.00107672	VBASS		1	0.00107672	VBASS
1	0.00109017	VBASS		1	0.00109017	VBASS		1	0.00109017	VBASS		1	0.00109017	VBASS
1	0.00110363	VBASS		1	0.00110363	VBASS		1	0.00110363	VBASS		1	0.00110363	VBASS
1	0.00111709	VBASS		1	0.00111709	VBASS		1	0.00111709	VBASS		1	0.00111709	VBASS
1	0.00113055	VBASS		1	0.00113055	VBASS		1	0.00113055	VBASS		1	0.00113055	VBASS
1	0.00114401	VBASS		1	0.00114401	VBASS		1	0.00114401	VBASS		1	0.00114401	VBASS
1	0.00115747	VBASS		1	0.00115747	VBASS		1	0.00115747	VBASS		1	0.00115747	VBASS
1	0.00117093	VBASS		1	0.00117093	VBASS		1	0.00117093	VBASS		1	0.00117093	VBASS
1	0.00118439	VBASS		1	0.00118439	VBASS		1	0.00118439	VBASS		1	0.00118439	VBASS
1	0.00119785	VBASS		1	0.00119785	VBASS		1	0.00119785	VBASS		1	0.00119785	VBASS
1	0.00121131	VBASS		1	0.00121131	VBASS		1	0.00121131	VBASS		1	0.00121131	VBASS
1	0.00122476	VBASS		1	0.00122476	VBASS		1	0.00122476	VBASS		1	0.00122476	VBASS
1	0.00123822	VBASS		1	0.00123822	VBASS		1	0.00123822	VBASS		1	0.00123822	VBASS
1	0.00125168	VBASS		1	0.00125168	VBASS		1	0.00125168	VBASS		1	0.00125168	VBASS
1	0.00126514	VBASS		1	0.00126514	VBASS		1	0.00126514	VBASS		1	0.00126514	VBASS
1	0.0012786	VBASS		1	0.0012786	VBASS		1	0.0012786	VBASS		1	0.0012786	VBASS
1	0.00129206	VBASS		1	0.00129206	VBASS		1	0.00129206	VBASS		1	0.00129206	VBASS
1	0.00130552	VBASS		1	0.00130552	VBASS		1	0.00130552	VBASS		1	0.00130552	VBASS
1	0.00131898	VBASS		1	0.00131898	VBASS		1	0.00131898	VBASS		1	0.00131898	VBASS
1	0.00133244	VBASS		1	0.00133244	VBASS		1	0.00133244	VBASS		1	0.00133244	VBASS
1	0.0013459	VBASS		1	0.0013459	VBASS		1	0.0013459	VBASS		1	0.0013459	VBASS
1	0.00135935	VBASS		1	0.00135935	VBASS		1	0.00135935	VBASS		1	0.00135935	VBASS
1	0.00137281	VBASS		1	0.00137281	VBASS		1	0.00137281	VBASS		1	0.00137281	VBASS
1	0.00138627	VBASS		1	0.00138627	VBASS		1	0.00138627	VBASS		1	0.00138627	VBASS
1	0.00139973	VBASS		1	0.00139973	VBASS		1	0.00139973	VBASS		1	0.00139973	VBASS
1	0.00141319	VBASS		1	0.00141319	VBASS		1	0.00141319	VBASS		1	0.00141319	VBASS
1	0.00142665	VBASS		1	0.00142665	VBASS		1	0.00142665	VBASS		1	0.00142665	VBASS
1	0.00144011	VBASS		1	0.00144011	VBASS		1	0.00144011	VBASS		1	0.00144011	VBASS
1	0.00145357	VBASS		1	0.00145357	VBASS		1	0.00145357	VBASS		1	0.00145357	VBASS
1	0.00146703	VBASS		1	0.00146703	VBASS		1	0.00146703	VBASS		1	0.00146703	VBASS
1	0.00148048	VBASS		1	0.00148048	VBASS		1	0.00148048	VBASS		1	0.00148048	VBASS
1	0.00149394	VBASS		1	0.00149394	VBASS		1	0.00149394	VBASS		1	0.00149394	VBASS
1	0.0015074	VBASS		1	0.0015074	VBASS		1	0.0015074	VBASS		1	0.0015074	VBASS
1	0.00152086	VBASS		1	0.00152086	VBASS		1	0.00152086	VBASS		1	0.00152086	VBASS
1	0.00153432	VBASS		1	0.00153432	VBASS		1	0.00153432	VBASS		1	0.00153432	VBASS
1	0.00154778	VBASS		1	0.00154778	VBASS		1	0.00154778	VBASS		1	0.00154778	VBASS
1	0.00156124	VBASS		1	0.00156124	VBASS		1	0.00156124	VBASS		1	0.00156124	VBASS
1	0.0015747	VBASS		1	0.0015747	VBASS		1	0.0015747	VBASS		1	0.0015747	VBASS
1	0.00158816	VBASS		1	0.00158816	VBASS		1	0.00158816	VBASS		1	0.00158816	VBASS
1	0.00160162	VBASS		1	0.00160162	VBASS		1	0.00160162	VBASS		1	0.00160162	VBASS
1	0.00161507	VBASS		1	0.00161507	VBASS		1	0.00161507	VBASS		1	0.00161507	VBASS
1	0.00162853	VBASS		1	0.00162853	VBASS		1	0.00162853	VBASS		1	0.00162853	VBASS
1	0.00164199	VBASS		1	0.00164199	VBASS		1	0.00164199	VBASS		1	0.00164199	VBASS
1	0.00165545	VBASS		1	0.00165545	VBASS		1	0.00165545	VBASS		1	0.00165545	VBASS
1	0.00166891	VBASS		1	0.00166891	VBASS		1	0.00166891	VBASS		1	0.00166891	VBASS
1	0.00168237	VBASS		1	0.00168237	VBASS		1	0.00168237	VBASS		1	0.00168237	VBASS
1	0.00169583	VBASS		1	0.00169583	VBASS		1	0.00169583	VBASS		1	0.00169583	VBASS
1	0.00170929	VBASS		1	0.00170929	VBASS		1	0.00170929	VBASS		1	0.00170929	VBASS
1	0.00172275	VBASS		1	0.00172275	VBASS		1	0.00172275	VBASS		1	0.00172275	VBASS
1	0.0017362	VBASS		1	0.0017362	VBASS		1	0.0017362	VBASS		1	0.0017362	VBASS
1	0.00174966	VBASS		1	0.00174966	VBASS		1	0.00174966	VBASS		1	0.00174966	VBASS
1	0.00176312	VBASS		1	0.00176312	VBASS		1	0.00176312	VBASS		1	0.00176312	VBASS
1	0.00177658	VBASS		1	0.00177658	VBASS		1	0.00177658	VBASS		1	0.00177658	VBASS
1	0.00179004	VBASS		1	0.00179004	VBASS		1	0.00179004	VBASS		1	0.00179004	VBASS
1	0.0018035	VBASS		1	0.0018035	VBASS		1	0.0018035	VBASS		1	0.0018035	VBASS
1	0.00181696	VBASS		1	0.00181696	VBASS		1	0.00181696	VBASS		1	0.00181696	VBASS
1	0.00183042	VBASS		1	0.00183042	VBASS		1	0.00183042	VBASS		1	0.00183042	VBASS
1	0.00184388	VBASS		1	0.00184388	VBASS		1	0.00184388	VBASS		1	0.00184388	VBASS
1	0.00185734	VBASS		1	0.00185734	VBASS		1	0.00185734	VBASS		1	0.00185734	VBASS
1	0.00187079	VBASS		1	0.00187079	VBASS		1	0.00187079	VBASS		1	0.00187079	VBASS
1	0.00188425	VBASS		1	0.00188425	VBASS		1	0.00188425	VBASS		1	0.00188425	VBASS
1	0.00189771	VBASS		1	0.00189771	VBASS		1	0.00189771	VBASS		1	0.00189771	VBASS
1	0.00191117	VBASS		1	0.00191117	VBASS		1	0.00191117	VBASS		1	0.00191117	VBASS
1	0.00192463	VBASS		1	0.00192463	VBASS		1	0.00192463	VBASS		1	0.00192463	VBASS
1	0.00193809	VBASS		1	0.00193809	VBASS		1	0.00193809	VBASS		1	0.00193809	VBASS
1	0.00195155	VBASS		1	0.00195155	VBASS		1	0.00195155	VBASS		1	0.00195155	VBASS
1	0.00196501	VBASS		1	0.00196501	VBASS		1	0.00196501	VBASS		1	0.00196501	VBASS
1	0.00197847	VBASS		1	0.00197847	VBASS		1	0.00197847	VBASS		1	0.00197847	VBASS
1	0.00199192	VBASS		1	0.00199192	VBASS		1	0.00199192	VBASS		1	0.00199192	VBASS
1	0.00200538	VBASS		1	0.00200538	VBASS		1	0.00200538	VBASS		1	0.00200538	VBASS
1	0.00201884	VBASS		1	0.00201884	VBASS		1	0.00201884	VBASS		1	0.00201884	VBASS
1	0.0020323	VBASS		1	0.0020323	VBASS		1	0.0020323	VBASS		1	0.0020323	VBASS
1	0.00204576	VBASS		1	0.00204576	VBASS		1	0.00204576	VBASS		1	0.00204576	VBASS
1	0.00205922	VBASS		1	0.00205922	VBASS		1	0.00205922	VBASS		1	0.00205922	VBASS
1	0.00207268	VBASS		1	0.00207268	VBASS		1	0.00207268	VBASS		1	0.00207268	VBASS
1	0.00208614	VBASS		1	0.00208614	VBASS		1	0.00208614	VBASS		1	0.00208614	VBASS
1	0.0020996	VBASS		1	0.0020996	VBASS		1	0.0020996	VBASS		1	0.0020996	VBASS
1	0.00211306	VBASS		1	0.00211306	VBASS		1	0.00211306	VBASS		1	0.00211306	VBASS
1	0.00212651	VBASS		1	0.00212651	VBASS		1	0.00212651	VBASS		1	0.00212651	VBASS
1	0.00213997	VBASS		1	0.00213997	VBASS		1	0.00213997	VBASS		1	0.00213997	VBASS
1	0.00215343	VBASS		1	0.00215343	VBASS		1	0.00215343	VBASS		1	0.00215343	VBASS
1	0.00216689	VBASS		1	0.00216689	VBASS		1	0.00216689	VBASS		1	0.00216689	VBASS
1	0.00218035	VBASS		1	0.00218035	VBASS		1	0.00218035	VBASS		1	0.00218035	VBASS
1	0.00219381	VBASS		1	0.00219381	VBASS		1	0.00219381	VBASS		1	0.00219381	VBASS
1	0.00220727	VBASS		1	0.00220727	VBASS		1	0.00220727	VBASS		1	0.00220727	VBASS
1	0.00222073	VBASS		1	0.00222073	VBASS		1	0.00222073	VBASS		1	0.00222073	VBASS
1	0.00223419	VBASS		1	0.00223419	VBASS		1	0.00223419	VBASS		1	0.00223419	VBASS
1	0.00224764	VBASS		1	0.00224764	VBASS		1	0.00224764	VBASS		1	0.00224764	VBASS
1	0.0022611	VBASS		1	0.0022611	VBASS		1	0.0022611	VBASS		1	0.0022611	VBASS
1	0.00227456	VBASS		1	0.00227456	VBASS		1	0.00227456	VBASS		1	0.00227456	VBASS
1	0.00228802	VBASS		1	0.00228802	VBASS		1	0.00228802	VBASS		1	0.00228802	VBASS
1	0.00230148	VBASS		1	0.00230148	VBASS		1	0.00230148	VBASS		1	0.00230148	VBASS
1	0.00231494	VBASS		1	0.00231494	VBASS		1	0.00231494	VBASS		1	0.00231494	VBASS
1	0.0023284	VBASS		1	0.0023284	VBASS		1	0.0023284	VBASS		1	0.0023284	VBASS
1	0.00234186	VBASS		1	0.00234186	VBASS		1	0.00234186	VBASS		1	0.00234186	VBASS
1	0.00235532	VBASS		1	0.00235532	VBASS		1	0.00235532	VBASS		1	0.00235532	VBASS
1	0.00236878	VBASS		1	0.00236878	VBASS		1	0.00236878	VBASS		1	0.00236878	VBASS
1	0.00238223	VBASS		1	0.00238223	VBASS		1	0.00238223	VBASS		1	0.00238223	VBASS
1	0.00239569	VBASS		1	0.00239569	VBASS		1	0.00239569	VBASS		1	0.00239569	VBASS
1	0.00240915	VBASS		1	0.00240915	VBASS		1	0.00240915	VBASS		1	0.00240915	VBASS
1	0.00242261	VBASS		1	0.00242261	VBASS		1	0.00242261	VBASS		1	0.00242261	VBASS
1	0.00243607	VBASS		1	0.00243607	VBASS		1	0.00243607	VBASS		1	0.00243607	VBASS
1	0.00244953	VBASS		1	0.00244953	VBASS		1	0.00244953	VBASS		1	0.00244953	VBASS
1	0.00246299	VBASS		1	0.00246299	VBASS		1	0.00246299	VBASS		1	0.00246299	VBASS
1	0.00247645	VBASS		1	0.00247645	VBASS		1	0.00247645	VBASS		1	0.00247645	VBASS
1	0.00248991	VBASS		1	0.00248991	VBASS		1	0.00248991	VBASS		1	0.00248991	VBASS
1	0.00250336	VBASS		1	0.00250336	VBASS		1	0.00250336	VBASS		1	0.00250336	VBASS
1	0.00251682	VBASS		1	0.00251682	VBASS		1	0.00251682	VBASS		1	0.00251682	VBASS
1	0.00253028	VBASS		1	0.00253028	VBASS		1	0.00253028	VBASS		1	0.00253028	VBASS
1	0.00254374	VBASS		1	0.00254374	VBASS		1	0.00254374	VBASS		1	0.00254374	VBASS
1	0.0025572	VBASS		1	0.0025572	VBASS		1	0.0025572	VBASS		1	0.0025572	VBASS
1	0.00257066	VBASS		1	0.00257066	VBASS		1	0.00257066	VBASS		1	0.00257066	VBASS
1	0.00258412	VBASS		1	0.00258412	VBASS		1	0.00258412	VBASS		1	0.00258412	VBASS
1	0.00259758	VBASS		1	0.00259758	VBASS		1	0.00259758	VBASS		1	0.00259758	VBASS
1	0.00261104	VBASS		1	0.00261104	VBASS		1	0.00261104	VBASS		1	0.00261104	VBASS
1	0.0026245	VBASS		1	0.0026245	VBASS		1	0.0026245	VBASS		1	0.0026245	VBASS
1	0.00263795	VBASS		1	0.00263795	VBASS		1	0.00263795	VBASS		1	0.00263795	VBASS
1	0.00265141	VBASS		1	0.00265141	VBASS		1	0.00265141	VBASS		1	0.00265141	VBASS
1	0.00266487	VBASS		1	0.00266487	VBASS		1	0.00266487	VBASS		1	0.00266487	VBASS
1	0.00267833	VBASS		1	0.00267833	VBASS		1	0.00267833	VBASS		1	0.00267833	VBASS
1	0.00269179	VBASS		1	0.00269179	VBASS		1	0.00269179	VBASS		1	0.00269179	VBASS
1	0.00270525	VBASS		1	0.00270525	VBASS		1	0.00270525	VBASS		1	0.00270525	VBASS
1	0.00271871	VBASS		1	0.00271871	VBASS		1	0.00271871	VBASS		1	0.00271871	VBASS
1	0.00273217	VBASS		1	0.00273217	VBASS		1	0.00273217	VBASS		1	0.00273217	VBASS
1	0.00274563	VBASS		1	0.00274563	VBASS		1	0.00274563	VBASS		1	0.00274563	VBASS
1	0.00275908	VBASS		1	0.00275908	VBASS		1	0.00275908	VBASS		1	0.00275908	VBASS
1	0.00277254	VBASS		1	0.00277254	VBASS		1	0.00277254	VBASS		1	0.00277254	VBASS
1	0.002786	VBASS		1	0.002786	VBASS		1	0.002786	VBASS		1	0.002786	VBASS
1	0.00279946	VBASS		1	0.00279946	VBASS		1	0.00279946	VBASS		1	0.00279946	VBASS
1	0.00281292	VBASS		1	0.00281292	VBASS		1	0.00281292	VBASS		1	0.00281292	VBASS
1	0.00282638	VBASS		1	0.00282638	VBASS		1	0.00282638	VBASS		1	0.00282638	VBASS
1	0.00283984	VBASS		1	0.00283984	VBASS		1	0.00283984	VBASS		1	0.00283984	VBASS
1	0.0028533	VBASS		1	0.0028533	VBASS		1	0.0028533	VBASS		1	0.0028533	VBASS
1	0.00286676	VBASS		1	0.00286676	VBASS		1	0.00286676	VBASS		1	0.00286676	VBASS
1	0.00288022	VBASS		1	0.00288022	VBASS		1	0.00288022	VBASS		1	0.00288022	VBASS
1	0.00289367	VBASS		1	0.00289367	VBASS		1	0.00289367	VBASS		1	0.00289367	VBASS
1	0.00290713	VBASS		1	0.00290713	VBASS		1	0.00290713	VBASS		1	0.00290713	VBASS
1	0.00292059	VBASS		1	0.00292059	VBASS		1	0.00292059	VBASS		1	0.00292059	VBASS
1	0.00293405	VBASS		1	0.00293405	VBASS		1	0.00293405	VBASS		1	0.00293405	VBASS
1	0.00294751	VBASS		1	0.00294751	VBASS		1	0.00294751	VBASS		1	0.00294751	VBASS
1	0.00296097	VBASS		1	0.00296097	VBASS		1	0.00296097	VBASS		1	0.00296097	VBASS
1	0.00297443	VBASS		1	0.00297443	VBASS		1	0.00297443	VBASS		1	0.00297443	VBASS
1	0.00298789	VBASS		1	0.00298789	VBASS		1	0.00298789	VBASS		1	0.00298789	VBASS
1	0.00300135	VBASS		1	0.00300135	VBASS		1	0.00300135	VBASS		1	0.00300135	VBASS
1	0.0030148	VBASS		1	0.0030148	VBASS		1	0.0030148	VBASS		1	0.0030148	VBASS
1	0.00302826	VBASS		1	0.00302826	VBASS		1	0.00302826	VBASS		1	0.00302826	VBASS
1	0.00304172	VBASS		1	0.00304172	VBASS		1	0.00304172	VBASS		1	0.00304172	VBASS
1	0.00305518	VBASS		1	0.00305518	VBASS		1	0.00305518	VBASS		1	0.00305518	VBASS
1	0.00306864	VBASS		1	0.00306864	VBASS		1	0.00306864	VBASS		1	0.00306864	VBASS
1	0.0030821	VBASS		1	0.0030821	VBASS		1	0.0030821	VBASS		1	0.0030821	VBASS
1	0.00309556	VBASS		1	0.00309556	VBASS		1	0.00309556	VBASS		1	0.00309556	VBASS
1	0.00310902	VBASS		1	0.00310902	VBASS		1	0.00310902	VBASS		1	0.00310902	VBASS
1	0.00312248	VBASS		1	0.00312248	VBASS		1	0.00312248	VBASS		1	0.00312248	VBASS
1	0.00313594	VBASS		1	0.00313594	VBASS		1	0.00313594	VBASS		1	0.00313594	VBASS
1	0.00314939	VBASS		1	0.00314939	VBASS		1	0.00314939	VBASS		1	0.00314939	VBASS
1	0.00316285	VBASS		1	0.00316285	VBASS		1	0.00316285	VBASS		1	0.00316285	VBASS
1	0.00317631	VBASS		1	0.00317631	VBASS		1	0.00317631	VBASS		1	0.00317631	VBASS
1	0.00318977	VBASS		1	0.00318977	VBASS		1	0.00318977	VBASS		1	0.00318977	VBASS
1	0.00320323	VBASS		1	0.00320323	VBASS		1	0.00320323	VBASS		1	0.00320323	VBASS
1	0.00321669	VBASS		1	0.00321669	VBASS		1	0.00321669	VBASS		1	0.00321669	VBASS
1	0.00323015	VBASS		1	0.00323015	VBASS		1	0.00323015	VBASS		1	0.00323015	VBASS
1	0.00324361	VBASS		1	0.00324361	VBASS		1	0.00324361	VBASS		1	0.00324361	VBASS
1	0.00325707	VBASS		1	0.00325707	VBASS		1	0.00325707	VBASS		1	0.00325707	VBASS
1	0.00327052	VBASS		1	0.00327052	VBASS		1	0.00327052	VBASS		1	0.00327052	VBASS
1	0.00328398	VBASS		1	0.00328398	VBASS		1	0.00328398	VBASS		1	0.00328398	VBASS
1	0.00329744	VBASS		1	0.00329744	VBASS		1	0.00329744	VBASS		1	0.00329744	VBASS
1	0.0033109	VBASS		1	0.0033109	VBASS		1	0.0033109	VBASS		1	0.0033109	VBASS
1	0.00332436	VBASS		1	0.00332436	VBASS		1	0.00332436	VBASS		1	0.00332436	VBASS
1	0.00333782	VBASS		1	0.00333782	VBASS		1	0.00333782	VBASS		1	0.00333782	VBASS
1	0.00335128	VBASS		1	0.00335128	VBASS		1	0.00335128	VBASS		1	0.00335128	VBASS
1	0.00336474	VBASS		1	0.00336474	VBASS		1	0.00336474	VBASS		1	0.00336474	VBASS
1	0.0033782	VBASS		1	0.0033782	VBASS		1	0.0033782	VBASS		1	0.0033782	VBASS
1	0.00339166	VBASS		1	0.00339166	VBASS		1	0.00339166	VBASS		1	0.00339166	VBASS
1	0.00340511	VBASS		1	0.00340511	VBASS		1	0.00340511	VBASS		1	0.00340511	VBASS
1	0.00341857	VBASS		1	0.00341857	VBASS		1	0.00341857	VBASS		1	0.00341857	VBASS
1	0.00343203	VBASS		1	0.00343203	VBASS		1	0.00343203	VBASS		1	0.00343203	VBASS
1	0.00344549	VBASS		1	0.00344549	VBASS		1	0.00344549	VBASS		1	0.00344549	VBASS
1	0.00345895	VBASS		1	0.00345895	VBASS		1	0.00345895	VBASS		1	0.00345895	VBASS
1	0.00347241	VBASS		1	0.00347241	VBASS		1	0.00347241	VBASS		1	0.00347241	VBASS
1	0.00348587	VBASS		1	0.00348587	VBASS		1	0.00348587	VBASS		1	0.00348587	VBASS
1	0.00349933	VBASS		1	0.00349933	VBASS		1	0.00349933	VBASS		1	0.00349933	VBASS
1	0.00351279	VBASS		1	0.00351279	VBASS		1	0.00351279	VBASS		1	0.00351279	VBASS
1	0.00352624	VBASS		1	0.00352624	VBASS		1	0.00352624	VBASS		1	0.00352624	VBASS
1	0.0035397	VBASS		1	0.0035397	VBASS		1	0.0035397	VBASS		1	0.0035397	VBASS
1	0.00355316	VBASS		1	0.00355316	VBASS		1	0.00355316	VBASS		1	0.00355316	VBASS
1	0.00356662	VBASS		1	0.00356662	VBASS		1	0.00356662	VBASS		1	0.00356662	VBASS
1	0.00358008	VBASS		1	0.00358008	VBASS		1	0.00358008	VBASS		1	0.00358008	VBASS
1	0.00359354	VBASS		1	0.00359354	VBASS		1	0.00359354	VBASS		1	0.00359354	VBASS
1	0.003607	VBASS		1	0.003607	VBASS		1	0.003607	VBASS		1	0.003607	VBASS
1	0.00362046	VBASS		1	0.00362046	VBASS		1	0.00362046	VBASS		1	0.00362046	VBASS
1	0.00363392	VBASS		1	0.00363392	VBASS		1	0.00363392	VBASS		1	0.00363392	VBASS
1	0.00364738	VBASS		1	0.00364738	VBASS		1	0.00364738	VBASS		1	0.00364738	VBASS
1	0.00366083	VBASS		1	0.00366083	VBASS		1	0.00366083	VBASS		1	0.00366083	VBASS
1	0.00367429	VBASS		1	0.00367429	VBASS		1	0.00367429	VBASS		1	0.00367429	VBASS
1	0.00368775	VBASS		1	0.00368775	VBASS		1	0.00368775	VBASS		1	0.00368775	VBASS
1	0.00370121	VBASS		1	0.00370121	VBASS		1	0.00370121	VBASS		1	0.00370121	VBASS
1	0.00371467	VBASS		1	0.00371467	VBASS		1	0.00371467	VBASS		1	0.00371467	VBASS
1	0.00372813	VBASS		1	0.00372813	VBASS		1	0.00372813	VBASS		1	0.00372813	VBASS
1	0.00374159	VBASS		1	0.00374159	VBASS		1	0.00374159	VBASS		1	0.00374159	VBASS
1	0.00375505	VBASS		1	0.00375505	VBASS		1	0.00375505	VBASS		1	0.00375505	VBASS
1	0.00376851	VBASS		1	0.00376851	VBASS		1	0.00376851	VBASS		1	0.00376851	VBASS
1	0.00378197	VBASS		1	0.00378197	VBASS		1	0.00378197	VBASS		1	0.00378197	VBASS
1	0.00379542	VBASS		1	0.00379542	VBASS		1	0.00379542	VBASS		1	0.00379542	VBASS
1	0.00380888	VBASS		1	0.00380888	VBASS		1	0.00380888	VBASS		1	0.00380888	VBASS
1	0.00382234	VBASS		1	0.00382234	VBASS		1	0.00382234	VBASS		1	0.00382234	VBASS
1	0.0038358	VBASS		1	0.0038358	VBASS		1	0.0038358	VBASS		1	0.0038358	VBASS
1	0.00384926	VBASS		1	0.00384926	VBASS		1	0.00384926	VBASS		1	0.00384926	VBASS
1	0.00386272	VBASS		1	0.00386272	VBASS		1	0.00386272	VBASS		1	0.00386272	VBASS
1	0.00387618	VBASS		1	0.00387618	VBASS		1	0.00387618	VBASS		1	0.00387618	VBASS
1	0.00388964	VBASS		1	0.00388964	VBASS		1	0.00388964	VBASS		1	0.00388964	VBASS
1	0.0039031	VBASS		1	0.0039031	VBASS		1	0.0039031	VBASS		1	0.0039031	VBASS
1	0.00391655	VBASS		1	0.00391655	VBASS		1	0.00391655	VBASS		1	0.00391655	VBASS
1	0.00393001	VBASS		1	0.00393001	VBASS		1	0.00393001	VBASS		1	0.00393001	VBASS
1	0.00394347	VBASS		1	0.00394347	VBASS		1	0.00394347	VBASS		1	0.00394347	VBASS
1	0.00395693	VBASS		1	0.00395693	VBASS		1	0.00395693	VBASS		1	0.00395693	VBASS
1	0.00397039	VBASS		1	0.00397039	VBASS		1	0.00397039	VBASS		1	0.00397039	VBASS
1	0.00398385	VBASS		1	0.00398385	VBASS		1	0.00398385	VBASS		1	0.00398385	VBASS
1	0.00399731	VBASS		1	0.00399731	VBASS		1	0.00399731	VBASS		1	0.00399731	VBASS
1	0.00401077	VBASS		1	0.00401077	VBASS		1	0.00401077	VBASS		1	0.00401077	VBASS
1	0.00402423	VBASS		1	0.00402423	VBASS		1	0.00402423	VBASS		1	0.00402423	VBASS
1	0.00403769	VBASS		1	0.00403769	VBASS		1	0.00403769	VBASS		1	0.00403769	VBASS
1	0.00405114	VBASS		1	0.00405114	VBASS		1	0.00405114	VBASS		1	0.00405114	VBASS
1	0.0040646	VBASS		1	0.0040646	VBASS		1	0.0040646	VBASS		1	0.0040646	VBASS
1	0.00407806	VBASS		1	0.00407806	VBASS		1	0.00407806	VBASS		1	0.00407806	VBASS
1	0.00409152	VBASS		1	0.00409152	VBASS		1	0.00409152	VBASS		1	0.00409152	VBASS
1	0.00410498	VBASS		1	0.00410498	VBASS		1	0.00410498	VBASS		1	0.00410498	VBASS
1	0.00411844	VBASS		1	0.00411844	VBASS		1	0.00411844	VBASS		1	0.00411844	VBASS
1	0.0041319	VBASS		1	0.0041319	VBASS		1	0.0041319	VBASS		1	0.0041319	VBASS
1	0.00414536	VBASS		1	0.00414536	VBASS		1	0.00414536	VBASS		1	0.00414536	VBASS
1	0.00415882	VBASS		1	0.00415882	VBASS		1	0.00415882	VBASS		1	0.00415882	VBASS
1	0.00417227	VBASS		1	0.00417227	VBASS		1	0.00417227	VBASS		1	0.00417227	VBASS
1	0.00418573	VBASS		1	0.00418573	VBASS		1	0.00418573	VBASS		1	0.00418573	VBASS
1	0.00419919	VBASS		1	0.00419919	VBASS		1	0.00419919	VBASS		1	0.00419919	VBASS
1	0.00421265	VBASS		1	0.00421265	VBASS		1	0.00421265	VBASS		1	0.00421265	VBASS
1	0.00422611	VBASS		1	0.00422611	VBASS		1	0.00422611	VBASS		1	0.00422611	VBASS
1	0.00423957	VBASS		1	0.00423957	VBASS		1	0.00423957	VBASS		1	0.00423957	VBASS
1	0.00425303	VBASS		1	0.00425303	VBASS		1	0.00425303	VBASS		1	0.00425303	VBASS
1	0.00426649	VBASS		1	0.00426649	VBASS		1	0.00426649	VBASS		1	0.00426649	VBASS
1	0.00427995	VBASS		1	0.00427995	VBASS		1	0.00427995	VBASS		1	0.00427995	VBASS
1	0.00429341	VBASS		1	0.00429341	VBASS		1	0.00429341	VBASS		1	0.00429341	VBASS
1	0.00430686	VBASS		1	0.00430686	VBASS		1	0.00430686	VBASS		1	0.00430686	VBASS
1	0.00432032	VBASS		1	0.00432032	VBASS		1	0.00432032	VBASS		1	0.00432032	VBASS
1	0.00433378	VBASS		1	0.00433378	VBASS		1	0.00433378	VBASS		1	0.00433378	VBASS
1	0.00434724	VBASS		1	0.00434724	VBASS		1	0.00434724	VBASS		1	0.00434724	VBASS
1	0.0043607	VBASS		1	0.0043607	VBASS		1	0.0043607	VBASS		1	0.0043607	VBASS
1	0.00437416	VBASS		1	0.00437416	VBASS		1	0.00437416	VBASS		1	0.00437416	VBASS
1	0.00438762	VBASS		1	0.00438762	VBASS		1	0.00438762	VBASS		1	0.00438762	VBASS
1	0.00440108	VBASS		1	0.00440108	VBASS		1	0.00440108	VBASS		1	0.00440108	VBASS
1	0.00441454	VBASS		1	0.00441454	VBASS		1	0.00441454	VBASS		1	0.00441454	VBASS
1	0.00442799	VBASS		1	0.00442799	VBASS		1	0.00442799	VBASS		1	0.00442799	VBASS
1	0.00444145	VBASS		1	0.00444145	VBASS		1	0.00444145	VBASS		1	0.00444145	VBASS
1	0.00445491	VBASS		1	0.00445491	VBASS		1	0.00445491	VBASS		1	0.00445491	VBASS
1	0.00446837	VBASS		1	0.00446837	VBASS		1	0.00446837	VBASS		1	0.00446837	VBASS
1	0.00448183	VBASS		1	0.00448183	VBASS		1	0.00448183	VBASS		1	0.00448183	VBASS
1	0.00449529	VBASS		1	0.00449529	VBASS		1	0.00449529	VBASS		1	0.00449529	VBASS
1	0.00450875	VBASS		1	0.00450875	VBASS		1	0.00450875	VBASS		1	0.00450875	VBASS
1	0.00452221	VBASS		1	0.00452221	VBASS		1	0.00452221	VBASS		1	0.00452221	VBASS
1	0.00453567	VBASS		1	0.00453567	VBASS		1	0.00453567	VBASS		1	0.00453567	VBASS
1	0.00454913	VBASS		1	0.00454913	VBASS		1	0.00454913	VBASS		1	0.00454913	VBASS
1	0.00456258	VBASS		1	0.00456258	VBASS		1	0.00456258	VBASS		1	0.00456258	VBASS
1	0.00457604	VBASS		1	0.00457604	VBASS		1	0.00457604	VBASS		1	0.00457604	VBASS
1	0.0045895	VBASS		1	0.0045895	VBASS		1	0.0045895	VBASS		1	0.0045895	VBASS
1	0.00460296	VBASS		1	0.00460296	VBASS		1	0.00460296	VBASS		1	0.00460296	VBASS
1	0.00461642	VBASS		1	0.00461642	VBASS		1	0.00461642	VBASS		1	0.00461642	VBASS
1	0.00462988	VBASS		1	0.00462988	VBASS		1	0.00462988	VBASS		1	0.00462988	VBASS
1	0.00464334	VBASS		1	0.00464334	VBASS		1	0.00464334	VBASS		1	0.00464334	VBASS
1	0.0046568	VBASS		1	0.0046568	VBASS		1	0.0046568	VBASS		1	0.0046568	VBASS
1	0.00467026	VBASS		1	0.00467026	VBASS		1	0.00467026	VBASS		1	0.00467026	VBASS
1	0.00468371	VBASS		1	0.00468371	VBASS		1	0.00468371	VBASS		1	0.00468371	VBASS
1	0.00469717	VBASS		1	0.00469717	VBASS		1	0.00469717	VBASS		1	0.00469717	VBASS
1	0.00471063	VBASS		1	0.00471063	VBASS		1	0.00471063	VBASS		1	0.00471063	VBASS
1	0.00472409	VBASS		1	0.00472409	VBASS		1	0.00472409	VBASS		1	0.00472409	VBASS
1	0.00473755	VBASS		1	0.00473755	VBASS		1	0.00473755	VBASS		1	0.00473755	VBASS
1	0.00475101	VBASS		1	0.00475101	VBASS		1	0.00475101	VBASS		1	0.00475101	VBASS
1	0.00476447	VBASS		1	0.00476447	VBASS		1	0.00476447	VBASS		1	0.00476447	VBASS
1	0.00477793	VBASS		1	0.00477793	VBASS		1	0.00477793	VBASS		1	0.00477793	VBASS
1	0.00479139	VBASS		1	0.00479139	VBASS		1	0.00479139	VBASS		1	0.00479139	VBASS
1	0.00480485	VBASS		1	0.00480485	VBASS		1	0.00480485	VBASS		1	0.00480485	VBASS
1	0.0048183	VBASS		1	0.0048183	VBASS		1	0.0048183	VBASS		1	0.0048183	VBASS
1	0.00483176	VBASS		1	0.00483176	VBASS		1	0.00483176	VBASS		1	0.00483176	VBASS
1	0.00484522	VBASS		1	0.00484522	VBASS		1	0.00484522	VBASS		1	0.00484522	VBASS
1	0.00485868	VBASS		1	0.00485868	VBASS		1	0.00485868	VBASS		1	0.00485868	VBASS
1	0.00487214	VBASS		1	0.00487214	VBASS		1	0.00487214	VBASS		1	0.00487214	VBASS
1	0.0048856	VBASS		1	0.0048856	VBASS		1	0.0048856	VBASS		1	0.0048856	VBASS
1	0.00489906	VBASS		1	0.00489906	VBASS		1	0.00489906	VBASS		1	0.00489906	VBASS
1	0.00491252	VBASS		1	0.00491252	VBASS		1	0.00491252	VBASS		1	0.00491252	VBASS
1	0.00492598	VBASS		1	0.00492598	VBASS		1	0.00492598	VBASS		1	0.00492598	VBASS
1	0.00493943	VBASS		1	0.00493943	VBASS		1	0.00493943	VBASS		1	0.00493943	VBASS
1	0.00495289	VBASS		1	0.00495289	VBASS		1	0.00495289	VBASS		1	0.00495289	VBASS
1	0.00496635	VBASS		1	0.00496635	VBASS		1	0.00496635	VBASS		1	0.00496635	VBASS
1	0.00497981	VBASS		1	0.00497981	VBASS		1	0.00497981	VBASS		1	0.00497981	VBASS
1	0.00499327	VBASS		1	0.00499327	VBASS		1	0.00499327	VBASS		1	0.00499327	VBASS
1	0.00500673	VBASS		1	0.00500673	VBASS		1	0.00500673	VBASS		1	0.00500673	VBASS
1	0.00502019	VBASS		1	0.00502019	VBASS		1	0.00502019	VBASS		1	0.00502019	VBASS
1	0.00503365	VBASS		1	0.00503365	VBASS		1	0.00503365	VBASS		1	0.00503365	VBASS
1	0.00504711	VBASS		1	0.00504711	VBASS		1	0.00504711	VBASS		1	0.00504711	VBASS
1	0.00506057	VBASS		1	0.00506057	VBASS		1	0.00506057	VBASS		1	0.00506057	VBASS
1	0.00507402	VBASS		1	0.00507402	VBASS		1	0.00507402	VBASS		1	0.00507402	VBASS
1	0.00508748	VBASS		1	0.00508748	VBASS		1	0.00508748	VBASS		1	0.00508748	VBASS
1	0.00510094	VBASS		1	0.00510094	VBASS		1	0.00510094	VBASS		1	0.00510094	VBASS
1	0.0051144	VBASS		1	0.0051144	VBASS		1	0.0051144	VBASS		1	0.0051144	VBASS
1	0.00512786	VBASS		1	0.00512786	VBASS		1	0.00512786	VBASS		1	0.00512786	VBASS
1	0.00514132	VBASS		1	0.00514132	VBASS		1	0.00514132	VBASS		1	0.00514132	VBASS
1	0.00515478	VBASS		1	0.00515478	VBASS		1	0.00515478	VBASS		1	0.00515478	VBASS
1	0.00516824	VBASS		1	0.00516824	VBASS		1	0.00516824	VBASS		1	0.00516824	VBASS
1	0.0051817	VBASS		1	0.0051817	VBASS		1	0.0051817	VBASS		1	0.0051817	VBASS
1	0.00519515	VBASS		1	0.00519515	VBASS		1	0.00519515	VBASS		1	0.00519515	VBASS
1	0.00520861	VBASS		1	0.00520861	VBASS		1	0.00520861	VBASS		1	0.00520861	VBASS
1	0.00522207	VBASS		1	0.00522207	VBASS		1	0.00522207	VBASS		1	0.00522207	VBASS
1	0.00523553	VBASS		1	0.00523553	VBASS		1	0.00523553	VBASS		1	0.00523553	VBASS
1	0.00524899	VBASS		1	0.00524899	VBASS		1	0.00524899	VBASS		1	0.00524899	VBASS
1	0.00526245	VBASS		1	0.00526245	VBASS		1	0.00526245	VBASS		1	0.00526245	VBASS
1	0.00527591	VBASS		1	0.00527591	VBASS		1	0.00527591	VBASS		1	0.00527591	VBASS
1	0.00528937	VBASS		1	0.00528937	VBASS		1	0.00528937	VBASS		1	0.00528937	VBASS
1	0.00530283	VBASS		1	0.00530283	VBASS		1	0.00530283	VBASS		1	0.00530283	VBASS
1	0.00531629	VBASS		1	0.00531629	VBASS		1	0.00531629	VBASS		1	0.00531629	VBASS
1	0.00532974	VBASS		1	0.00532974	VBASS		1	0.00532974	VBASS		1	0.00532974	VBASS
1	0.0053432	VBASS		1	0.0053432	VBASS		1	0.0053432	VBASS		1	0.0053432	VBASS
1	0.00535666	VBASS		1	0.00535666	VBASS		1	0.00535666	VBASS		1	0.00535666	VBASS
1	0.00537012	VBASS		1	0.00537012	VBASS		1	0.00537012	VBASS		1	0.00537012	VBASS
1	0.00538358	VBASS		1	0.00538358	VBASS		1	0.00538358	VBASS		1	0.00538358	VBASS
1	0.00539704	VBASS		1	0.00539704	VBASS		1	0.00539704	VBASS		1	0.00539704	VBASS
1	0.0054105	VBASS		1	0.0054105	VBASS		1	0.0054105	VBASS		1	0.0054105	VBASS
1	0.00542396	VBASS		1	0.00542396	VBASS		1	0.00542396	VBASS		1	0.00542396	VBASS
1	0.00543742	VBASS		1	0.00543742	VBASS		1	0.00543742	VBASS		1	0.00543742	VBASS
1	0.00545087	VBASS		1	0.00545087	VBASS		1	0.00545087	VBASS		1	0.00545087	VBASS
1	0.00546433	VBASS		1	0.00546433	VBASS		1	0.00546433	VBASS		1	0.00546433	VBASS
1	0.00547779	VBASS		1	0.00547779	VBASS		1	0.00547779	VBASS		1	0.00547779	VBASS
1	0.00549125	VBASS		1	0.00549125	VBASS		1	0.00549125	VBASS		1	0.00549125	VBASS
1	0.00550471	VBASS		1	0.00550471	VBASS		1	0.00550471	VBASS		1	0.00550471	VBASS
1	0.00551817	VBASS		1	0.00551817	VBASS		1	0.00551817	VBASS		1	0.00551817	VBASS
1	0.00553163	VBASS		1	0.00553163	VBASS		1	0.00553163	VBASS		1	0.00553163	VBASS
1	0.00554509	VBASS		1	0.00554509	VBASS		1	0.00554509	VBASS		1	0.00554509	VBASS
1	0.00555855	VBASS		1	0.00555855	VBASS		1	0.00555855	VBASS		1	0.00555855	VBASS
1	0.00557201	VBASS		1	0.00557201	VBASS		1	0.00557201	VBASS		1	0.00557201	VBASS
1	0.00558546	VBASS		1	0.00558546	VBASS		1	0.00558546	VBASS		1	0.00558546	VBASS
1	0.00559892	VBASS		1	0.00559892	VBASS		1	0.00559892	VBASS		1	0.00559892	VBASS
1	0.00561238	VBASS		1	0.00561238	VBASS		1	0.00561238	VBASS		1	0.00561238	VBASS
1	0.00562584	VBASS		1	0.00562584	VBASS		1	0.00562584	VBASS		1	0.00562584	VBASS
1	0.0056393	VBASS		1	0.0056393	VBASS		1	0.0056393	VBASS		1	0.0056393	VBASS
1	0.00565276	VBASS		1	0.00565276	VBASS		1	0.00565276	VBASS		1	0.00565276	VBASS
1	0.00566622	VBASS		1	0.00566622	VBASS		1	0.00566622	VBASS		1	0.00566622	VBASS
1	0.00567968	VBASS		1	0.00567968	VBASS		1	0.00567968	VBASS		1	0.00567968	VBASS
1	0.00569314	VBASS		1	0.00569314	VBASS		1	0.00569314	VBASS		1	0.00569314	VBASS
1	0.00570659	VBASS		1	0.00570659	VBASS		1	0.00570659	VBASS		1	0.00570659	VBASS
1	0.00572005	VBASS		1	0.00572005	VBASS		1	0.00572005	VBASS		1	0.00572005	VBASS
1	0.00573351	VBASS		1	0.00573351	VBASS		1	0.00573351	VBASS		1	0.00573351	VBASS
1	0.00574697	VBASS		1	0.00574697	VBASS		1	0.00574697	VBASS		1	0.00574697	VBASS
1	0.00576043	VBASS		1	0.00576043	VBASS		1	0.00576043	VBASS		1	0.00576043	VBASS
1	0.00577389	VBASS		1	0.00577389	VBASS		1	0.00577389	VBASS		1	0.00577389	VBASS
1	0.00578735	VBASS		1	0.00578735	VBASS		1	0.00578735	VBASS		1	0.00578735	VBASS
1	0.00580081	VBASS		1	0.00580081	VBASS		1	0.00580081	VBASS		1	0.00580081	VBASS
1	0.00581427	VBASS		1	0.00581427	VBASS		1	0.00581427	VBASS		1	0.00581427	VBASS
1	0.00582773	VBASS		1	0.00582773	VBASS		1	0.00582773	VBASS		1	0.00582773	VBASS
1	0.00584118	VBASS		1	0.00584118	VBASS		1	0.00584118	VBASS		1	0.00584118	VBASS
1	0.00585464	VBASS		1	0.00585464	VBASS		1	0.00585464	VBASS		1	0.00585464	VBASS
1	0.0058681	VBASS		1	0.0058681	VBASS		1	0.0058681	VBASS		1	0.0058681	VBASS
1	0.00588156	VBASS		1	0.00588156	VBASS		1	0.00588156	VBASS		1	0.00588156	VBASS
1	0.00589502	VBASS		1	0.00589502	VBASS		1	0.00589502	VBASS		1	0.00589502	VBASS
1	0.00590848	VBASS		1	0.00590848	VBASS		1	0.00590848	VBASS		1	0.00590848	VBASS
1	0.00592194	VBASS		1	0.00592194	VBASS		1	0.00592194	VBASS		1	0.00592194	VBASS
1	0.0059354	VBASS		1	0.0059354	VBASS		1	0.0059354	VBASS		1	0.0059354	VBASS
1	0.00594886	VBASS		1	0.00594886	VBASS		1	0.00594886	VBASS		1	0.00594886	VBASS
1	0.00596231	VBASS		1	0.00596231	VBASS		1	0.00596231	VBASS		1	0.00596231	VBASS
1	0.00597577	VBASS		1	0.00597577	VBASS		1	0.00597577	VBASS		1	0.00597577	VBASS
1	0.00598923	VBASS		1	0.00598923	VBASS		1	0.00598923	VBASS		1	0.00598923	VBASS
1	0.00600269	VBASS		1	0.00600269	VBASS		1	0.00600269	VBASS		1	0.00600269	VBASS
1	0.00601615	VBASS		1	0.00601615	VBASS		1	0.00601615	VBASS		1	0.00601615	VBASS
1	0.00602961	VBASS		1	0.00602961	VBASS		1	0.00602961	VBASS		1	0.00602961	VBASS
1	0.00604307	VBASS		1	0.00604307	VBASS		1	0.00604307	VBASS		1	0.00604307	VBASS
1	0.00605653	VBASS		1	0.00605653	VBASS		1	0.00605653	VBASS		1	0.00605653	VBASS
1	0.00606999	VBASS		1	0.00606999	VBASS		1	0.00606999	VBASS		1	0.00606999	VBASS
1	0.00608345	VBASS		1	0.00608345	VBASS		1	0.00608345	VBASS		1	0.00608345	VBASS
1	0.0060969	VBASS		1	0.0060969	VBASS		1	0.0060969	VBASS		1	0.0060969	VBASS
1	0.00611036	VBASS		1	0.00611036	VBASS		1	0.00611036	VBASS		1	0.00611036	VBASS
1	0.00612382	VBASS		1	0.00612382	VBASS		1	0.00612382	VBASS		1	0.00612382	VBASS
1	0.00613728	VBASS		1	0.00613728	VBASS		1	0.00613728	VBASS		1	0.00613728	VBASS
1	0.00615074	VBASS		1	0.00615074	VBASS		1	0.00615074	VBASS		1	0.00615074	VBASS
1	0.0061642	VBASS		1	0.0061642	VBASS		1	0.0061642	VBASS		1	0.0061642	VBASS
1	0.00617766	VBASS		1	0.00617766	VBASS		1	0.00617766	VBASS		1	0.00617766	VBASS
1	0.00619112	VBASS		1	0.00619112	VBASS		1	0.00619112	VBASS		1	0.00619112	VBASS
1	0.00620458	VBASS		1	0.00620458	VBASS		1	0.00620458	VBASS		1	0.00620458	VBASS
1	0.00621803	VBASS		1	0.00621803	VBASS		1	0.00621803	VBASS		1	0.00621803	VBASS
1	0.00623149	VBASS		1	0.00623149	VBASS		1	0.00623149	VBASS		1	0.00623149	VBASS
1	0.00624495	VBASS		1	0.00624495	VBASS		1	0.00624495	VBASS		1	0.00624495	VBASS
1	0.00625841	VBASS		1	0.00625841	VBASS		1	0.00625841	VBASS		1	0.00625841	VBASS
1	0.00627187	VBASS		1	0.00627187	VBASS		1	0.00627187	VBASS		1	0.00627187	VBASS
1	0.00628533	VBASS		1	0.00628533	VBASS		1	0.00628533	VBASS		1	0.00628533	VBASS
1	0.00629879	VBASS		1	0.00629879	VBASS		1	0.00629879	VBASS		1	0.00629879	VBASS
1	0.00631225	VBASS		1	0.00631225	VBASS		1	0.00631225	VBASS		1	0.00631225	VBASS
1	0.00632571	VBASS		1	0.00632571	VBASS		1	0.00632571	VBASS		1	0.00632571	VBASS
1	0.00633917	VBASS		1	0.00633917	VBASS		1	0.00633917	VBASS		1	0.00633917	VBASS
1	0.00635262	VBASS		1	0.00635262	VBASS		1	0.00635262	VBASS		1	0.00635262	VBASS
1	0.00636608	VBASS		1	0.00636608	VBASS		1	0.00636608	VBASS		1	0.00636608	VBASS
1	0.00637954	VBASS		1	0.00637954	VBASS		1	0.00637954	VBASS		1	0.00637954	VBASS
1	0.006393	VBASS		1	0.006393	VBASS		1	0.006393	VBASS		1	0.006393	VBASS
1	0.00640646	VBASS		1	0.00640646	VBASS		1	0.00640646	VBASS		1	0.00640646	VBASS
1	0.00641992	VBASS		1	0.00641992	VBASS		1	0.00641992	VBASS		1	0.00641992	VBASS
1	0.00643338	VBASS		1	0.00643338	VBASS		1	0.00643338	VBASS		1	0.00643338	VBASS
1	0.00644684	VBASS		1	0.00644684	VBASS		1	0.00644684	VBASS		1	0.00644684	VBASS
1	0.0064603	VBASS		1	0.0064603	VBASS		1	0.0064603	VBASS		1	0.0064603	VBASS
1	0.00647376	VBASS		1	0.00647376	VBASS		1	0.00647376	VBASS		1	0.00647376	VBASS
1	0.00648721	VBASS		1	0.00648721	VBASS		1	0.00648721	VBASS		1	0.00648721	VBASS
1	0.00650067	VBASS		1	0.00650067	VBASS		1	0.00650067	VBASS		1	0.00650067	VBASS
1	0.00651413	VBASS		1	0.00651413	VBASS		1	0.00651413	VBASS		1	0.00651413	VBASS
1	0.00652759	VBASS		1	0.00652759	VBASS		1	0.00652759	VBASS		1	0.00652759	VBASS
1	0.00654105	VBASS		1	0.00654105	VBASS		1	0.00654105	VBASS		1	0.00654105	VBASS
1	0.00655451	VBASS		1	0.00655451	VBASS		1	0.00655451	VBASS		1	0.00655451	VBASS
1	0.00656797	VBASS		1	0.00656797	VBASS		1	0.00656797	VBASS		1	0.00656797	VBASS
1	0.00658143	VBASS		1	0.00658143	VBASS		1	0.00658143	VBASS		1	0.00658143	VBASS
1	0.00659489	VBASS		1	0.00659489	VBASS		1	0.00659489	VBASS		1	0.00659489	VBASS
1	0.00660834	VBASS		1	0.00660834	VBASS		1	0.00660834	VBASS		1	0.00660834	VBASS
1	0.0066218	VBASS		1	0.0066218	VBASS		1	0.0066218	VBASS		1	0.0066218	VBASS
1	0.00663526	VBASS		1	0.00663526	VBASS		1	0.00663526	VBASS		1	0.00663526	VBASS
1	0.00664872	VBASS		1	0.00664872	VBASS		1	0.00664872	VBASS		1	0.00664872	VBASS
1	0.00666218	VBASS		1	0.00666218	VBASS		1	0.00666218	VBASS		1	0.00666218	VBASS
1	0.00667564	VBASS		1	0.00667564	VBASS		1	0.00667564	VBASS		1	0.00667564	VBASS
1	0.0066891	VBASS		1	0.0066891	VBASS		1	0.0066891	VBASS		1	0.0066891	VBASS
1	0.00670256	VBASS		1	0.00670256	VBASS		1	0.00670256	VBASS		1	0.00670256	VBASS
1	0.00671602	VBASS		1	0.00671602	VBASS		1	0.00671602	VBASS		1	0.00671602	VBASS
1	0.00672948	VBASS		1	0.00672948	VBASS		1	0.00672948	VBASS		1	0.00672948	VBASS
1	0.00674293	VBASS		1	0.00674293	VBASS		1	0.00674293	VBASS		1	0.00674293	VBASS
1	0.00675639	VBASS		1	0.00675639	VBASS		1	0.00675639	VBASS		1	0.00675639	VBASS
1	0.00676985	VBASS		1	0.00676985	VBASS		1	0.00676985	VBASS		1	0.00676985	VBASS
1	0.00678331	VBASS		1	0.00678331	VBASS		1	0.00678331	VBASS		1	0.00678331	VBASS
1	0.00679677	VBASS		1	0.00679677	VBASS		1	0.00679677	VBASS		1	0.00679677	VBASS
1	0.00681023	VBASS		1	0.00681023	VBASS		1	0.00681023	VBASS		1	0.00681023	VBASS
1	0.00682369	VBASS		1	0.00682369	VBASS		1	0.00682369	VBASS		1	0.00682369	VBASS
1	0.00683715	VBASS		1	0.00683715	VBASS		1	0.00683715	VBASS		1	0.00683715	VBASS
1	0.00685061	VBASS		1	0.00685061	VBASS		1	0.00685061	VBASS		1	0.00685061	VBASS
1	0.00686406	VBASS		1	0.00686406	VBASS		1	0.00686406	VBASS		1	0.00686406	VBASS
1	0.00687752	VBASS		1	0.00687752	VBASS		1	0.00687752	VBASS		1	0.00687752	VBASS
1	0.00689098	VBASS		1	0.00689098	VBASS		1	0.00689098	VBASS		1	0.00689098	VBASS
1	0.00690444	VBASS		1	0.00690444	VBASS		1	0.00690444	VBASS		1	0.00690444	VBASS
1	0.0069179	VBASS		1	0.0069179	VBASS		1	0.0069179	VBASS		1	0.0069179	VBASS
1	0.00693136	VBASS		1	0.00693136	VBASS		1	0.00693136	VBASS		1	0.00693136	VBASS
1	0.00694482	VBASS		1	0.00694482	VBASS		1	0.00694482	VBASS		1	0.00694482	VBASS
1	0.00695828	VBASS		1	0.00695828	VBASS		1	0.00695828	VBASS		1	0.00695828	VBASS
1	0.00697174	VBASS		1	0.00697174	VBASS		1	0.00697174	VBASS		1	0.00697174	VBASS
1	0.0069852	VBASS		1	0.0069852	VBASS		1	0.0069852	VBASS		1	0.0069852	VBASS
1	0.00699865	VBASS		1	0.00699865	VBASS		1	0.00699865	VBASS		1	0.00699865	VBASS
1	0.00701211	VBASS		1	0.00701211	VBASS		1	0.00701211	VBASS		1	0.00701211	VBASS
1	0.00702557	VBASS		1	0.00702557	VBASS		1	0.00702557	VBASS		1	0.00702557	VBASS
1	0.00703903	VBASS		1	0.00703903	VBASS		1	0.00703903	VBASS		1	0.00703903	VBASS
1	0.00705249	VBASS		1	0.00705249	VBASS		1	0.00705249	VBASS		1	0.00705249	VBASS
1	0.00706595	VBASS		1	0.00706595	VBASS		1	0.00706595	VBASS		1	0.00706595	VBASS
1	0.00707941	VBASS		1	0.00707941	VBASS		1	0.00707941	VBASS		1	0.00707941	VBASS
1	0.00709287	VBASS		1	0.00709287	VBASS		1	0.00709287	VBASS		1	0.00709287	VBASS
1	0.00710633	VBASS		1	0.00710633	VBASS		1	0.00710633	VBASS		1	0.00710633	VBASS
1	0.00711978	VBASS		1	0.00711978	VBASS		1	0.00711978	VBASS		1	0.00711978	VBASS
1	0.00713324	VBASS		1	0.00713324	VBASS		1	0.00713324	VBASS		1	0.00713324	VBASS
1	0.0071467	VBASS		1	0.0071467	VBASS		1	0.0071467	VBASS		1	0.0071467	VBASS
1	0.00716016	VBASS		1	0.00716016	VBASS		1	0.00716016	VBASS		1	0.00716016	VBASS
1	0.00717362	VBASS		1	0.00717362	VBASS		1	0.00717362	VBASS		1	0.00717362	VBASS
1	0.00718708	VBASS		1	0.00718708	VBASS		1	0.00718708	VBASS		1	0.00718708	VBASS
1	0.00720054	VBASS		1	0.00720054	VBASS		1	0.00720054	VBASS		1	0.00720054	VBASS
1	0.007214	VBASS		1	0.007214	VBASS		1	0.007214	VBASS		1	0.007214	VBASS
1	0.00722746	VBASS		1	0.00722746	VBASS		1	0.00722746	VBASS		1	0.00722746	VBASS
1	0.00724092	VBASS		1	0.00724092	VBASS		1	0.00724092	VBASS		1	0.00724092	VBASS
1	0.00725437	VBASS		1	0.00725437	VBASS		1	0.00725437	VBASS		1	0.00725437	VBASS
1	0.00726783	VBASS		1	0.00726783	VBASS		1	0.00726783	VBASS		1	0.00726783	VBASS
1	0.00728129	VBASS		1	0.00728129	VBASS		1	0.00728129	VBASS		1	0.00728129	VBASS
1	0.00729475	VBASS		1	0.00729475	VBASS		1	0.00729475	VBASS		1	0.00729475	VBASS
1	0.00730821	VBASS		1	0.00730821	VBASS		1	0.00730821	VBASS		1	0.00730821	VBASS
1	0.00732167	VBASS		1	0.00732167	VBASS		1	0.00732167	VBASS		1	0.00732167	VBASS
1	0.00733513	VBASS		1	0.00733513	VBASS		1	0.00733513	VBASS		1	0.00733513	VBASS
1	0.00734859	VBASS		1	0.00734859	VBASS		1	0.00734859	VBASS		1	0.00734859	VBASS
1	0.00736205	VBASS		1	0.00736205	VBASS		1	0.00736205	VBASS		1	0.00736205	VBASS
1	0.0073755	VBASS		1	0.0073755	VBASS		1	0.0073755	VBASS		1	0.0073755	VBASS
1	0.00738896	VBASS		1	0.00738896	VBASS		1	0.00738896	VBASS		1	0.00738896	VBASS
1	0.00740242	VBASS		1	0.00740242	VBASS		1	0.00740242	VBASS		1	0.00740242	VBASS
1	0.00741588	VBASS		1	0.00741588	VBASS		1	0.00741588	VBASS		1	0.00741588	VBASS
1	0.00742934	VBASS		1	0.00742934	VBASS		1	0.00742934	VBASS		1	0.00742934	VBASS
1	0.0074428	VBASS		1	0.0074428	VBASS		1	0.0074428	VBASS		1	0.0074428	VBASS
1	0.00745626	VBASS		1	0.00745626	VBASS		1	0.00745626	VBASS		1	0.00745626	VBASS
1	0.00746972	VBASS		1	0.00746972	VBASS		1	0.00746972	VBASS		1	0.00746972	VBASS
1	0.00748318	VBASS		1	0.00748318	VBASS		1	0.00748318	VBASS		1	0.00748318	VBASS
1	0.00749664	VBASS		1	0.00749664	VBASS		1	0.00749664	VBASS		1	0.00749664	VBASS
1	0.00751009	VBASS		1	0.00751009	VBASS		1	0.00751009	VBASS		1	0.00751009	VBASS
1	0.00752355	VBASS		1	0.00752355	VBASS		1	0.00752355	VBASS		1	0.00752355	VBASS
1	0.00753701	VBASS		1	0.00753701	VBASS		1	0.00753701	VBASS		1	0.00753701	VBASS
1	0.00755047	VBASS		1	0.00755047	VBASS		1	0.00755047	VBASS		1	0.00755047	VBASS
1	0.00756393	VBASS		1	0.00756393	VBASS		1	0.00756393	VBASS		1	0.00756393	VBASS
1	0.00757739	VBASS		1	0.00757739	VBASS		1	0.00757739	VBASS		1	0.00757739	VBASS
1	0.00759085	VBASS		1	0.00759085	VBASS		1	0.00759085	VBASS		1	0.00759085	VBASS
1	0.00760431	VBASS		1	0.00760431	VBASS		1	0.00760431	VBASS		1	0.00760431	VBASS
1	0.00761777	VBASS		1	0.00761777	VBASS		1	0.00761777	VBASS		1	0.00761777	VBASS
1	0.00763122	VBASS		1	0.00763122	VBASS		1	0.00763122	VBASS		1	0.00763122	VBASS
1	0.00764468	VBASS		1	0.00764468	VBASS		1	0.00764468	VBASS		1	0.00764468	VBASS
1	0.00765814	VBASS		1	0.00765814	VBASS		1	0.00765814	VBASS		1	0.00765814	VBASS
1	0.0076716	VBASS		1	0.0076716	VBASS		1	0.0076716	VBASS		1	0.0076716	VBASS
1	0.00768506	VBASS		1	0.00768506	VBASS		1	0.00768506	VBASS		1	0.00768506	VBASS
1	0.00769852	VBASS		1	0.00769852	VBASS		1	0.00769852	VBASS		1	0.00769852	VBASS
1	0.00771198	VBASS		1	0.00771198	VBASS		1	0.00771198	VBASS		1	0.00771198	VBASS
1	0.00772544	VBASS		1	0.00772544	VBASS		1	0.00772544	VBASS		1	0.00772544	VBASS
1	0.0077389	VBASS		1	0.0077389	VBASS		1	0.0077389	VBASS		1	0.0077389	VBASS
1	0.00775236	VBASS		1	0.00775236	VBASS		1	0.00775236	VBASS		1	0.00775236	VBASS
1	0.00776581	VBASS		1	0.00776581	VBASS		1	0.00776581	VBASS		1	0.00776581	VBASS
1	0.00777927	VBASS		1	0.00777927	VBASS		1	0.00777927	VBASS		1	0.00777927	VBASS
1	0.00779273	VBASS		1	0.00779273	VBASS		1	0.00779273	VBASS		1	0.00779273	VBASS
1	0.00780619	VBASS		1	0.00780619	VBASS		1	0.00780619	VBASS		1	0.00780619	VBASS
1	0.00781965	VBASS		1	0.00781965	VBASS		1	0.00781965	VBASS		1	0.00781965	VBASS
1	0.00783311	VBASS		1	0.00783311	VBASS		1	0.00783311	VBASS		1	0.00783311	VBASS
1	0.00784657	VBASS		1	0.00784657	VBASS		1	0.00784657	VBASS		1	0.00784657	VBASS
1	0.00786003	VBASS		1	0.00786003	VBASS		1	0.00786003	VBASS		1	0.00786003	VBASS
1	0.00787349	VBASS		1	0.00787349	VBASS		1	0.00787349	VBASS		1	0.00787349	VBASS
1	0.00788694	VBASS		1	0.00788694	VBASS		1	0.00788694	VBASS		1	0.00788694	VBASS
1	0.0079004	VBASS		1	0.0079004	VBASS		1	0.0079004	VBASS		1	0.0079004	VBASS
1	0.00791386	VBASS		1	0.00791386	VBASS		1	0.00791386	VBASS		1	0.00791386	VBASS
1	0.00792732	VBASS		1	0.00792732	VBASS		1	0.00792732	VBASS		1	0.00792732	VBASS
1	0.00794078	VBASS		1	0.00794078	VBASS		1	0.00794078	VBASS		1	0.00794078	VBASS
1	0.00795424	VBASS		1	0.00795424	VBASS		1	0.00795424	VBASS		1	0.00795424	VBASS
1	0.0079677	VBASS		1	0.0079677	VBASS		1	0.0079677	VBASS		1	0.0079677	VBASS
1	0.00798116	VBASS		1	0.00798116	VBASS		1	0.00798116	VBASS		1	0.00798116	VBASS
1	0.00799462	VBASS		1	0.00799462	VBASS		1	0.00799462	VBASS		1	0.00799462	VBASS
1	0.00800808	VBASS		1	0.00800808	VBASS		1	0.00800808	VBASS		1	0.00800808	VBASS
1	0.00802153	VBASS		1	0.00802153	VBASS		1	0.00802153	VBASS		1	0.00802153	VBASS
1	0.00803499	VBASS		1	0.00803499	VBASS		1	0.00803499	VBASS		1	0.00803499	VBASS
1	0.00804845	VBASS		1	0.00804845	VBASS		1	0.00804845	VBASS		1	0.00804845	VBASS
1	0.00806191	VBASS		1	0.00806191	VBASS		1	0.00806191	VBASS		1	0.00806191	VBASS
1	0.00807537	VBASS		1	0.00807537	VBASS		1	0.00807537	VBASS		1	0.00807537	VBASS
1	0.00808883	VBASS		1	0.00808883	VBASS		1	0.00808883	VBASS		1	0.00808883	VBASS
1	0.00810229	VBASS		1	0.00810229	VBASS		1	0.00810229	VBASS		1	0.00810229	VBASS
1	0.00811575	VBASS		1	0.00811575	VBASS		1	0.00811575	VBASS		1	0.00811575	VBASS
1	0.00812921	VBASS		1	0.00812921	VBASS		1	0.00812921	VBASS		1	0.00812921	VBASS
1	0.00814266	VBASS		1	0.00814266	VBASS		1	0.00814266	VBASS		1	0.00814266	VBASS
1	0.00815612	VBASS		1	0.00815612	VBASS		1	0.00815612	VBASS		1	0.00815612	VBASS
1	0.00816958	VBASS		1	0.00816958	VBASS		1	0.00816958	VBASS		1	0.00816958	VBASS
1	0.00818304	VBASS		1	0.00818304	VBASS		1	0.00818304	VBASS		1	0.00818304	VBASS
1	0.0081965	VBASS		1	0.0081965	VBASS		1	0.0081965	VBASS		1	0.0081965	VBASS
1	0.00820996	VBASS		1	0.00820996	VBASS		1	0.00820996	VBASS		1	0.00820996	VBASS
1	0.00822342	VBASS		1	0.00822342	VBASS		1	0.00822342	VBASS		1	0.00822342	VBASS
1	0.00823688	VBASS		1	0.00823688	VBASS		1	0.00823688	VBASS		1	0.00823688	VBASS
1	0.00825034	VBASS		1	0.00825034	VBASS		1	0.00825034	VBASS		1	0.00825034	VBASS
1	0.0082638	VBASS		1	0.0082638	VBASS		1	0.0082638	VBASS		1	0.0082638	VBASS
1	0.00827725	VBASS		1	0.00827725	VBASS		1	0.00827725	VBASS		1	0.00827725	VBASS
1	0.00829071	VBASS		1	0.00829071	VBASS		1	0.00829071	VBASS		1	0.00829071	VBASS
1	0.00830417	VBASS		1	0.00830417	VBASS		1	0.00830417	VBASS		1	0.00830417	VBASS
1	0.00831763	VBASS		1	0.00831763	VBASS		1	0.00831763	VBASS		1	0.00831763	VBASS
1	0.00833109	VBASS		1	0.00833109	VBASS		1	0.00833109	VBASS		1	0.00833109	VBASS
1	0.00834455	VBASS		1	0.00834455	VBASS		1	0.00834455	VBASS		1	0.00834455	VBASS
1	0.00835801	VBASS		1	0.00835801	VBASS		1	0.00835801	VBASS		1	0.00835801	VBASS
1	0.00837147	VBASS		1	0.00837147	VBASS		1	0.00837147	VBASS		1	0.00837147	VBASS
1	0.00838493	VBASS		1	0.00838493	VBASS		1	0.00838493	VBASS		1	0.00838493	VBASS
1	0.00839838	VBASS		1	0.00839838	VBASS		1	0.00839838	VBASS		1	0.00839838	VBASS
1	0.00841184	VBASS		1	0.00841184	VBASS		1	0.00841184	VBASS		1	0.00841184	VBASS
1	0.0084253	VBASS		1	0.0084253	VBASS		1	0.0084253	VBASS		1	0.0084253	VBASS
1	0.00843876	VBASS		1	0.00843876	VBASS		1	0.00843876	VBASS		1	0.00843876	VBASS
1	0.00845222	VBASS		1	0.00845222	VBASS		1	0.00845222	VBASS		1	0.00845222	VBASS
1	0.00846568	VBASS		1	0.00846568	VBASS		1	0.00846568	VBASS		1	0.00846568	VBASS
1	0.00847914	VBASS		1	0.00847914	VBASS		1	0.00847914	VBASS		1	0.00847914	VBASS
1	0.0084926	VBASS		1	0.0084926	VBASS		1	0.0084926	VBASS		1	0.0084926	VBASS
1	0.00850606	VBASS		1	0.00850606	VBASS		1	0.00850606	VBASS		1	0.00850606	VBASS
1	0.00851952	VBASS		1	0.00851952	VBASS		1	0.00851952	VBASS		1	0.00851952	VBASS
1	0.00853297	VBASS		1	0.00853297	VBASS		1	0.00853297	VBASS		1	0.00853297	VBASS
1	0.00854643	VBASS		1	0.00854643	VBASS		1	0.00854643	VBASS		1	0.00854643	VBASS
1	0.00855989	VBASS		1	0.00855989	VBASS		1	0.00855989	VBASS		1	0.00855989	VBASS
1	0.00857335	VBASS		1	0.00857335	VBASS		1	0.00857335	VBASS		1	0.00857335	VBASS
1	0.00858681	VBASS		1	0.00858681	VBASS		1	0.00858681	VBASS		1	0.00858681	VBASS
1	0.00860027	VBASS		1	0.00860027	VBASS		1	0.00860027	VBASS		1	0.00860027	VBASS
1	0.00861373	VBASS		1	0.00861373	VBASS		1	0.00861373	VBASS		1	0.00861373	VBASS
1	0.00862719	VBASS		1	0.00862719	VBASS		1	0.00862719	VBASS		1	0.00862719	VBASS
1	0.00864065	VBASS		1	0.00864065	VBASS		1	0.00864065	VBASS		1	0.00864065	VBASS
1	0.0086541	VBASS		1	0.0086541	VBASS		1	0.0086541	VBASS		1	0.0086541	VBASS
1	0.00866756	VBASS		1	0.00866756	VBASS		1	0.00866756	VBASS		1	0.00866756	VBASS
1	0.00868102	VBASS		1	0.00868102	VBASS		1	0.00868102	VBASS		1	0.00868102	VBASS
1	0.00869448	VBASS		1	0.00869448	VBASS		1	0.00869448	VBASS		1	0.00869448	VBASS
1	0.00870794	VBASS		1	0.00870794	VBASS		1	0.00870794	VBASS		1	0.00870794	VBASS
1	0.0087214	VBASS		1	0.0087214	VBASS		1	0.0087214	VBASS		1	0.0087214	VBASS
1	0.00873486	VBASS		1	0.00873486	VBASS		1	0.00873486	VBASS		1	0.00873486	VBASS
1	0.00874832	VBASS		1	0.00874832	VBASS		1	0.00874832	VBASS		1	0.00874832	VBASS
1	0.00876178	VBASS		1	0.00876178	VBASS		1	0.00876178	VBASS		1	0.00876178	VBASS
1	0.00877524	VBASS		1	0.00877524	VBASS		1	0.00877524	VBASS		1	0.00877524	VBASS
1	0.00878869	VBASS		1	0.00878869	VBASS		1	0.00878869	VBASS		1	0.00878869	VBASS
1	0.00880215	VBASS		1	0.00880215	VBASS		1	0.00880215	VBASS		1	0.00880215	VBASS
1	0.00881561	VBASS		1	0.00881561	VBASS		1	0.00881561	VBASS		1	0.00881561	VBASS
1	0.00882907	VBASS		1	0.00882907	VBASS		1	0.00882907	VBASS		1	0.00882907	VBASS
1	0.00884253	VBASS		1	0.00884253	VBASS		1	0.00884253	VBASS		1	0.00884253	VBASS
1	0.00885599	VBASS		1	0.00885599	VBASS		1	0.00885599	VBASS		1	0.00885599	VBASS
1	0.00886945	VBASS		1	0.00886945	VBASS		1	0.00886945	VBASS		1	0.00886945	VBASS
1	0.00888291	VBASS		1	0.00888291	VBASS		1	0.00888291	VBASS		1	0.00888291	VBASS
1	0.00889637	VBASS		1	0.00889637	VBASS		1	0.00889637	VBASS		1	0.00889637	VBASS
1	0.00890983	VBASS		1	0.00890983	VBASS		1	0.00890983	VBASS		1	0.00890983	VBASS
1	0.00892328	VBASS		1	0.00892328	VBASS		1	0.00892328	VBASS		1	0.00892328	VBASS
1	0.00893674	VBASS		1	0.00893674	VBASS		1	0.00893674	VBASS		1	0.00893674	VBASS
1	0.0089502	VBASS		1	0.0089502	VBASS		1	0.0089502	VBASS		1	0.0089502	VBASS
1	0.00896366	VBASS		1	0.00896366	VBASS		1	0.00896366	VBASS		1	0.00896366	VBASS
1	0.00897712	VBASS		1	0.00897712	VBASS		1	0.00897712	VBASS		1	0.00897712	VBASS
1	0.00899058	VBASS		1	0.00899058	VBASS		1	0.00899058	VBASS		1	0.00899058	VBASS
1	0.00900404	VBASS		1	0.00900404	VBASS		1	0.00900404	VBASS		1	0.00900404	VBASS
1	0.0090175	VBASS		1	0.0090175	VBASS		1	0.0090175	VBASS		1	0.0090175	VBASS
1	0.00903096	VBASS		1	0.00903096	VBASS		1	0.00903096	VBASS		1	0.00903096	VBASS
1	0.00904441	VBASS		1	0.00904441	VBASS		1	0.00904441	VBASS		1	0.00904441	VBASS
1	0.00905787	VBASS		1	0.00905787	VBASS		1	0.00905787	VBASS		1	0.00905787	VBASS
1	0.00907133	VBASS		1	0.00907133	VBASS		1	0.00907133	VBASS		1	0.00907133	VBASS
1	0.00908479	VBASS		1	0.00908479	VBASS		1	0.00908479	VBASS		1	0.00908479	VBASS
1	0.00909825	VBASS		1	0.00909825	VBASS		1	0.00909825	VBASS		1	0.00909825	VBASS
1	0.00911171	VBASS		1	0.00911171	VBASS		1	0.00911171	VBASS		1	0.00911171	VBASS
1	0.00912517	VBASS		1	0.00912517	VBASS		1	0.00912517	VBASS		1	0.00912517	VBASS
1	0.00913863	VBASS		1	0.00913863	VBASS		1	0.00913863	VBASS		1	0.00913863	VBASS
1	0.00915209	VBASS		1	0.00915209	VBASS		1	0.00915209	VBASS		1	0.00915209	VBASS
1	0.00916555	VBASS		1	0.00916555	VBASS		1	0.00916555	VBASS		1	0.00916555	VBASS
1	0.009179	VBASS		1	0.009179	VBASS		1	0.009179	VBASS		1	0.009179	VBASS
1	0.00919246	VBASS		1	0.00919246	VBASS		1	0.00919246	VBASS		1	0.00919246	VBASS
1	0.00920592	VBASS		1	0.00920592	VBASS		1	0.00920592	VBASS		1	0.00920592	VBASS
1	0.00921938	VBASS		1	0.00921938	VBASS		1	0.00921938	VBASS		1	0.00921938	VBASS
1	0.00923284	VBASS		1	0.00923284	VBASS		1	0.00923284	VBASS		1	0.00923284	VBASS
1	0.0092463	VBASS		1	0.0092463	VBASS		1	0.0092463	VBASS		1	0.0092463	VBASS
1	0.00925976	VBASS		1	0.00925976	VBASS		1	0.00925976	VBASS		1	0.00925976	VBASS
1	0.00927322	VBASS		1	0.00927322	VBASS		1	0.00927322	VBASS		1	0.00927322	VBASS
1	0.00928668	VBASS		1	0.00928668	VBASS		1	0.00928668	VBASS		1	0.00928668	VBASS
1	0.00930013	VBASS		1	0.00930013	VBASS		1	0.00930013	VBASS		1	0.00930013	VBASS
1	0.00931359	VBASS		1	0.00931359	VBASS		1	0.00931359	VBASS		1	0.00931359	VBASS
1	0.00932705	VBASS		1	0.00932705	VBASS		1	0.00932705	VBASS		1	0.00932705	VBASS
1	0.00934051	VBASS		1	0.00934051	VBASS		1	0.00934051	VBASS		1	0.00934051	VBASS
1	0.00935397	VBASS		1	0.00935397	VBASS		1	0.00935397	VBASS		1	0.00935397	VBASS
1	0.00936743	VBASS		1	0.00936743	VBASS		1	0.00936743	VBASS		1	0.00936743	VBASS
1	0.00938089	VBASS		1	0.00938089	VBASS		1	0.00938089	VBASS		1	0.00938089	VBASS
1	0.00939435	VBASS		1	0.00939435	VBASS		1	0.00939435	VBASS		1	0.00939435	VBASS
1	0.00940781	VBASS		1	0.00940781	VBASS		1	0.00940781	VBASS		1	0.00940781	VBASS
1	0.00942127	VBASS		1	0.00942127	VBASS		1	0.00942127	VBASS		1	0.00942127	VBASS
1	0.00943472	VBASS		1	0.00943472	VBASS		1	0.00943472	VBASS		1	0.00943472	VBASS
1	0.00944818	VBASS		1	0.00944818	VBASS		1	0.00944818	VBASS		1	0.00944818	VBASS
1	0.00946164	VBASS		1	0.00946164	VBASS		1	0.00946164	VBASS		1	0.00946164	VBASS
1	0.0094751	VBASS		1	0.0094751	VBASS		1	0.0094751	VBASS		1	0.0094751	VBASS
1	0.00948856	VBASS		1	0.00948856	VBASS		1	0.00948856	VBASS		1	0.00948856	VBASS
1	0.00950202	VBASS		1	0.00950202	VBASS		1	0.00950202	VBASS		1	0.00950202	VBASS
1	0.00951548	VBASS		1	0.00951548	VBASS		1	0.00951548	VBASS		1	0.00951548	VBASS
1	0.00952894	VBASS		1	0.00952894	VBASS		1	0.00952894	VBASS		1	0.00952894	VBASS
1	0.0095424	VBASS		1	0.0095424	VBASS		1	0.0095424	VBASS		1	0.0095424	VBASS
1	0.00955585	VBASS		1	0.00955585	VBASS		1	0.00955585	VBASS		1	0.00955585	VBASS
1	0.00956931	VBASS		1	0.00956931	VBASS		1	0.00956931	VBASS		1	0.00956931	VBASS
1	0.00958277	VBASS		1	0.00958277	VBASS		1	0.00958277	VBASS		1	0.00958277	VBASS
1	0.00959623	VBASS		1	0.00959623	VBASS		1	0.00959623	VBASS		1	0.00959623	VBASS
1	0.00960969	VBASS		1	0.00960969	VBASS		1	0.00960969	VBASS		1	0.00960969	VBASS
1	0.00962315	VBASS		1	0.00962315	VBASS		1	0.00962315	VBASS		1	0.00962315	VBASS
1	0.00963661	VBASS		1	0.00963661	VBASS		1	0.00963661	VBASS		1	0.00963661	VBASS
1	0.00965007	VBASS		1	0.00965007	VBASS		1	0.00965007	VBASS		1	0.00965007	VBASS
1	0.00966353	VBASS		1	0.00966353	VBASS		1	0.00966353	VBASS		1	0.00966353	VBASS
1	0.00967699	VBASS		1	0.00967699	VBASS		1	0.00967699	VBASS		1	0.00967699	VBASS
1	0.00969044	VBASS		1	0.00969044	VBASS		1	0.00969044	VBASS		1	0.00969044	VBASS
1	0.0097039	VBASS		1	0.0097039	VBASS		1	0.0097039	VBASS		1	0.0097039	VBASS
1	0.00971736	VBASS		1	0.00971736	VBASS		1	0.00971736	VBASS		1	0.00971736	VBASS
1	0.00973082	VBASS		1	0.00973082	VBASS		1	0.00973082	VBASS		1	0.00973082	VBASS
1	0.00974428	VBASS		1	0.00974428	VBASS		1	0.00974428	VBASS		1	0.00974428	VBASS
1	0.00975774	VBASS		1	0.00975774	VBASS		1	0.00975774	VBASS		1	0.00975774	VBASS
1	0.0097712	VBASS		1	0.0097712	VBASS		1	0.0097712	VBASS		1	0.0097712	VBASS
1	0.00978466	VBASS		1	0.00978466	VBASS		1	0.00978466	VBASS		1	0.00978466	VBASS
1	0.00979812	VBASS		1	0.00979812	VBASS		1	0.00979812	VBASS		1	0.00979812	VBASS
1	0.00981157	VBASS		1	0.00981157	VBASS		1	0.00981157	VBASS		1	0.00981157	VBASS
1	0.00982503	VBASS		1	0.00982503	VBASS		1	0.00982503	VBASS		1	0.00982503	VBASS
1	0.00983849	VBASS		1	0.00983849	VBASS		1	0.00983849	VBASS		1	0.00983849	VBASS
1	0.00985195	VBASS		1	0.00985195	VBASS		1	0.00985195	VBASS		1	0.00985195	VBASS
1	0.00986541	VBASS		1	0.00986541	VBASS		1	0.00986541	VBASS		1	0.00986541	VBASS
1	0.00987887	VBASS		1	0.00987887	VBASS		1	0.00987887	VBASS		1	0.00987887	VBASS
1	0.00989233	VBASS		1	0.00989233	VBASS		1	0.00989233	VBASS		1	0.00989233	VBASS
1	0.00990579	VBASS		1	0.00990579	VBASS		1	0.00990579	VBASS		1	0.00990579	VBASS
1	0.00991925	VBASS		1	0.00991925	VBASS		1	0.00991925	VBASS		1	0.00991925	VBASS
1	0.00993271	VBASS		1	0.00993271	VBASS		1	0.00993271	VBASS		1	0.00993271	VBASS
1	0.00994616	VBASS		1	0.00994616	VBASS		1	0.00994616	VBASS		1	0.00994616	VBASS
1	0.00995962	VBASS		1	0.00995962	VBASS		1	0.00995962	VBASS		1	0.00995962	VBASS
1	0.00997308	VBASS		1	0.00997308	VBASS		1	0.00997308	VBASS		1	0.00997308	VBASS
1	0.00998654	VBASS		1	0.00998654	VBASS		1	0.00998654	VBASS		1	0.00998654	VBASS
1	0.01	VBASS		1	0.01	VBASS		1	0.01	VBASS		1	0.01	VBASS
1	0.0100135	VBASS		1	0.0100135	VBASS		1	0.0100135	VBASS		1	0.0100135	VBASS
1	0.0100269	VBASS		1	0.0100269	VBASS		1	0.0100269	VBASS		1	0.0100269	VBASS
1	0.0100404	VBASS		1	0.0100404	VBASS		1	0.0100404	VBASS		1	0.0100404	VBASS
1	0.0100538	VBASS		1	0.0100538	VBASS		1	0.0100538	VBASS		1	0.0100538	VBASS
1	0.0100673	VBASS		1	0.0100673	VBASS		1	0.0100673	VBASS		1	0.0100673	VBASS
1	0.0100808	VBASS		1	0.0100808	VBASS		1	0.0100808	VBASS		1	0.0100808	VBASS
1	0.0100942	VBASS		1	0.0100942	VBASS		1	0.0100942	VBASS		1	0.0100942	VBASS
1	0.0101077	VBASS		1	0.0101077	VBASS		1	0.0101077	VBASS		1	0.0101077	VBASS
1	0.0101211	VBASS		1	0.0101211	VBASS		1	0.0101211	VBASS		1	0.0101211	VBASS
1	0.0101346	VBASS		1	0.0101346	VBASS		1	0.0101346	VBASS		1	0.0101346	VBASS
1	0.010148	VBASS		1	0.010148	VBASS		1	0.010148	VBASS		1	0.010148	VBASS
1	0.0101615	VBASS		1	0.0101615	VBASS		1	0.0101615	VBASS		1	0.0101615	VBASS
1	0.010175	VBASS		1	0.010175	VBASS		1	0.010175	VBASS		1	0.010175	VBASS
1	0.0101884	VBASS		1	0.0101884	VBASS		1	0.0101884	VBASS		1	0.0101884	VBASS
1	0.0102019	VBASS		1	0.0102019	VBASS		1	0.0102019	VBASS		1	0.0102019	VBASS
1	0.0102153	VBASS		1	0.0102153	VBASS		1	0.0102153	VBASS		1	0.0102153	VBASS
1	0.0102288	VBASS		1	0.0102288	VBASS		1	0.0102288	VBASS		1	0.0102288	VBASS
1	0.0102423	VBASS		1	0.0102423	VBASS		1	0.0102423	VBASS		1	0.0102423	VBASS
1	0.0102557	VBASS		1	0.0102557	VBASS		1	0.0102557	VBASS		1	0.0102557	VBASS
1	0.0102692	VBASS		1	0.0102692	VBASS		1	0.0102692	VBASS		1	0.0102692	VBASS
1	0.0102826	VBASS		1	0.0102826	VBASS		1	0.0102826	VBASS		1	0.0102826	VBASS
1	0.0102961	VBASS		1	0.0102961	VBASS		1	0.0102961	VBASS		1	0.0102961	VBASS
1	0.0103096	VBASS		1	0.0103096	VBASS		1	0.0103096	VBASS		1	0.0103096	VBASS
1	0.010323	VBASS		1	0.010323	VBASS		1	0.010323	VBASS		1	0.010323	VBASS
1	0.0103365	VBASS		1	0.0103365	VBASS		1	0.0103365	VBASS		1	0.0103365	VBASS
1	0.0103499	VBASS		1	0.0103499	VBASS		1	0.0103499	VBASS		1	0.0103499	VBASS
1	0.0103634	VBASS		1	0.0103634	VBASS		1	0.0103634	VBASS		1	0.0103634	VBASS
1	0.0103769	VBASS		1	0.0103769	VBASS		1	0.0103769	VBASS		1	0.0103769	VBASS
1	0.0103903	VBASS		1	0.0103903	VBASS		1	0.0103903	VBASS		1	0.0103903	VBASS
1	0.0104038	VBASS		1	0.0104038	VBASS		1	0.0104038	VBASS		1	0.0104038	VBASS
1	0.0104172	VBASS		1	0.0104172	VBASS		1	0.0104172	VBASS		1	0.0104172	VBASS
1	0.0104307	VBASS		1	0.0104307	VBASS		1	0.0104307	VBASS		1	0.0104307	VBASS
1	0.0104441	VBASS		1	0.0104441	VBASS		1	0.0104441	VBASS		1	0.0104441	VBASS
1	0.0104576	VBASS		1	0.0104576	VBASS		1	0.0104576	VBASS		1	0.0104576	VBASS
1	0.0104711	VBASS		1	0.0104711	VBASS		1	0.0104711	VBASS		1	0.0104711	VBASS
1	0.0104845	VBASS		1	0.0104845	VBASS		1	0.0104845	VBASS		1	0.0104845	VBASS
1	0.010498	VBASS		1	0.010498	VBASS		1	0.010498	VBASS		1	0.010498	VBASS
1	0.0105114	VBASS		1	0.0105114	VBASS		1	0.0105114	VBASS		1	0.0105114	VBASS
1	0.0105249	VBASS		1	0.0105249	VBASS		1	0.0105249	VBASS		1	0.0105249	VBASS
1	0.0105384	VBASS		1	0.0105384	VBASS		1	0.0105384	VBASS		1	0.0105384	VBASS
1	0.0105518	VBASS		1	0.0105518	VBASS		1	0.0105518	VBASS		1	0.0105518	VBASS
1	0.0105653	VBASS		1	0.0105653	VBASS		1	0.0105653	VBASS		1	0.0105653	VBASS
1	0.0105787	VBASS		1	0.0105787	VBASS		1	0.0105787	VBASS		1	0.0105787	VBASS
1	0.0105922	VBASS		1	0.0105922	VBASS		1	0.0105922	VBASS		1	0.0105922	VBASS
1	0.0106057	VBASS		1	0.0106057	VBASS		1	0.0106057	VBASS		1	0.0106057	VBASS
1	0.0106191	VBASS		1	0.0106191	VBASS		1	0.0106191	VBASS		1	0.0106191	VBASS
1	0.0106326	VBASS		1	0.0106326	VBASS		1	0.0106326	VBASS		1	0.0106326	VBASS
1	0.010646	VBASS		1	0.010646	VBASS		1	0.010646	VBASS		1	0.010646	VBASS
1	0.0106595	VBASS		1	0.0106595	VBASS		1	0.0106595	VBASS		1	0.0106595	VBASS
1	0.0106729	VBASS		1	0.0106729	VBASS		1	0.0106729	VBASS		1	0.0106729	VBASS
1	0.0106864	VBASS		1	0.0106864	VBASS		1	0.0106864	VBASS		1	0.0106864	VBASS
1	0.0106999	VBASS		1	0.0106999	VBASS		1	0.0106999	VBASS		1	0.0106999	VBASS
1	0.0107133	VBASS		1	0.0107133	VBASS		1	0.0107133	VBASS		1	0.0107133	VBASS
1	0.0107268	VBASS		1	0.0107268	VBASS		1	0.0107268	VBASS		1	0.0107268	VBASS
1	0.0107402	VBASS		1	0.0107402	VBASS		1	0.0107402	VBASS		1	0.0107402	VBASS
1	0.0107537	VBASS		1	0.0107537	VBASS		1	0.0107537	VBASS		1	0.0107537	VBASS
1	0.0107672	VBASS		1	0.0107672	VBASS		1	0.0107672	VBASS		1	0.0107672	VBASS
1	0.0107806	VBASS		1	0.0107806	VBASS		1	0.0107806	VBASS		1	0.0107806	VBASS
1	0.0107941	VBASS		1	0.0107941	VBASS		1	0.0107941	VBASS		1	0.0107941	VBASS
1	0.0108075	VBASS		1	0.0108075	VBASS		1	0.0108075	VBASS		1	0.0108075	VBASS
1	0.010821	VBASS		1	0.010821	VBASS		1	0.010821	VBASS		1	0.010821	VBASS
1	0.0108345	VBASS		1	0.0108345	VBASS		1	0.0108345	VBASS		1	0.0108345	VBASS
1	0.0108479	VBASS		1	0.0108479	VBASS		1	0.0108479	VBASS		1	0.0108479	VBASS
1	0.0108614	VBASS		1	0.0108614	VBASS		1	0.0108614	VBASS		1	0.0108614	VBASS
1	0.0108748	VBASS		1	0.0108748	VBASS		1	0.0108748	VBASS		1	0.0108748	VBASS
1	0.0108883	VBASS		1	0.0108883	VBASS		1	0.0108883	VBASS		1	0.0108883	VBASS
1	0.0109017	VBASS		1	0.0109017	VBASS		1	0.0109017	VBASS		1	0.0109017	VBASS
1	0.0109152	VBASS		1	0.0109152	VBASS		1	0.0109152	VBASS		1	0.0109152	VBASS
1	0.0109287	VBASS		1	0.0109287	VBASS		1	0.0109287	VBASS		1	0.0109287	VBASS
1	0.0109421	VBASS		1	0.0109421	VBASS		1	0.0109421	VBASS		1	0.0109421	VBASS
1	0.0109556	VBASS		1	0.0109556	VBASS		1	0.0109556	VBASS		1	0.0109556	VBASS
1	0.010969	VBASS		1	0.010969	VBASS		1	0.010969	VBASS		1	0.010969	VBASS
1	0.0109825	VBASS		1	0.0109825	VBASS		1	0.0109825	VBASS		1	0.0109825	VBASS
1	0.010996	VBASS		1	0.010996	VBASS		1	0.010996	VBASS		1	0.010996	VBASS
1	0.0110094	VBASS		1	0.0110094	VBASS		1	0.0110094	VBASS		1	0.0110094	VBASS
1	0.0110229	VBASS		1	0.0110229	VBASS		1	0.0110229	VBASS		1	0.0110229	VBASS
1	0.0110363	VBASS		1	0.0110363	VBASS		1	0.0110363	VBASS		1	0.0110363	VBASS
1	0.0110498	VBASS		1	0.0110498	VBASS		1	0.0110498	VBASS		1	0.0110498	VBASS
1	0.0110633	VBASS		1	0.0110633	VBASS		1	0.0110633	VBASS		1	0.0110633	VBASS
1	0.0110767	VBASS		1	0.0110767	VBASS		1	0.0110767	VBASS		1	0.0110767	VBASS
1	0.0110902	VBASS		1	0.0110902	VBASS		1	0.0110902	VBASS		1	0.0110902	VBASS
1	0.0111036	VBASS		1	0.0111036	VBASS		1	0.0111036	VBASS		1	0.0111036	VBASS
1	0.0111171	VBASS		1	0.0111171	VBASS		1	0.0111171	VBASS		1	0.0111171	VBASS
1	0.0111306	VBASS		1	0.0111306	VBASS		1	0.0111306	VBASS		1	0.0111306	VBASS
1	0.011144	VBASS		1	0.011144	VBASS		1	0.011144	VBASS		1	0.011144	VBASS
1	0.0111575	VBASS		1	0.0111575	VBASS		1	0.0111575	VBASS		1	0.0111575	VBASS
1	0.0111709	VBASS		1	0.0111709	VBASS		1	0.0111709	VBASS		1	0.0111709	VBASS
1	0.0111844	VBASS		1	0.0111844	VBASS		1	0.0111844	VBASS		1	0.0111844	VBASS
1	0.0111978	VBASS		1	0.0111978	VBASS		1	0.0111978	VBASS		1	0.0111978	VBASS
1	0.0112113	VBASS		1	0.0112113	VBASS		1	0.0112113	VBASS		1	0.0112113	VBASS
1	0.0112248	VBASS		1	0.0112248	VBASS		1	0.0112248	VBASS		1	0.0112248	VBASS
1	0.0112382	VBASS		1	0.0112382	VBASS		1	0.0112382	VBASS		1	0.0112382	VBASS
1	0.0112517	VBASS		1	0.0112517	VBASS		1	0.0112517	VBASS		1	0.0112517	VBASS
1	0.0112651	VBASS		1	0.0112651	VBASS		1	0.0112651	VBASS		1	0.0112651	VBASS
1	0.0112786	VBASS		1	0.0112786	VBASS		1	0.0112786	VBASS		1	0.0112786	VBASS
1	0.0112921	VBASS		1	0.0112921	VBASS		1	0.0112921	VBASS		1	0.0112921	VBASS
1	0.0113055	VBASS		1	0.0113055	VBASS		1	0.0113055	VBASS		1	0.0113055	VBASS
1	0.011319	VBASS		1	0.011319	VBASS		1	0.011319	VBASS		1	0.011319	VBASS
1	0.0113324	VBASS		1	0.0113324	VBASS		1	0.0113324	VBASS		1	0.0113324	VBASS
1	0.0113459	VBASS		1	0.0113459	VBASS		1	0.0113459	VBASS		1	0.0113459	VBASS
1	0.0113594	VBASS		1	0.0113594	VBASS		1	0.0113594	VBASS		1	0.0113594	VBASS
1	0.0113728	VBASS		1	0.0113728	VBASS		1	0.0113728	VBASS		1	0.0113728	VBASS
1	0.0113863	VBASS		1	0.0113863	VBASS		1	0.0113863	VBASS		1	0.0113863	VBASS
1	0.0113997	VBASS		1	0.0113997	VBASS		1	0.0113997	VBASS		1	0.0113997	VBASS
1	0.0114132	VBASS		1	0.0114132	VBASS		1	0.0114132	VBASS		1	0.0114132	VBASS
1	0.0114266	VBASS		1	0.0114266	VBASS		1	0.0114266	VBASS		1	0.0114266	VBASS
1	0.0114401	VBASS		1	0.0114401	VBASS		1	0.0114401	VBASS		1	0.0114401	VBASS
1	0.0114536	VBASS		1	0.0114536	VBASS		1	0.0114536	VBASS		1	0.0114536	VBASS
1	0.011467	VBASS		1	0.011467	VBASS		1	0.011467	VBASS		1	0.011467	VBASS
1	0.0114805	VBASS		1	0.0114805	VBASS		1	0.0114805	VBASS		1	0.0114805	VBASS
1	0.0114939	VBASS		1	0.0114939	VBASS		1	0.0114939	VBASS		1	0.0114939	VBASS
1	0.0115074	VBASS		1	0.0115074	VBASS		1	0.0115074	VBASS		1	0.0115074	VBASS
1	0.0115209	VBASS		1	0.0115209	VBASS		1	0.0115209	VBASS		1	0.0115209	VBASS
1	0.0115343	VBASS		1	0.0115343	VBASS		1	0.0115343	VBASS		1	0.0115343	VBASS
1	0.0115478	VBASS		1	0.0115478	VBASS		1	0.0115478	VBASS		1	0.0115478	VBASS
1	0.0115612	VBASS		1	0.0115612	VBASS		1	0.0115612	VBASS		1	0.0115612	VBASS
1	0.0115747	VBASS		1	0.0115747	VBASS		1	0.0115747	VBASS		1	0.0115747	VBASS
1	0.0115882	VBASS		1	0.0115882	VBASS		1	0.0115882	VBASS		1	0.0115882	VBASS
1	0.0116016	VBASS		1	0.0116016	VBASS		1	0.0116016	VBASS		1	0.0116016	VBASS
1	0.0116151	VBASS		1	0.0116151	VBASS		1	0.0116151	VBASS		1	0.0116151	VBASS
1	0.0116285	VBASS		1	0.0116285	VBASS		1	0.0116285	VBASS		1	0.0116285	VBASS
1	0.011642	VBASS		1	0.011642	VBASS		1	0.011642	VBASS		1	0.011642	VBASS
1	0.0116555	VBASS		1	0.0116555	VBASS		1	0.0116555	VBASS		1	0.0116555	VBASS
1	0.0116689	VBASS		1	0.0116689	VBASS		1	0.0116689	VBASS		1	0.0116689	VBASS
1	0.0116824	VBASS		1	0.0116824	VBASS		1	0.0116824	VBASS		1	0.0116824	VBASS
1	0.0116958	VBASS		1	0.0116958	VBASS		1	0.0116958	VBASS		1	0.0116958	VBASS
1	0.0117093	VBASS		1	0.0117093	VBASS		1	0.0117093	VBASS		1	0.0117093	VBASS
1	0.0117227	VBASS		1	0.0117227	VBASS		1	0.0117227	VBASS		1	0.0117227	VBASS
1	0.0117362	VBASS		1	0.0117362	VBASS		1	0.0117362	VBASS		1	0.0117362	VBASS
1	0.0117497	VBASS		1	0.0117497	VBASS		1	0.0117497	VBASS		1	0.0117497	VBASS
1	0.0117631	VBASS		1	0.0117631	VBASS		1	0.0117631	VBASS		1	0.0117631	VBASS
1	0.0117766	VBASS		1	0.0117766	VBASS		1	0.0117766	VBASS		1	0.0117766	VBASS
1	0.01179	VBASS		1	0.01179	VBASS		1	0.01179	VBASS		1	0.01179	VBASS
1	0.0118035	VBASS		1	0.0118035	VBASS		1	0.0118035	VBASS		1	0.0118035	VBASS
1	0.011817	VBASS		1	0.011817	VBASS		1	0.011817	VBASS		1	0.011817	VBASS
1	0.0118304	VBASS		1	0.0118304	VBASS		1	0.0118304	VBASS		1	0.0118304	VBASS
1	0.0118439	VBASS		1	0.0118439	VBASS		1	0.0118439	VBASS		1	0.0118439	VBASS
1	0.0118573	VBASS		1	0.0118573	VBASS		1	0.0118573	VBASS		1	0.0118573	VBASS
1	0.0118708	VBASS		1	0.0118708	VBASS		1	0.0118708	VBASS		1	0.0118708	VBASS
1	0.0118843	VBASS		1	0.0118843	VBASS		1	0.0118843	VBASS		1	0.0118843	VBASS
1	0.0118977	VBASS		1	0.0118977	VBASS		1	0.0118977	VBASS		1	0.0118977	VBASS
1	0.0119112	VBASS		1	0.0119112	VBASS		1	0.0119112	VBASS		1	0.0119112	VBASS
1	0.0119246	VBASS		1	0.0119246	VBASS		1	0.0119246	VBASS		1	0.0119246	VBASS
1	0.0119381	VBASS		1	0.0119381	VBASS		1	0.0119381	VBASS		1	0.0119381	VBASS
1	0.0119515	VBASS		1	0.0119515	VBASS		1	0.0119515	VBASS		1	0.0119515	VBASS
1	0.011965	VBASS		1	0.011965	VBASS		1	0.011965	VBASS		1	0.011965	VBASS
1	0.0119785	VBASS		1	0.0119785	VBASS		1	0.0119785	VBASS		1	0.0119785	VBASS
1	0.0119919	VBASS		1	0.0119919	VBASS		1	0.0119919	VBASS		1	0.0119919	VBASS
1	0.0120054	VBASS		1	0.0120054	VBASS		1	0.0120054	VBASS		1	0.0120054	VBASS
1	0.0120188	VBASS		1	0.0120188	VBASS		1	0.0120188	VBASS		1	0.0120188	VBASS
1	0.0120323	VBASS		1	0.0120323	VBASS		1	0.0120323	VBASS		1	0.0120323	VBASS
1	0.0120458	VBASS		1	0.0120458	VBASS		1	0.0120458	VBASS		1	0.0120458	VBASS
1	0.0120592	VBASS		1	0.0120592	VBASS		1	0.0120592	VBASS		1	0.0120592	VBASS
1	0.0120727	VBASS		1	0.0120727	VBASS		1	0.0120727	VBASS		1	0.0120727	VBASS
1	0.0120861	VBASS		1	0.0120861	VBASS		1	0.0120861	VBASS		1	0.0120861	VBASS
1	0.0120996	VBASS		1	0.0120996	VBASS		1	0.0120996	VBASS		1	0.0120996	VBASS
1	0.0121131	VBASS		1	0.0121131	VBASS		1	0.0121131	VBASS		1	0.0121131	VBASS
1	0.0121265	VBASS		1	0.0121265	VBASS		1	0.0121265	VBASS		1	0.0121265	VBASS
1	0.01214	VBASS		1	0.01214	VBASS		1	0.01214	VBASS		1	0.01214	VBASS
1	0.0121534	VBASS		1	0.0121534	VBASS		1	0.0121534	VBASS		1	0.0121534	VBASS
1	0.0121669	VBASS		1	0.0121669	VBASS		1	0.0121669	VBASS		1	0.0121669	VBASS
1	0.0121803	VBASS		1	0.0121803	VBASS		1	0.0121803	VBASS		1	0.0121803	VBASS
1	0.0121938	VBASS		1	0.0121938	VBASS		1	0.0121938	VBASS		1	0.0121938	VBASS
1	0.0122073	VBASS		1	0.0122073	VBASS		1	0.0122073	VBASS		1	0.0122073	VBASS
1	0.0122207	VBASS		1	0.0122207	VBASS		1	0.0122207	VBASS		1	0.0122207	VBASS
1	0.0122342	VBASS		1	0.0122342	VBASS		1	0.0122342	VBASS		1	0.0122342	VBASS
1	0.0122476	VBASS		1	0.0122476	VBASS		1	0.0122476	VBASS		1	0.0122476	VBASS
1	0.0122611	VBASS		1	0.0122611	VBASS		1	0.0122611	VBASS		1	0.0122611	VBASS
1	0.0122746	VBASS		1	0.0122746	VBASS		1	0.0122746	VBASS		1	0.0122746	VBASS
1	0.012288	VBASS		1	0.012288	VBASS		1	0.012288	VBASS		1	0.012288	VBASS
1	0.0123015	VBASS		1	0.0123015	VBASS		1	0.0123015	VBASS		1	0.0123015	VBASS
1	0.0123149	VBASS		1	0.0123149	VBASS		1	0.0123149	VBASS		1	0.0123149	VBASS
1	0.0123284	VBASS		1	0.0123284	VBASS		1	0.0123284	VBASS		1	0.0123284	VBASS
1	0.0123419	VBASS		1	0.0123419	VBASS		1	0.0123419	VBASS		1	0.0123419	VBASS
1	0.0123553	VBASS		1	0.0123553	VBASS		1	0.0123553	VBASS		1	0.0123553	VBASS
1	0.0123688	VBASS		1	0.0123688	VBASS		1	0.0123688	VBASS		1	0.0123688	VBASS
1	0.0123822	VBASS		1	0.0123822	VBASS		1	0.0123822	VBASS		1	0.0123822	VBASS
1	0.0123957	VBASS		1	0.0123957	VBASS		1	0.0123957	VBASS		1	0.0123957	VBASS
1	0.0124092	VBASS		1	0.0124092	VBASS		1	0.0124092	VBASS		1	0.0124092	VBASS
1	0.0124226	VBASS		1	0.0124226	VBASS		1	0.0124226	VBASS		1	0.0124226	VBASS
1	0.0124361	VBASS		1	0.0124361	VBASS		1	0.0124361	VBASS		1	0.0124361	VBASS
1	0.0124495	VBASS		1	0.0124495	VBASS		1	0.0124495	VBASS		1	0.0124495	VBASS
1	0.012463	VBASS		1	0.012463	VBASS		1	0.012463	VBASS		1	0.012463	VBASS
1	0.0124764	VBASS		1	0.0124764	VBASS		1	0.0124764	VBASS		1	0.0124764	VBASS
1	0.0124899	VBASS		1	0.0124899	VBASS		1	0.0124899	VBASS		1	0.0124899	VBASS
1	0.0125034	VBASS		1	0.0125034	VBASS		1	0.0125034	VBASS		1	0.0125034	VBASS
1	0.0125168	VBASS		1	0.0125168	VBASS		1	0.0125168	VBASS		1	0.0125168	VBASS
1	0.0125303	VBASS		1	0.0125303	VBASS		1	0.0125303	VBASS		1	0.0125303	VBASS
1	0.0125437	VBASS		1	0.0125437	VBASS		1	0.0125437	VBASS		1	0.0125437	VBASS
1	0.0125572	VBASS		1	0.0125572	VBASS		1	0.0125572	VBASS		1	0.0125572	VBASS
1	0.0125707	VBASS		1	0.0125707	VBASS		1	0.0125707	VBASS		1	0.0125707	VBASS
1	0.0125841	VBASS		1	0.0125841	VBASS		1	0.0125841	VBASS		1	0.0125841	VBASS
1	0.0125976	VBASS		1	0.0125976	VBASS		1	0.0125976	VBASS		1	0.0125976	VBASS
1	0.012611	VBASS		1	0.012611	VBASS		1	0.012611	VBASS		1	0.012611	VBASS
1	0.0126245	VBASS		1	0.0126245	VBASS		1	0.0126245	VBASS		1	0.0126245	VBASS
1	0.012638	VBASS		1	0.012638	VBASS		1	0.012638	VBASS		1	0.012638	VBASS
1	0.0126514	VBASS		1	0.0126514	VBASS		1	0.0126514	VBASS		1	0.0126514	VBASS
1	0.0126649	VBASS		1	0.0126649	VBASS		1	0.0126649	VBASS		1	0.0126649	VBASS
1	0.0126783	VBASS		1	0.0126783	VBASS		1	0.0126783	VBASS		1	0.0126783	VBASS
1	0.0126918	VBASS		1	0.0126918	VBASS		1	0.0126918	VBASS		1	0.0126918	VBASS
1	0.0127052	VBASS		1	0.0127052	VBASS		1	0.0127052	VBASS		1	0.0127052	VBASS
1	0.0127187	VBASS		1	0.0127187	VBASS		1	0.0127187	VBASS		1	0.0127187	VBASS
1	0.0127322	VBASS		1	0.0127322	VBASS		1	0.0127322	VBASS		1	0.0127322	VBASS
1	0.0127456	VBASS		1	0.0127456	VBASS		1	0.0127456	VBASS		1	0.0127456	VBASS
1	0.0127591	VBASS		1	0.0127591	VBASS		1	0.0127591	VBASS		1	0.0127591	VBASS
1	0.0127725	VBASS		1	0.0127725	VBASS		1	0.0127725	VBASS		1	0.0127725	VBASS
1	0.012786	VBASS		1	0.012786	VBASS		1	0.012786	VBASS		1	0.012786	VBASS
1	0.0127995	VBASS		1	0.0127995	VBASS		1	0.0127995	VBASS		1	0.0127995	VBASS
1	0.0128129	VBASS		1	0.0128129	VBASS		1	0.0128129	VBASS		1	0.0128129	VBASS
1	0.0128264	VBASS		1	0.0128264	VBASS		1	0.0128264	VBASS		1	0.0128264	VBASS
1	0.0128398	VBASS		1	0.0128398	VBASS		1	0.0128398	VBASS		1	0.0128398	VBASS
1	0.0128533	VBASS		1	0.0128533	VBASS		1	0.0128533	VBASS		1	0.0128533	VBASS
1	0.0128668	VBASS		1	0.0128668	VBASS		1	0.0128668	VBASS		1	0.0128668	VBASS
1	0.0128802	VBASS		1	0.0128802	VBASS		1	0.0128802	VBASS		1	0.0128802	VBASS
1	0.0128937	VBASS		1	0.0128937	VBASS		1	0.0128937	VBASS		1	0.0128937	VBASS
1	0.0129071	VBASS		1	0.0129071	VBASS		1	0.0129071	VBASS		1	0.0129071	VBASS
1	0.0129206	VBASS		1	0.0129206	VBASS		1	0.0129206	VBASS		1	0.0129206	VBASS
1	0.0129341	VBASS		1	0.0129341	VBASS		1	0.0129341	VBASS		1	0.0129341	VBASS
1	0.0129475	VBASS		1	0.0129475	VBASS		1	0.0129475	VBASS		1	0.0129475	VBASS
1	0.012961	VBASS		1	0.012961	VBASS		1	0.012961	VBASS		1	0.012961	VBASS
1	0.0129744	VBASS		1	0.0129744	VBASS		1	0.0129744	VBASS		1	0.0129744	VBASS
1	0.0129879	VBASS		1	0.0129879	VBASS		1	0.0129879	VBASS		1	0.0129879	VBASS
1	0.0130013	VBASS		1	0.0130013	VBASS		1	0.0130013	VBASS		1	0.0130013	VBASS
1	0.0130148	VBASS		1	0.0130148	VBASS		1	0.0130148	VBASS		1	0.0130148	VBASS
1	0.0130283	VBASS		1	0.0130283	VBASS		1	0.0130283	VBASS		1	0.0130283	VBASS
1	0.0130417	VBASS		1	0.0130417	VBASS		1	0.0130417	VBASS		1	0.0130417	VBASS
1	0.0130552	VBASS		1	0.0130552	VBASS		1	0.0130552	VBASS		1	0.0130552	VBASS
1	0.0130686	VBASS		1	0.0130686	VBASS		1	0.0130686	VBASS		1	0.0130686	VBASS
1	0.0130821	VBASS		1	0.0130821	VBASS		1	0.0130821	VBASS		1	0.0130821	VBASS
1	0.0130956	VBASS		1	0.0130956	VBASS		1	0.0130956	VBASS		1	0.0130956	VBASS
1	0.013109	VBASS		1	0.013109	VBASS		1	0.013109	VBASS		1	0.013109	VBASS
1	0.0131225	VBASS		1	0.0131225	VBASS		1	0.0131225	VBASS		1	0.0131225	VBASS
1	0.0131359	VBASS		1	0.0131359	VBASS		1	0.0131359	VBASS		1	0.0131359	VBASS
1	0.0131494	VBASS		1	0.0131494	VBASS		1	0.0131494	VBASS		1	0.0131494	VBASS
1	0.0131629	VBASS		1	0.0131629	VBASS		1	0.0131629	VBASS		1	0.0131629	VBASS
1	0.0131763	VBASS		1	0.0131763	VBASS		1	0.0131763	VBASS		1	0.0131763	VBASS
1	0.0131898	VBASS		1	0.0131898	VBASS		1	0.0131898	VBASS		1	0.0131898	VBASS
1	0.0132032	VBASS		1	0.0132032	VBASS		1	0.0132032	VBASS		1	0.0132032	VBASS
1	0.0132167	VBASS		1	0.0132167	VBASS		1	0.0132167	VBASS		1	0.0132167	VBASS
1	0.0132301	VBASS		1	0.0132301	VBASS		1	0.0132301	VBASS		1	0.0132301	VBASS
1	0.0132436	VBASS		1	0.0132436	VBASS		1	0.0132436	VBASS		1	0.0132436	VBASS
1	0.0132571	VBASS		1	0.0132571	VBASS		1	0.0132571	VBASS		1	0.0132571	VBASS
1	0.0132705	VBASS		1	0.0132705	VBASS		1	0.0132705	VBASS		1	0.0132705	VBASS
1	0.013284	VBASS		1	0.013284	VBASS		1	0.013284	VBASS		1	0.013284	VBASS
1	0.0132974	VBASS		1	0.0132974	VBASS		1	0.0132974	VBASS		1	0.0132974	VBASS
1	0.0133109	VBASS		1	0.0133109	VBASS		1	0.0133109	VBASS		1	0.0133109	VBASS
1	0.0133244	VBASS		1	0.0133244	VBASS		1	0.0133244	VBASS		1	0.0133244	VBASS
1	0.0133378	VBASS		1	0.0133378	VBASS		1	0.0133378	VBASS		1	0.0133378	VBASS
1	0.0133513	VBASS		1	0.0133513	VBASS		1	0.0133513	VBASS		1	0.0133513	VBASS
1	0.0133647	VBASS		1	0.0133647	VBASS		1	0.0133647	VBASS		1	0.0133647	VBASS
1	0.0133782	VBASS		1	0.0133782	VBASS		1	0.0133782	VBASS		1	0.0133782	VBASS
1	0.0133917	VBASS		1	0.0133917	VBASS		1	0.0133917	VBASS		1	0.0133917	VBASS
1	0.0134051	VBASS		1	0.0134051	VBASS		1	0.0134051	VBASS		1	0.0134051	VBASS
1	0.0134186	VBASS		1	0.0134186	VBASS		1	0.0134186	VBASS		1	0.0134186	VBASS
1	0.013432	VBASS		1	0.013432	VBASS		1	0.013432	VBASS		1	0.013432	VBASS
1	0.0134455	VBASS		1	0.0134455	VBASS		1	0.0134455	VBASS		1	0.0134455	VBASS
1	0.013459	VBASS		1	0.013459	VBASS		1	0.013459	VBASS		1	0.013459	VBASS
1	0.0134724	VBASS		1	0.0134724	VBASS		1	0.0134724	VBASS		1	0.0134724	VBASS
1	0.0134859	VBASS		1	0.0134859	VBASS		1	0.0134859	VBASS		1	0.0134859	VBASS
1	0.0134993	VBASS		1	0.0134993	VBASS		1	0.0134993	VBASS		1	0.0134993	VBASS
1	0.0135128	VBASS		1	0.0135128	VBASS		1	0.0135128	VBASS		1	0.0135128	VBASS
1	0.0135262	VBASS		1	0.0135262	VBASS		1	0.0135262	VBASS		1	0.0135262	VBASS
1	0.0135397	VBASS		1	0.0135397	VBASS		1	0.0135397	VBASS		1	0.0135397	VBASS
1	0.0135532	VBASS		1	0.0135532	VBASS		1	0.0135532	VBASS		1	0.0135532	VBASS
1	0.0135666	VBASS		1	0.0135666	VBASS		1	0.0135666	VBASS		1	0.0135666	VBASS
1	0.0135801	VBASS		1	0.0135801	VBASS		1	0.0135801	VBASS		1	0.0135801	VBASS
1	0.0135935	VBASS		1	0.0135935	VBASS		1	0.0135935	VBASS		1	0.0135935	VBASS
1	0.013607	VBASS		1	0.013607	VBASS		1	0.013607	VBASS		1	0.013607	VBASS
1	0.0136205	VBASS		1	0.0136205	VBASS		1	0.0136205	VBASS		1	0.0136205	VBASS
1	0.0136339	VBASS		1	0.0136339	VBASS		1	0.0136339	VBASS		1	0.0136339	VBASS
1	0.0136474	VBASS		1	0.0136474	VBASS		1	0.0136474	VBASS		1	0.0136474	VBASS
1	0.0136608	VBASS		1	0.0136608	VBASS		1	0.0136608	VBASS		1	0.0136608	VBASS
1	0.0136743	VBASS		1	0.0136743	VBASS		1	0.0136743	VBASS		1	0.0136743	VBASS
1	0.0136878	VBASS		1	0.0136878	VBASS		1	0.0136878	VBASS		1	0.0136878	VBASS
1	0.0137012	VBASS		1	0.0137012	VBASS		1	0.0137012	VBASS		1	0.0137012	VBASS
1	0.0137147	VBASS		1	0.0137147	VBASS		1	0.0137147	VBASS		1	0.0137147	VBASS
1	0.0137281	VBASS		1	0.0137281	VBASS		1	0.0137281	VBASS		1	0.0137281	VBASS
1	0.0137416	VBASS		1	0.0137416	VBASS		1	0.0137416	VBASS		1	0.0137416	VBASS
1	0.013755	VBASS		1	0.013755	VBASS		1	0.013755	VBASS		1	0.013755	VBASS
1	0.0137685	VBASS		1	0.0137685	VBASS		1	0.0137685	VBASS		1	0.0137685	VBASS
1	0.013782	VBASS		1	0.013782	VBASS		1	0.013782	VBASS		1	0.013782	VBASS
1	0.0137954	VBASS		1	0.0137954	VBASS		1	0.0137954	VBASS		1	0.0137954	VBASS
1	0.0138089	VBASS		1	0.0138089	VBASS		1	0.0138089	VBASS		1	0.0138089	VBASS
1	0.0138223	VBASS		1	0.0138223	VBASS		1	0.0138223	VBASS		1	0.0138223	VBASS
1	0.0138358	VBASS		1	0.0138358	VBASS		1	0.0138358	VBASS		1	0.0138358	VBASS
1	0.0138493	VBASS		1	0.0138493	VBASS		1	0.0138493	VBASS		1	0.0138493	VBASS
1	0.0138627	VBASS		1	0.0138627	VBASS		1	0.0138627	VBASS		1	0.0138627	VBASS
1	0.0138762	VBASS		1	0.0138762	VBASS		1	0.0138762	VBASS		1	0.0138762	VBASS
1	0.0138896	VBASS		1	0.0138896	VBASS		1	0.0138896	VBASS		1	0.0138896	VBASS
1	0.0139031	VBASS		1	0.0139031	VBASS		1	0.0139031	VBASS		1	0.0139031	VBASS
1	0.0139166	VBASS		1	0.0139166	VBASS		1	0.0139166	VBASS		1	0.0139166	VBASS
1	0.01393	VBASS		1	0.01393	VBASS		1	0.01393	VBASS		1	0.01393	VBASS
1	0.0139435	VBASS		1	0.0139435	VBASS		1	0.0139435	VBASS		1	0.0139435	VBASS
1	0.0139569	VBASS		1	0.0139569	VBASS		1	0.0139569	VBASS		1	0.0139569	VBASS
1	0.0139704	VBASS		1	0.0139704	VBASS		1	0.0139704	VBASS		1	0.0139704	VBASS
1	0.0139838	VBASS		1	0.0139838	VBASS		1	0.0139838	VBASS		1	0.0139838	VBASS
1	0.0139973	VBASS		1	0.0139973	VBASS		1	0.0139973	VBASS		1	0.0139973	VBASS
1	0.0140108	VBASS		1	0.0140108	VBASS		1	0.0140108	VBASS		1	0.0140108	VBASS
1	0.0140242	VBASS		1	0.0140242	VBASS		1	0.0140242	VBASS		1	0.0140242	VBASS
1	0.0140377	VBASS		1	0.0140377	VBASS		1	0.0140377	VBASS		1	0.0140377	VBASS
1	0.0140511	VBASS		1	0.0140511	VBASS		1	0.0140511	VBASS		1	0.0140511	VBASS
1	0.0140646	VBASS		1	0.0140646	VBASS		1	0.0140646	VBASS		1	0.0140646	VBASS
1	0.0140781	VBASS		1	0.0140781	VBASS		1	0.0140781	VBASS		1	0.0140781	VBASS
1	0.0140915	VBASS		1	0.0140915	VBASS		1	0.0140915	VBASS		1	0.0140915	VBASS
1	0.014105	VBASS		1	0.014105	VBASS		1	0.014105	VBASS		1	0.014105	VBASS
1	0.0141184	VBASS		1	0.0141184	VBASS		1	0.0141184	VBASS		1	0.0141184	VBASS
1	0.0141319	VBASS		1	0.0141319	VBASS		1	0.0141319	VBASS		1	0.0141319	VBASS
1	0.0141454	VBASS		1	0.0141454	VBASS		1	0.0141454	VBASS		1	0.0141454	VBASS
1	0.0141588	VBASS		1	0.0141588	VBASS		1	0.0141588	VBASS		1	0.0141588	VBASS
1	0.0141723	VBASS		1	0.0141723	VBASS		1	0.0141723	VBASS		1	0.0141723	VBASS
1	0.0141857	VBASS		1	0.0141857	VBASS		1	0.0141857	VBASS		1	0.0141857	VBASS
1	0.0141992	VBASS		1	0.0141992	VBASS		1	0.0141992	VBASS		1	0.0141992	VBASS
0.999053	0.0141992	VBASS		1	0.0142127	VBASS		1	0.0142127	VBASS		1	0.0142127	VBASS
0.999054	0.0142127	VBASS		1	0.0142261	VBASS		1	0.0142261	VBASS		1	0.0142261	VBASS
0.999055	0.0142261	VBASS		1	0.0142396	VBASS		1	0.0142396	VBASS		1	0.0142396	VBASS
0.999056	0.0142396	VBASS		1	0.014253	VBASS		1	0.014253	VBASS		1	0.014253	VBASS
0.999057	0.014253	VBASS		1	0.0142665	VBASS		1	0.0142665	VBASS		1	0.0142665	VBASS
0.999057	0.0142665	VBASS		1	0.0142799	VBASS		1	0.0142799	VBASS		1	0.0142799	VBASS
0.999058	0.0142799	VBASS		1	0.0142934	VBASS		1	0.0142934	VBASS		1	0.0142934	VBASS
0.999059	0.0142934	VBASS		1	0.0143069	VBASS		1	0.0143069	VBASS		1	0.0143069	VBASS
0.99906	0.0143069	VBASS		1	0.0143203	VBASS		1	0.0143203	VBASS		1	0.0143203	VBASS
0.999061	0.0143203	VBASS		1	0.0143338	VBASS		1	0.0143338	VBASS		1	0.0143338	VBASS
0.999062	0.0143338	VBASS		1	0.0143472	VBASS		1	0.0143472	VBASS		1	0.0143472	VBASS
0.999063	0.0143472	VBASS		1	0.0143607	VBASS		1	0.0143607	VBASS		1	0.0143607	VBASS
0.999064	0.0143607	VBASS		1	0.0143742	VBASS		1	0.0143742	VBASS		1	0.0143742	VBASS
0.999065	0.0143742	VBASS		1	0.0143876	VBASS		1	0.0143876	VBASS		1	0.0143876	VBASS
0.999065	0.0143876	VBASS		1	0.0144011	VBASS		1	0.0144011	VBASS		1	0.0144011	VBASS
0.999066	0.0144011	VBASS		1	0.0144145	VBASS		1	0.0144145	VBASS		1	0.0144145	VBASS
0.999067	0.0144145	VBASS		1	0.014428	VBASS		1	0.014428	VBASS		1	0.014428	VBASS
0.999068	0.014428	VBASS		1	0.0144415	VBASS		1	0.0144415	VBASS		1	0.0144415	VBASS
0.999069	0.0144415	VBASS		1	0.0144549	VBASS		1	0.0144549	VBASS		1	0.0144549	VBASS
0.99907	0.0144549	VBASS		1	0.0144684	VBASS		1	0.0144684	VBASS		1	0.0144684	VBASS
0.999071	0.0144684	VBASS		1	0.0144818	VBASS		1	0.0144818	VBASS		1	0.0144818	VBASS
0.999071	0.0144818	VBASS		1	0.0144953	VBASS		1	0.0144953	VBASS		1	0.0144953	VBASS
0.999072	0.0144953	VBASS		1	0.0145087	VBASS		1	0.0145087	VBASS		1	0.0145087	VBASS
0.999073	0.0145087	VBASS		1	0.0145222	VBASS		1	0.0145222	VBASS		1	0.0145222	VBASS
0.999074	0.0145222	VBASS		1	0.0145357	VBASS		1	0.0145357	VBASS		1	0.0145357	VBASS
0.999075	0.0145357	VBASS		1	0.0145491	VBASS		1	0.0145491	VBASS		1	0.0145491	VBASS
0.999076	0.0145491	VBASS		1	0.0145626	VBASS		1	0.0145626	VBASS		1	0.0145626	VBASS
0.999077	0.0145626	VBASS		1	0.014576	VBASS		1	0.014576	VBASS		1	0.014576	VBASS
0.999077	0.014576	VBASS		1	0.0145895	VBASS		1	0.0145895	VBASS		1	0.0145895	VBASS
0.999078	0.0145895	VBASS		1	0.014603	VBASS		1	0.014603	VBASS		1	0.014603	VBASS
0.999079	0.014603	VBASS		1	0.0146164	VBASS		1	0.0146164	VBASS		1	0.0146164	VBASS
0.99908	0.0146164	VBASS		1	0.0146299	VBASS		1	0.0146299	VBASS		1	0.0146299	VBASS
0.999081	0.0146299	VBASS		1	0.0146433	VBASS		1	0.0146433	VBASS		1	0.0146433	VBASS
0.999082	0.0146433	VBASS		1	0.0146568	VBASS		1	0.0146568	VBASS		1	0.0146568	VBASS
0.999083	0.0146568	VBASS		1	0.0146703	VBASS		1	0.0146703	VBASS		1	0.0146703	VBASS
0.999083	0.0146703	VBASS		1	0.0146837	VBASS		1	0.0146837	VBASS		1	0.0146837	VBASS
0.999084	0.0146837	VBASS		1	0.0146972	VBASS		1	0.0146972	VBASS		1	0.0146972	VBASS
0.999085	0.0146972	VBASS		1	0.0147106	VBASS		1	0.0147106	VBASS		1	0.0147106	VBASS
0.999086	0.0147106	VBASS		1	0.0147241	VBASS		1	0.0147241	VBASS		1	0.0147241	VBASS
0.999087	0.0147241	VBASS		1	0.0147376	VBASS		1	0.0147376	VBASS		1	0.0147376	VBASS
0.999088	0.0147376	VBASS		1	0.014751	VBASS		1	0.014751	VBASS		1	0.014751	VBASS
0.999088	0.014751	VBASS		1	0.0147645	VBASS		1	0.0147645	VBASS		1	0.0147645	VBASS
0.999089	0.0147645	VBASS		1	0.0147779	VBASS		1	0.0147779	VBASS		1	0.0147779	VBASS
0.99909	0.0147779	VBASS		1	0.0147914	VBASS		1	0.0147914	VBASS		1	0.0147914	VBASS
0.999091	0.0147914	VBASS		1	0.0148048	VBASS		1	0.0148048	VBASS		1	0.0148048	VBASS
0.999092	0.0148048	VBASS		1	0.0148183	VBASS		1	0.0148183	VBASS		1	0.0148183	VBASS
0.999093	0.0148183	VBASS		1	0.0148318	VBASS		1	0.0148318	VBASS		1	0.0148318	VBASS
0.999093	0.0148318	VBASS		1	0.0148452	VBASS		1	0.0148452	VBASS		1	0.0148452	VBASS
0.999094	0.0148452	VBASS		1	0.0148587	VBASS		1	0.0148587	VBASS		1	0.0148587	VBASS
0.999095	0.0148587	VBASS		1	0.0148721	VBASS		1	0.0148721	VBASS		1	0.0148721	VBASS
0.999096	0.0148721	VBASS		1	0.0148856	VBASS		1	0.0148856	VBASS		1	0.0148856	VBASS
0.999097	0.0148856	VBASS		1	0.0148991	VBASS		1	0.0148991	VBASS		1	0.0148991	VBASS
0.999097	0.0148991	VBASS		1	0.0149125	VBASS		1	0.0149125	VBASS		1	0.0149125	VBASS
0.999098	0.0149125	VBASS		1	0.014926	VBASS		1	0.014926	VBASS		1	0.014926	VBASS
0.999099	0.014926	VBASS		1	0.0149394	VBASS		1	0.0149394	VBASS		1	0.0149394	VBASS
0.9991	0.0149394	VBASS		1	0.0149529	VBASS		1	0.0149529	VBASS		1	0.0149529	VBASS
0.999101	0.0149529	VBASS		1	0.0149664	VBASS		1	0.0149664	VBASS		1	0.0149664	VBASS
0.999102	0.0149664	VBASS		1	0.0149798	VBASS		1	0.0149798	VBASS		1	0.0149798	VBASS
0.999102	0.0149798	VBASS		1	0.0149933	VBASS		1	0.0149933	VBASS		1	0.0149933	VBASS
0.999103	0.0149933	VBASS		1	0.0150067	VBASS		1	0.0150067	VBASS		1	0.0150067	VBASS
0.999104	0.0150067	VBASS		1	0.0150202	VBASS		1	0.0150202	VBASS		1	0.0150202	VBASS
0.999105	0.0150202	VBASS		1	0.0150336	VBASS		1	0.0150336	VBASS		1	0.0150336	VBASS
0.999106	0.0150336	VBASS		1	0.0150471	VBASS		1	0.0150471	VBASS		1	0.0150471	VBASS
0.999106	0.0150471	VBASS		1	0.0150606	VBASS		1	0.0150606	VBASS		1	0.0150606	VBASS
0.999107	0.0150606	VBASS		1	0.015074	VBASS		1	0.015074	VBASS		1	0.015074	VBASS
0.999108	0.015074	VBASS		1	0.0150875	VBASS		1	0.0150875	VBASS		1	0.0150875	VBASS
0.999109	0.0150875	VBASS		1	0.0151009	VBASS		1	0.0151009	VBASS		1	0.0151009	VBASS
0.99911	0.0151009	VBASS		1	0.0151144	VBASS		1	0.0151144	VBASS		1	0.0151144	VBASS
0.99911	0.0151144	VBASS		1	0.0151279	VBASS		1	0.0151279	VBASS		1	0.0151279	VBASS
0.999111	0.0151279	VBASS		1	0.0151413	VBASS		1	0.0151413	VBASS		1	0.0151413	VBASS
0.999112	0.0151413	VBASS		1	0.0151548	VBASS		1	0.0151548	VBASS		1	0.0151548	VBASS
0.999113	0.0151548	VBASS		1	0.0151682	VBASS		1	0.0151682	VBASS		1	0.0151682	VBASS
0.999113	0.0151682	VBASS		1	0.0151817	VBASS		1	0.0151817	VBASS		1	0.0151817	VBASS
0.999114	0.0151817	VBASS		1	0.0151952	VBASS		1	0.0151952	VBASS		1	0.0151952	VBASS
0.999115	0.0151952	VBASS		1	0.0152086	VBASS		1	0.0152086	VBASS		1	0.0152086	VBASS
0.999116	0.0152086	VBASS		1	0.0152221	VBASS		1	0.0152221	VBASS		1	0.0152221	VBASS
0.999117	0.0152221	VBASS		1	0.0152355	VBASS		1	0.0152355	VBASS		1	0.0152355	VBASS
0.999117	0.0152355	VBASS		1	0.015249	VBASS		1	0.015249	VBASS		1	0.015249	VBASS
0.999118	0.015249	VBASS		1	0.0152624	VBASS		1	0.0152624	VBASS		1	0.0152624	VBASS
0.999119	0.0152624	VBASS		1	0.0152759	VBASS		1	0.0152759	VBASS		1	0.0152759	VBASS
0.99912	0.0152759	VBASS		1	0.0152894	VBASS		1	0.0152894	VBASS		1	0.0152894	VBASS
0.99912	0.0152894	VBASS		1	0.0153028	VBASS		1	0.0153028	VBASS		1	0.0153028	VBASS
0.999121	0.0153028	VBASS		1	0.0153163	VBASS		1	0.0153163	VBASS		1	0.0153163	VBASS
0.999122	0.0153163	VBASS		1	0.0153297	VBASS		1	0.0153297	VBASS		1	0.0153297	VBASS
0.999123	0.0153297	VBASS		1	0.0153432	VBASS		1	0.0153432	VBASS		1	0.0153432	VBASS
0.999124	0.0153432	VBASS		1	0.0153567	VBASS		1	0.0153567	VBASS		1	0.0153567	VBASS
0.999124	0.0153567	VBASS		1	0.0153701	VBASS		1	0.0153701	VBASS		1	0.0153701	VBASS
0.999125	0.0153701	VBASS		1	0.0153836	VBASS		1	0.0153836	VBASS		1	0.0153836	VBASS
0.999126	0.0153836	VBASS		1	0.015397	VBASS		1	0.015397	VBASS		1	0.015397	VBASS
0.999127	0.015397	VBASS		1	0.0154105	VBASS		1	0.0154105	VBASS		1	0.0154105	VBASS
0.999127	0.0154105	VBASS		1	0.015424	VBASS		1	0.015424	VBASS		1	0.015424	VBASS
0.999128	0.015424	VBASS		1	0.0154374	VBASS		1	0.0154374	VBASS		1	0.0154374	VBASS
0.999129	0.0154374	VBASS		1	0.0154509	VBASS		1	0.0154509	VBASS		1	0.0154509	VBASS
0.99913	0.0154509	VBASS		1	0.0154643	VBASS		1	0.0154643	VBASS		1	0.0154643	VBASS
0.99913	0.0154643	VBASS		1	0.0154778	VBASS		1	0.0154778	VBASS		1	0.0154778	VBASS
0.999131	0.0154778	VBASS		1	0.0154913	VBASS		1	0.0154913	VBASS		1	0.0154913	VBASS
0.999132	0.0154913	VBASS		1	0.0155047	VBASS		1	0.0155047	VBASS		1	0.0155047	VBASS
0.999133	0.0155047	VBASS		1	0.0155182	VBASS		1	0.0155182	VBASS		1	0.0155182	VBASS
0.999133	0.0155182	VBASS		1	0.0155316	VBASS		1	0.0155316	VBASS		1	0.0155316	VBASS
0.999134	0.0155316	VBASS		1	0.0155451	VBASS		1	0.0155451	VBASS		1	0.0155451	VBASS
0.999135	0.0155451	VBASS		1	0.0155585	VBASS		1	0.0155585	VBASS		1	0.0155585	VBASS
0.999136	0.0155585	VBASS		1	0.015572	VBASS		1	0.015572	VBASS		1	0.015572	VBASS
0.999136	0.015572	VBASS		1	0.0155855	VBASS		1	0.0155855	VBASS		1	0.0155855	VBASS
0.999137	0.0155855	VBASS		1	0.0155989	VBASS		1	0.0155989	VBASS		1	0.0155989	VBASS
0.999138	0.0155989	VBASS		1	0.0156124	VBASS		1	0.0156124	VBASS		1	0.0156124	VBASS
0.999139	0.0156124	VBASS		1	0.0156258	VBASS		1	0.0156258	VBASS		1	0.0156258	VBASS
0.999139	0.0156258	VBASS		1	0.0156393	VBASS		1	0.0156393	VBASS		1	0.0156393	VBASS
0.99914	0.0156393	VBASS		1	0.0156528	VBASS		1	0.0156528	VBASS		1	0.0156528	VBASS
0.999141	0.0156528	VBASS		1	0.0156662	VBASS		1	0.0156662	VBASS		1	0.0156662	VBASS
0.999142	0.0156662	VBASS		1	0.0156797	VBASS		1	0.0156797	VBASS		1	0.0156797	VBASS
0.999142	0.0156797	VBASS		1	0.0156931	VBASS		1	0.0156931	VBASS		1	0.0156931	VBASS
0.999143	0.0156931	VBASS		1	0.0157066	VBASS		1	0.0157066	VBASS		1	0.0157066	VBASS
0.999144	0.0157066	VBASS		1	0.0157201	VBASS		1	0.0157201	VBASS		1	0.0157201	VBASS
0.999145	0.0157201	VBASS		1	0.0157335	VBASS		1	0.0157335	VBASS		1	0.0157335	VBASS
0.999145	0.0157335	VBASS		1	0.015747	VBASS		1	0.015747	VBASS		1	0.015747	VBASS
0.999146	0.015747	VBASS		1	0.0157604	VBASS		1	0.0157604	VBASS		1	0.0157604	VBASS
0.999147	0.0157604	VBASS		1	0.0157739	VBASS		1	0.0157739	VBASS		1	0.0157739	VBASS
0.999147	0.0157739	VBASS		1	0.0157873	VBASS		1	0.0157873	VBASS		1	0.0157873	VBASS
0.999148	0.0157873	VBASS		1	0.0158008	VBASS		1	0.0158008	VBASS		1	0.0158008	VBASS
0.999149	0.0158008	VBASS		1	0.0158143	VBASS		1	0.0158143	VBASS		1	0.0158143	VBASS
0.99915	0.0158143	VBASS		1	0.0158277	VBASS		1	0.0158277	VBASS		1	0.0158277	VBASS
0.99915	0.0158277	VBASS		1	0.0158412	VBASS		1	0.0158412	VBASS		1	0.0158412	VBASS
0.999151	0.0158412	VBASS		1	0.0158546	VBASS		1	0.0158546	VBASS		1	0.0158546	VBASS
0.999152	0.0158546	VBASS		1	0.0158681	VBASS		1	0.0158681	VBASS		1	0.0158681	VBASS
0.999153	0.0158681	VBASS		1	0.0158816	VBASS		1	0.0158816	VBASS		1	0.0158816	VBASS
0.999153	0.0158816	VBASS		1	0.015895	VBASS		1	0.015895	VBASS		1	0.015895	VBASS
0.999154	0.015895	VBASS		1	0.0159085	VBASS		1	0.0159085	VBASS		1	0.0159085	VBASS
0.999155	0.0159085	VBASS		1	0.0159219	VBASS		1	0.0159219	VBASS		1	0.0159219	VBASS
0.999155	0.0159219	VBASS		1	0.0159354	VBASS		1	0.0159354	VBASS		1	0.0159354	VBASS
0.999156	0.0159354	VBASS		1	0.0159489	VBASS		1	0.0159489	VBASS		1	0.0159489	VBASS
0.999157	0.0159489	VBASS		1	0.0159623	VBASS		1	0.0159623	VBASS		1	0.0159623	VBASS
0.999158	0.0159623	VBASS		1	0.0159758	VBASS		1	0.0159758	VBASS		1	0.0159758	VBASS
0.999158	0.0159758	VBASS		1	0.0159892	VBASS		1	0.0159892	VBASS		1	0.0159892	VBASS
0.999159	0.0159892	VBASS		1	0.0160027	VBASS		1	0.0160027	VBASS		1	0.0160027	VBASS
0.99916	0.0160027	VBASS		1	0.0160162	VBASS		1	0.0160162	VBASS		1	0.0160162	VBASS
0.99916	0.0160162	VBASS		1	0.0160296	VBASS		1	0.0160296	VBASS		1	0.0160296	VBASS
0.999161	0.0160296	VBASS		1	0.0160431	VBASS		1	0.0160431	VBASS		1	0.0160431	VBASS
0.999162	0.0160431	VBASS		1	0.0160565	VBASS		1	0.0160565	VBASS		1	0.0160565	VBASS
0.999162	0.0160565	VBASS		1	0.01607	VBASS		1	0.01607	VBASS		1	0.01607	VBASS
0.999163	0.01607	VBASS		1	0.0160834	VBASS		1	0.0160834	VBASS		1	0.0160834	VBASS
0.999164	0.0160834	VBASS		1	0.0160969	VBASS		1	0.0160969	VBASS		1	0.0160969	VBASS
0.999165	0.0160969	VBASS		1	0.0161104	VBASS		1	0.0161104	VBASS		1	0.0161104	VBASS
0.999165	0.0161104	VBASS		1	0.0161238	VBASS		1	0.0161238	VBASS		1	0.0161238	VBASS
0.999166	0.0161238	VBASS		1	0.0161373	VBASS		1	0.0161373	VBASS		1	0.0161373	VBASS
0.999167	0.0161373	VBASS		1	0.0161507	VBASS		1	0.0161507	VBASS		1	0.0161507	VBASS
0.999167	0.0161507	VBASS		1	0.0161642	VBASS		1	0.0161642	VBASS		1	0.0161642	VBASS
0.999168	0.0161642	VBASS		1	0.0161777	VBASS		1	0.0161777	VBASS		1	0.0161777	VBASS
0.999169	0.0161777	VBASS		1	0.0161911	VBASS		1	0.0161911	VBASS		1	0.0161911	VBASS
0.999169	0.0161911	VBASS		1	0.0162046	VBASS		1	0.0162046	VBASS		1	0.0162046	VBASS
0.99917	0.0162046	VBASS		1	0.016218	VBASS		1	0.016218	VBASS		1	0.016218	VBASS
0.999171	0.016218	VBASS		1	0.0162315	VBASS		1	0.0162315	VBASS		1	0.0162315	VBASS
0.999171	0.0162315	VBASS		1	0.016245	VBASS		1	0.016245	VBASS		1	0.016245	VBASS
0.999172	0.016245	VBASS		1	0.0162584	VBASS		1	0.0162584	VBASS		1	0.0162584	VBASS
0.999173	0.0162584	VBASS		1	0.0162719	VBASS		1	0.0162719	VBASS		1	0.0162719	VBASS
0.999174	0.0162719	VBASS		1	0.0162853	VBASS		1	0.0162853	VBASS		1	0.0162853	VBASS
0.999174	0.0162853	VBASS		1	0.0162988	VBASS		1	0.0162988	VBASS		1	0.0162988	VBASS
0.999175	0.0162988	VBASS		1	0.0163122	VBASS		1	0.0163122	VBASS		1	0.0163122	VBASS
0.999176	0.0163122	VBASS		1	0.0163257	VBASS		1	0.0163257	VBASS		1	0.0163257	VBASS
0.999176	0.0163257	VBASS		1	0.0163392	VBASS		1	0.0163392	VBASS		1	0.0163392	VBASS
0.999177	0.0163392	VBASS		1	0.0163526	VBASS		1	0.0163526	VBASS		1	0.0163526	VBASS
0.999178	0.0163526	VBASS		1	0.0163661	VBASS		1	0.0163661	VBASS		1	0.0163661	VBASS
0.999178	0.0163661	VBASS		1	0.0163795	VBASS		1	0.0163795	VBASS		1	0.0163795	VBASS
0.999179	0.0163795	VBASS		1	0.016393	VBASS		1	0.016393	VBASS		1	0.016393	VBASS
0.99918	0.016393	VBASS		1	0.0164065	VBASS		1	0.0164065	VBASS		1	0.0164065	VBASS
0.99918	0.0164065	VBASS		1	0.0164199	VBASS		1	0.0164199	VBASS		1	0.0164199	VBASS
0.999181	0.0164199	VBASS		1	0.0164334	VBASS		1	0.0164334	VBASS		1	0.0164334	VBASS
0.999182	0.0164334	VBASS		1	0.0164468	VBASS		1	0.0164468	VBASS		1	0.0164468	VBASS
0.999182	0.0164468	VBASS		1	0.0164603	VBASS		1	0.0164603	VBASS		1	0.0164603	VBASS
0.999183	0.0164603	VBASS		1	0.0164738	VBASS		1	0.0164738	VBASS		1	0.0164738	VBASS
0.999184	0.0164738	VBASS		1	0.0164872	VBASS		1	0.0164872	VBASS		1	0.0164872	VBASS
0.999184	0.0164872	VBASS		1	0.0165007	VBASS		1	0.0165007	VBASS		1	0.0165007	VBASS
0.999185	0.0165007	VBASS		1	0.0165141	VBASS		1	0.0165141	VBASS		1	0.0165141	VBASS
0.999186	0.0165141	VBASS		1	0.0165276	VBASS		1	0.0165276	VBASS		1	0.0165276	VBASS
0.999186	0.0165276	VBASS		1	0.016541	VBASS		1	0.016541	VBASS		1	0.016541	VBASS
0.999187	0.016541	VBASS		1	0.0165545	VBASS		1	0.0165545	VBASS		1	0.0165545	VBASS
0.999188	0.0165545	VBASS		1	0.016568	VBASS		1	0.016568	VBASS		1	0.016568	VBASS
0.999188	0.016568	VBASS		1	0.0165814	VBASS		1	0.0165814	VBASS		1	0.0165814	VBASS
0.999189	0.0165814	VBASS		1	0.0165949	VBASS		1	0.0165949	VBASS		1	0.0165949	VBASS
0.99919	0.0165949	VBASS		1	0.0166083	VBASS		1	0.0166083	VBASS		1	0.0166083	VBASS
0.99919	0.0166083	VBASS		1	0.0166218	VBASS		1	0.0166218	VBASS		1	0.0166218	VBASS
0.999191	0.0166218	VBASS		1	0.0166353	VBASS		1	0.0166353	VBASS		1	0.0166353	VBASS
0.999192	0.0166353	VBASS		1	0.0166487	VBASS		1	0.0166487	VBASS		1	0.0166487	VBASS
0.999192	0.0166487	VBASS		1	0.0166622	VBASS		1	0.0166622	VBASS		1	0.0166622	VBASS
0.999193	0.0166622	VBASS		1	0.0166756	VBASS		1	0.0166756	VBASS		1	0.0166756	VBASS
0.999194	0.0166756	VBASS		1	0.0166891	VBASS		1	0.0166891	VBASS		1	0.0166891	VBASS
0.999194	0.0166891	VBASS		1	0.0167026	VBASS		1	0.0167026	VBASS		1	0.0167026	VBASS
0.999195	0.0167026	VBASS		1	0.016716	VBASS		1	0.016716	VBASS		1	0.016716	VBASS
0.999195	0.016716	VBASS		1	0.0167295	VBASS		1	0.0167295	VBASS		1	0.0167295	VBASS
0.999196	0.0167295	VBASS		1	0.0167429	VBASS		1	0.0167429	VBASS		1	0.0167429	VBASS
0.999197	0.0167429	VBASS		1	0.0167564	VBASS		1	0.0167564	VBASS		1	0.0167564	VBASS
0.999197	0.0167564	VBASS		1	0.0167699	VBASS		1	0.0167699	VBASS		1	0.0167699	VBASS
0.999198	0.0167699	VBASS		1	0.0167833	VBASS		1	0.0167833	VBASS		1	0.0167833	VBASS
0.999199	0.0167833	VBASS		1	0.0167968	VBASS		1	0.0167968	VBASS		1	0.0167968	VBASS
0.999199	0.0167968	VBASS		1	0.0168102	VBASS		1	0.0168102	VBASS		1	0.0168102	VBASS
0.9992	0.0168102	VBASS		1	0.0168237	VBASS		1	0.0168237	VBASS		1	0.0168237	VBASS
0.999201	0.0168237	VBASS		1	0.0168371	VBASS		1	0.0168371	VBASS		1	0.0168371	VBASS
0.999201	0.0168371	VBASS		1	0.0168506	VBASS		1	0.0168506	VBASS		1	0.0168506	VBASS
0.999202	0.0168506	VBASS		1	0.0168641	VBASS		1	0.0168641	VBASS		1	0.0168641	VBASS
0.999203	0.0168641	VBASS		1	0.0168775	VBASS		1	0.0168775	VBASS		1	0.0168775	VBASS
0.999203	0.0168775	VBASS		1	0.016891	VBASS		1	0.016891	VBASS		1	0.016891	VBASS
0.999204	0.016891	VBASS		1	0.0169044	VBASS		1	0.0169044	VBASS		1	0.0169044	VBASS
0.999204	0.0169044	VBASS		1	0.0169179	VBASS		1	0.0169179	VBASS		1	0.0169179	VBASS
0.999205	0.0169179	VBASS		1	0.0169314	VBASS		1	0.0169314	VBASS		1	0.0169314	VBASS
0.999206	0.0169314	VBASS		1	0.0169448	VBASS		1	0.0169448	VBASS		1	0.0169448	VBASS
0.999206	0.0169448	VBASS		1	0.0169583	VBASS		1	0.0169583	VBASS		1	0.0169583	VBASS
0.999207	0.0169583	VBASS		1	0.0169717	VBASS		1	0.0169717	VBASS		1	0.0169717	VBASS
0.999208	0.0169717	VBASS		1	0.0169852	VBASS		1	0.0169852	VBASS		1	0.0169852	VBASS
0.999208	0.0169852	VBASS		1	0.0169987	VBASS		1	0.0169987	VBASS		1	0.0169987	VBASS
0.999209	0.0169987	VBASS		1	0.0170121	VBASS		1	0.0170121	VBASS		1	0.0170121	VBASS
0.999209	0.0170121	VBASS		1	0.0170256	VBASS		1	0.0170256	VBASS		1	0.0170256	VBASS
0.99921	0.0170256	VBASS		1	0.017039	VBASS		1	0.017039	VBASS		1	0.017039	VBASS
0.999211	0.017039	VBASS		1	0.0170525	VBASS		1	0.0170525	VBASS		1	0.0170525	VBASS
0.999211	0.0170525	VBASS		1	0.0170659	VBASS		1	0.0170659	VBASS		1	0.0170659	VBASS
0.999212	0.0170659	VBASS		1	0.0170794	VBASS		1	0.0170794	VBASS		1	0.0170794	VBASS
0.999213	0.0170794	VBASS		1	0.0170929	VBASS		1	0.0170929	VBASS		1	0.0170929	VBASS
0.999213	0.0170929	VBASS		1	0.0171063	VBASS		1	0.0171063	VBASS		1	0.0171063	VBASS
0.999214	0.0171063	VBASS		1	0.0171198	VBASS		1	0.0171198	VBASS		1	0.0171198	VBASS
0.999214	0.0171198	VBASS		1	0.0171332	VBASS		1	0.0171332	VBASS		1	0.0171332	VBASS
0.999215	0.0171332	VBASS		1	0.0171467	VBASS		1	0.0171467	VBASS		1	0.0171467	VBASS
0.999216	0.0171467	VBASS		1	0.0171602	VBASS		1	0.0171602	VBASS		1	0.0171602	VBASS
0.999216	0.0171602	VBASS		1	0.0171736	VBASS		1	0.0171736	VBASS		1	0.0171736	VBASS
0.999217	0.0171736	VBASS		1	0.0171871	VBASS		1	0.0171871	VBASS		1	0.0171871	VBASS
0.999218	0.0171871	VBASS		1	0.0172005	VBASS		1	0.0172005	VBASS		1	0.0172005	VBASS
0.999218	0.0172005	VBASS		1	0.017214	VBASS		1	0.017214	VBASS		1	0.017214	VBASS
0.999219	0.017214	VBASS		1	0.0172275	VBASS		1	0.0172275	VBASS		1	0.0172275	VBASS
0.999219	0.0172275	VBASS		1	0.0172409	VBASS		1	0.0172409	VBASS		1	0.0172409	VBASS
0.99922	0.0172409	VBASS		1	0.0172544	VBASS		1	0.0172544	VBASS		1	0.0172544	VBASS
0.999221	0.0172544	VBASS		1	0.0172678	VBASS		1	0.0172678	VBASS		1	0.0172678	VBASS
0.999221	0.0172678	VBASS		1	0.0172813	VBASS		1	0.0172813	VBASS		1	0.0172813	VBASS
0.999222	0.0172813	VBASS		1	0.0172948	VBASS		1	0.0172948	VBASS		1	0.0172948	VBASS
0.999222	0.0172948	VBASS		1	0.0173082	VBASS		1	0.0173082	VBASS		1	0.0173082	VBASS
0.999223	0.0173082	VBASS		1	0.0173217	VBASS		1	0.0173217	VBASS		1	0.0173217	VBASS
0.999224	0.0173217	VBASS		1	0.0173351	VBASS		1	0.0173351	VBASS		1	0.0173351	VBASS
0.999224	0.0173351	VBASS		1	0.0173486	VBASS		1	0.0173486	VBASS		1	0.0173486	VBASS
0.999225	0.0173486	VBASS		1	0.017362	VBASS		1	0.017362	VBASS		1	0.017362	VBASS
0.999225	0.017362	VBASS		1	0.0173755	VBASS		1	0.0173755	VBASS		1	0.0173755	VBASS
0.999226	0.0173755	VBASS		1	0.017389	VBASS		1	0.017389	VBASS		1	0.017389	VBASS
0.999227	0.017389	VBASS		1	0.0174024	VBASS		1	0.0174024	VBASS		1	0.0174024	VBASS
0.999227	0.0174024	VBASS		1	0.0174159	VBASS		1	0.0174159	VBASS		1	0.0174159	VBASS
0.999228	0.0174159	VBASS		1	0.0174293	VBASS		1	0.0174293	VBASS		1	0.0174293	VBASS
0.999228	0.0174293	VBASS		1	0.0174428	VBASS		1	0.0174428	VBASS		1	0.0174428	VBASS
0.999229	0.0174428	VBASS		1	0.0174563	VBASS		1	0.0174563	VBASS		1	0.0174563	VBASS
0.99923	0.0174563	VBASS		1	0.0174697	VBASS		1	0.0174697	VBASS		1	0.0174697	VBASS
0.99923	0.0174697	VBASS		1	0.0174832	VBASS		1	0.0174832	VBASS		1	0.0174832	VBASS
0.999231	0.0174832	VBASS		1	0.0174966	VBASS		1	0.0174966	VBASS		1	0.0174966	VBASS
0.999231	0.0174966	VBASS		1	0.0175101	VBASS		1	0.0175101	VBASS		1	0.0175101	VBASS
0.999232	0.0175101	VBASS		1	0.0175236	VBASS		1	0.0175236	VBASS		1	0.0175236	VBASS
0.999233	0.0175236	VBASS		1	0.017537	VBASS		1	0.017537	VBASS		1	0.017537	VBASS
0.999233	0.017537	VBASS		1	0.0175505	VBASS		1	0.0175505	VBASS		1	0.0175505	VBASS
0.999234	0.0175505	VBASS		1	0.0175639	VBASS		1	0.0175639	VBASS		1	0.0175639	VBASS
0.999234	0.0175639	VBASS		1	0.0175774	VBASS		1	0.0175774	VBASS		1	0.0175774	VBASS
0.999235	0.0175774	VBASS		1	0.0175908	VBASS		1	0.0175908	VBASS		1	0.0175908	VBASS
0.999235	0.0175908	VBASS		1	0.0176043	VBASS		1	0.0176043	VBASS		1	0.0176043	VBASS
0.999236	0.0176043	VBASS		1	0.0176178	VBASS		1	0.0176178	VBASS		1	0.0176178	VBASS
0.999237	0.0176178	VBASS		1	0.0176312	VBASS		1	0.0176312	VBASS		1	0.0176312	VBASS
0.999237	0.0176312	VBASS		1	0.0176447	VBASS		1	0.0176447	VBASS		1	0.0176447	VBASS
0.999238	0.0176447	VBASS		1	0.0176581	VBASS		1	0.0176581	VBASS		1	0.0176581	VBASS
0.999238	0.0176581	VBASS		1	0.0176716	VBASS		1	0.0176716	VBASS		1	0.0176716	VBASS
0.999239	0.0176716	VBASS		1	0.0176851	VBASS		1	0.0176851	VBASS		1	0.0176851	VBASS
0.99924	0.0176851	VBASS		1	0.0176985	VBASS		1	0.0176985	VBASS		1	0.0176985	VBASS
0.99924	0.0176985	VBASS		1	0.017712	VBASS		1	0.017712	VBASS		1	0.017712	VBASS
0.999241	0.017712	VBASS		1	0.0177254	VBASS		1	0.0177254	VBASS		1	0.0177254	VBASS
0.999241	0.0177254	VBASS		1	0.0177389	VBASS		1	0.0177389	VBASS		1	0.0177389	VBASS
0.999242	0.0177389	VBASS		1	0.0177524	VBASS		1	0.0177524	VBASS		1	0.0177524	VBASS
0.999242	0.0177524	VBASS		1	0.0177658	VBASS		1	0.0177658	VBASS		1	0.0177658	VBASS
0.999243	0.0177658	VBASS		1	0.0177793	VBASS		1	0.0177793	VBASS		1	0.0177793	VBASS
0.999244	0.0177793	VBASS		1	0.0177927	VBASS		1	0.0177927	VBASS		1	0.0177927	VBASS
0.999244	0.0177927	VBASS		1	0.0178062	VBASS		1	0.0178062	VBASS		1	0.0178062	VBASS
0.999245	0.0178062	VBASS		1	0.0178197	VBASS		1	0.0178197	VBASS		1	0.0178197	VBASS
0.999245	0.0178197	VBASS		1	0.0178331	VBASS		1	0.0178331	VBASS		1	0.0178331	VBASS
0.999246	0.0178331	VBASS		1	0.0178466	VBASS		1	0.0178466	VBASS		1	0.0178466	VBASS
0.999246	0.0178466	VBASS		1	0.01786	VBASS		1	0.01786	VBASS		1	0.01786	VBASS
0.999247	0.01786	VBASS		1	0.0178735	VBASS		1	0.0178735	VBASS		1	0.0178735	VBASS
0.999248	0.0178735	VBASS		1	0.0178869	VBASS		1	0.0178869	VBASS		1	0.0178869	VBASS
0.999248	0.0178869	VBASS		1	0.0179004	VBASS		1	0.0179004	VBASS		1	0.0179004	VBASS
0.999249	0.0179004	VBASS		1	0.0179139	VBASS		1	0.0179139	VBASS		1	0.0179139	VBASS
0.999249	0.0179139	VBASS		1	0.0179273	VBASS		1	0.0179273	VBASS		1	0.0179273	VBASS
0.99925	0.0179273	VBASS		1	0.0179408	VBASS		1	0.0179408	VBASS		1	0.0179408	VBASS
0.99925	0.0179408	VBASS		1	0.0179542	VBASS		1	0.0179542	VBASS		1	0.0179542	VBASS
0.999251	0.0179542	VBASS		1	0.0179677	VBASS		1	0.0179677	VBASS		1	0.0179677	VBASS
0.999251	0.0179677	VBASS		1	0.0179812	VBASS		1	0.0179812	VBASS		1	0.0179812	VBASS
0.999252	0.0179812	VBASS		1	0.0179946	VBASS		1	0.0179946	VBASS		1	0.0179946	VBASS
0.999253	0.0179946	VBASS		1	0.0180081	VBASS		1	0.0180081	VBASS		1	0.0180081	VBASS
0.999253	0.0180081	VBASS		1	0.0180215	VBASS		1	0.0180215	VBASS		1	0.0180215	VBASS
0.999254	0.0180215	VBASS		1	0.018035	VBASS		1	0.018035	VBASS		1	0.018035	VBASS
0.999254	0.018035	VBASS		1	0.0180485	VBASS		1	0.0180485	VBASS		1	0.0180485	VBASS
0.999255	0.0180485	VBASS		1	0.0180619	VBASS		1	0.0180619	VBASS		1	0.0180619	VBASS
0.999255	0.0180619	VBASS		1	0.0180754	VBASS		1	0.0180754	VBASS		1	0.0180754	VBASS
0.999256	0.0180754	VBASS		1	0.0180888	VBASS		1	0.0180888	VBASS		1	0.0180888	VBASS
0.999257	0.0180888	VBASS		1	0.0181023	VBASS		1	0.0181023	VBASS		1	0.0181023	VBASS
0.999257	0.0181023	VBASS		1	0.0181157	VBASS		1	0.0181157	VBASS		1	0.0181157	VBASS
0.999258	0.0181157	VBASS		1	0.0181292	VBASS		1	0.0181292	VBASS		1	0.0181292	VBASS
0.999258	0.0181292	VBASS		1	0.0181427	VBASS		1	0.0181427	VBASS		1	0.0181427	VBASS
0.999259	0.0181427	VBASS		1	0.0181561	VBASS		1	0.0181561	VBASS		1	0.0181561	VBASS
0.999259	0.0181561	VBASS		1	0.0181696	VBASS		1	0.0181696	VBASS		1	0.0181696	VBASS
0.99926	0.0181696	VBASS		1	0.018183	VBASS		1	0.018183	VBASS		1	0.018183	VBASS
0.99926	0.018183	VBASS		1	0.0181965	VBASS		1	0.0181965	VBASS		1	0.0181965	VBASS
0.999261	0.0181965	VBASS		1	0.01821	VBASS		1	0.01821	VBASS		1	0.01821	VBASS
0.999261	0.01821	VBASS		1	0.0182234	VBASS		1	0.0182234	VBASS		1	0.0182234	VBASS
0.999262	0.0182234	VBASS		1	0.0182369	VBASS		1	0.0182369	VBASS		1	0.0182369	VBASS
0.999263	0.0182369	VBASS		1	0.0182503	VBASS		1	0.0182503	VBASS		1	0.0182503	VBASS
0.999263	0.0182503	VBASS		1	0.0182638	VBASS		1	0.0182638	VBASS		1	0.0182638	VBASS
0.999264	0.0182638	VBASS		1	0.0182773	VBASS		1	0.0182773	VBASS		1	0.0182773	VBASS
0.999264	0.0182773	VBASS		1	0.0182907	VBASS		1	0.0182907	VBASS		1	0.0182907	VBASS
0.999265	0.0182907	VBASS		1	0.0183042	VBASS		1	0.0183042	VBASS		1	0.0183042	VBASS
0.999265	0.0183042	VBASS		1	0.0183176	VBASS		1	0.0183176	VBASS		1	0.0183176	VBASS
0.999266	0.0183176	VBASS		1	0.0183311	VBASS		1	0.0183311	VBASS		1	0.0183311	VBASS
0.999266	0.0183311	VBASS		1	0.0183445	VBASS		1	0.0183445	VBASS		1	0.0183445	VBASS
0.999267	0.0183445	VBASS		1	0.018358	VBASS		1	0.018358	VBASS		1	0.018358	VBASS
0.999267	0.018358	VBASS		1	0.0183715	VBASS		1	0.0183715	VBASS		1	0.0183715	VBASS
0.999268	0.0183715	VBASS		1	0.0183849	VBASS		1	0.0183849	VBASS		1	0.0183849	VBASS
0.999268	0.0183849	VBASS		1	0.0183984	VBASS		1	0.0183984	VBASS		1	0.0183984	VBASS
0.999269	0.0183984	VBASS		1	0.0184118	VBASS		1	0.0184118	VBASS		1	0.0184118	VBASS
0.99927	0.0184118	VBASS		1	0.0184253	VBASS		1	0.0184253	VBASS		1	0.0184253	VBASS
0.99927	0.0184253	VBASS		1	0.0184388	VBASS		1	0.0184388	VBASS		1	0.0184388	VBASS
0.999271	0.0184388	VBASS		1	0.0184522	VBASS		1	0.0184522	VBASS		1	0.0184522	VBASS
0.999271	0.0184522	VBASS		1	0.0184657	VBASS		1	0.0184657	VBASS		1	0.0184657	VBASS
0.999272	0.0184657	VBASS		1	0.0184791	VBASS		1	0.0184791	VBASS		1	0.0184791	VBASS
0.999272	0.0184791	VBASS		1	0.0184926	VBASS		1	0.0184926	VBASS		1	0.0184926	VBASS
0.999273	0.0184926	VBASS		1	0.0185061	VBASS		1	0.0185061	VBASS		1	0.0185061	VBASS
0.999273	0.0185061	VBASS		1	0.0185195	VBASS		1	0.0185195	VBASS		1	0.0185195	VBASS
0.999274	0.0185195	VBASS		1	0.018533	VBASS		1	0.018533	VBASS		1	0.018533	VBASS
0.999274	0.018533	VBASS		1	0.0185464	VBASS		1	0.0185464	VBASS		1	0.0185464	VBASS
0.999275	0.0185464	VBASS		1	0.0185599	VBASS		1	0.0185599	VBASS		1	0.0185599	VBASS
0.999275	0.0185599	VBASS		1	0.0185734	VBASS		1	0.0185734	VBASS		1	0.0185734	VBASS
0.999276	0.0185734	VBASS		1	0.0185868	VBASS		1	0.0185868	VBASS		1	0.0185868	VBASS
0.999276	0.0185868	VBASS		1	0.0186003	VBASS		1	0.0186003	VBASS		1	0.0186003	VBASS
0.999277	0.0186003	VBASS		1	0.0186137	VBASS		1	0.0186137	VBASS		1	0.0186137	VBASS
0.999277	0.0186137	VBASS		1	0.0186272	VBASS		1	0.0186272	VBASS		1	0.0186272	VBASS
0.999278	0.0186272	VBASS		1	0.0186406	VBASS		1	0.0186406	VBASS		1	0.0186406	VBASS
0.999278	0.0186406	VBASS		1	0.0186541	VBASS		1	0.0186541	VBASS		1	0.0186541	VBASS
0.999279	0.0186541	VBASS		1	0.0186676	VBASS		1	0.0186676	VBASS		1	0.0186676	VBASS
0.99928	0.0186676	VBASS		1	0.018681	VBASS		1	0.018681	VBASS		1	0.018681	VBASS
0.99928	0.018681	VBASS		1	0.0186945	VBASS		1	0.0186945	VBASS		1	0.0186945	VBASS
0.999281	0.0186945	VBASS		1	0.0187079	VBASS		1	0.0187079	VBASS		1	0.0187079	VBASS
0.999281	0.0187079	VBASS		1	0.0187214	VBASS		1	0.0187214	VBASS		1	0.0187214	VBASS
0.999282	0.0187214	VBASS		1	0.0187349	VBASS		1	0.0187349	VBASS		1	0.0187349	VBASS
0.999282	0.0187349	VBASS		1	0.0187483	VBASS		1	0.0187483	VBASS		1	0.0187483	VBASS
0.999283	0.0187483	VBASS		1	0.0187618	VBASS		1	0.0187618	VBASS		1	0.0187618	VBASS
0.999283	0.0187618	VBASS		1	0.0187752	VBASS		1	0.0187752	VBASS		1	0.0187752	VBASS
0.999284	0.0187752	VBASS		1	0.0187887	VBASS		1	0.0187887	VBASS		1	0.0187887	VBASS
0.999284	0.0187887	VBASS		1	0.0188022	VBASS		1	0.0188022	VBASS		1	0.0188022	VBASS
0.999285	0.0188022	VBASS		1	0.0188156	VBASS		1	0.0188156	VBASS		1	0.0188156	VBASS
0.999285	0.0188156	VBASS		1	0.0188291	VBASS		1	0.0188291	VBASS		1	0.0188291	VBASS
0.999286	0.0188291	VBASS		1	0.0188425	VBASS		1	0.0188425	VBASS		1	0.0188425	VBASS
0.999286	0.0188425	VBASS		1	0.018856	VBASS		1	0.018856	VBASS		1	0.018856	VBASS
0.999287	0.018856	VBASS		1	0.0188694	VBASS		1	0.0188694	VBASS		1	0.0188694	VBASS
0.999287	0.0188694	VBASS		1	0.0188829	VBASS		1	0.0188829	VBASS		1	0.0188829	VBASS
0.999288	0.0188829	VBASS		1	0.0188964	VBASS		1	0.0188964	VBASS		1	0.0188964	VBASS
0.999288	0.0188964	VBASS		1	0.0189098	VBASS		1	0.0189098	VBASS		1	0.0189098	VBASS
0.999289	0.0189098	VBASS		1	0.0189233	VBASS		1	0.0189233	VBASS		1	0.0189233	VBASS
0.999289	0.0189233	VBASS		1	0.0189367	VBASS		1	0.0189367	VBASS		1	0.0189367	VBASS
0.99929	0.0189367	VBASS		1	0.0189502	VBASS		1	0.0189502	VBASS		1	0.0189502	VBASS
0.99929	0.0189502	VBASS		1	0.0189637	VBASS		1	0.0189637	VBASS		1	0.0189637	VBASS
0.999291	0.0189637	VBASS		1	0.0189771	VBASS		1	0.0189771	VBASS		1	0.0189771	VBASS
0.999291	0.0189771	VBASS		1	0.0189906	VBASS		1	0.0189906	VBASS		1	0.0189906	VBASS
0.999292	0.0189906	VBASS		1	0.019004	VBASS		1	0.019004	VBASS		1	0.019004	VBASS
0.999292	0.019004	VBASS		1	0.0190175	VBASS		1	0.0190175	VBASS		1	0.0190175	VBASS
0.999293	0.0190175	VBASS		1	0.019031	VBASS		1	0.019031	VBASS		1	0.019031	VBASS
0.999293	0.019031	VBASS		1	0.0190444	VBASS		1	0.0190444	VBASS		1	0.0190444	VBASS
0.999294	0.0190444	VBASS		1	0.0190579	VBASS		1	0.0190579	VBASS		1	0.0190579	VBASS
0.999294	0.0190579	VBASS		1	0.0190713	VBASS		1	0.0190713	VBASS		1	0.0190713	VBASS
0.999295	0.0190713	VBASS		1	0.0190848	VBASS		1	0.0190848	VBASS		1	0.0190848	VBASS
0.999295	0.0190848	VBASS		1	0.0190983	VBASS		1	0.0190983	VBASS		1	0.0190983	VBASS
0.999296	0.0190983	VBASS		1	0.0191117	VBASS		1	0.0191117	VBASS		1	0.0191117	VBASS
0.999296	0.0191117	VBASS		1	0.0191252	VBASS		1	0.0191252	VBASS		1	0.0191252	VBASS
0.999297	0.0191252	VBASS		1	0.0191386	VBASS		1	0.0191386	VBASS		1	0.0191386	VBASS
0.999297	0.0191386	VBASS		1	0.0191521	VBASS		1	0.0191521	VBASS		1	0.0191521	VBASS
0.999298	0.0191521	VBASS		1	0.0191655	VBASS		1	0.0191655	VBASS		1	0.0191655	VBASS
0.999298	0.0191655	VBASS		1	0.019179	VBASS		1	0.019179	VBASS		1	0.019179	VBASS
0.999299	0.019179	VBASS		1	0.0191925	VBASS		1	0.0191925	VBASS		1	0.0191925	VBASS
0.999299	0.0191925	VBASS		1	0.0192059	VBASS		1	0.0192059	VBASS		1	0.0192059	VBASS
0.9993	0.0192059	VBASS		1	0.0192194	VBASS		1	0.0192194	VBASS		1	0.0192194	VBASS
0.9993	0.0192194	VBASS		1	0.0192328	VBASS		1	0.0192328	VBASS		1	0.0192328	VBASS
0.999301	0.0192328	VBASS		1	0.0192463	VBASS		1	0.0192463	VBASS		1	0.0192463	VBASS
0.999301	0.0192463	VBASS		1	0.0192598	VBASS		1	0.0192598	VBASS		1	0.0192598	VBASS
0.999302	0.0192598	VBASS		1	0.0192732	VBASS		1	0.0192732	VBASS		1	0.0192732	VBASS
0.999302	0.0192732	VBASS		1	0.0192867	VBASS		1	0.0192867	VBASS		1	0.0192867	VBASS
0.999303	0.0192867	VBASS		1	0.0193001	VBASS		1	0.0193001	VBASS		1	0.0193001	VBASS
0.999303	0.0193001	VBASS		1	0.0193136	VBASS		1	0.0193136	VBASS		1	0.0193136	VBASS
0.999304	0.0193136	VBASS		1	0.0193271	VBASS		1	0.0193271	VBASS		1	0.0193271	VBASS
0.999304	0.0193271	VBASS		1	0.0193405	VBASS		1	0.0193405	VBASS		1	0.0193405	VBASS
0.999305	0.0193405	VBASS		1	0.019354	VBASS		1	0.019354	VBASS		1	0.019354	VBASS
0.999305	0.019354	VBASS		1	0.0193674	VBASS		1	0.0193674	VBASS		1	0.0193674	VBASS
0.999306	0.0193674	VBASS		1	0.0193809	VBASS		1	0.0193809	VBASS		1	0.0193809	VBASS
0.999306	0.0193809	VBASS		1	0.0193943	VBASS		1	0.0193943	VBASS		1	0.0193943	VBASS
0.999307	0.0193943	VBASS		1	0.0194078	VBASS		1	0.0194078	VBASS		1	0.0194078	VBASS
0.999307	0.0194078	VBASS		1	0.0194213	VBASS		1	0.0194213	VBASS		1	0.0194213	VBASS
0.999307	0.0194213	VBASS		1	0.0194347	VBASS		1	0.0194347	VBASS		1	0.0194347	VBASS
0.999308	0.0194347	VBASS		1	0.0194482	VBASS		1	0.0194482	VBASS		1	0.0194482	VBASS
0.999308	0.0194482	VBASS		1	0.0194616	VBASS		1	0.0194616	VBASS		1	0.0194616	VBASS
0.999309	0.0194616	VBASS		1	0.0194751	VBASS		1	0.0194751	VBASS		1	0.0194751	VBASS
0.999309	0.0194751	VBASS		1	0.0194886	VBASS		1	0.0194886	VBASS		1	0.0194886	VBASS
0.99931	0.0194886	VBASS		1	0.019502	VBASS		1	0.019502	VBASS		1	0.019502	VBASS
0.99931	0.019502	VBASS		1	0.0195155	VBASS		1	0.0195155	VBASS		1	0.0195155	VBASS
0.999311	0.0195155	VBASS		1	0.0195289	VBASS		1	0.0195289	VBASS		1	0.0195289	VBASS
0.999311	0.0195289	VBASS		1	0.0195424	VBASS		1	0.0195424	VBASS		1	0.0195424	VBASS
0.999312	0.0195424	VBASS		1	0.0195559	VBASS		1	0.0195559	VBASS		1	0.0195559	VBASS
0.999312	0.0195559	VBASS		1	0.0195693	VBASS		1	0.0195693	VBASS		1	0.0195693	VBASS
0.999313	0.0195693	VBASS		1	0.0195828	VBASS		1	0.0195828	VBASS		1	0.0195828	VBASS
0.999313	0.0195828	VBASS		1	0.0195962	VBASS		1	0.0195962	VBASS		1	0.0195962	VBASS
0.999314	0.0195962	VBASS		1	0.0196097	VBASS		1	0.0196097	VBASS		1	0.0196097	VBASS
0.999314	0.0196097	VBASS		1	0.0196231	VBASS		1	0.0196231	VBASS		1	0.0196231	VBASS
0.999315	0.0196231	VBASS		1	0.0196366	VBASS		1	0.0196366	VBASS		1	0.0196366	VBASS
0.999315	0.0196366	VBASS		1	0.0196501	VBASS		1	0.0196501	VBASS		1	0.0196501	VBASS
0.999316	0.0196501	VBASS		1	0.0196635	VBASS		1	0.0196635	VBASS		1	0.0196635	VBASS
0.999316	0.0196635	VBASS		1	0.019677	VBASS		1	0.019677	VBASS		1	0.019677	VBASS
0.999316	0.019677	VBASS		1	0.0196904	VBASS		1	0.0196904	VBASS		1	0.0196904	VBASS
0.999317	0.0196904	VBASS		1	0.0197039	VBASS		1	0.0197039	VBASS		1	0.0197039	VBASS
0.999317	0.0197039	VBASS		1	0.0197174	VBASS		1	0.0197174	VBASS		1	0.0197174	VBASS
0.999318	0.0197174	VBASS		1	0.0197308	VBASS		1	0.0197308	VBASS		1	0.0197308	VBASS
0.999318	0.0197308	VBASS		1	0.0197443	VBASS		1	0.0197443	VBASS		1	0.0197443	VBASS
0.999319	0.0197443	VBASS		1	0.0197577	VBASS		1	0.0197577	VBASS		1	0.0197577	VBASS
0.999319	0.0197577	VBASS		1	0.0197712	VBASS		1	0.0197712	VBASS		1	0.0197712	VBASS
0.99932	0.0197712	VBASS		1	0.0197847	VBASS		1	0.0197847	VBASS		1	0.0197847	VBASS
0.99932	0.0197847	VBASS		1	0.0197981	VBASS		1	0.0197981	VBASS		1	0.0197981	VBASS
0.999321	0.0197981	VBASS		1	0.0198116	VBASS		1	0.0198116	VBASS		1	0.0198116	VBASS
0.999321	0.0198116	VBASS		1	0.019825	VBASS		1	0.019825	VBASS		1	0.019825	VBASS
0.999322	0.019825	VBASS		1	0.0198385	VBASS		1	0.0198385	VBASS		1	0.0198385	VBASS
0.999322	0.0198385	VBASS		1	0.019852	VBASS		1	0.019852	VBASS		1	0.019852	VBASS
0.999322	0.019852	VBASS		1	0.0198654	VBASS		1	0.0198654	VBASS		1	0.0198654	VBASS
0.999323	0.0198654	VBASS		1	0.0198789	VBASS		1	0.0198789	VBASS		1	0.0198789	VBASS
0.999323	0.0198789	VBASS		1	0.0198923	VBASS		1	0.0198923	VBASS		1	0.0198923	VBASS
0.999324	0.0198923	VBASS		1	0.0199058	VBASS		1	0.0199058	VBASS		1	0.0199058	VBASS
0.999324	0.0199058	VBASS		1	0.0199192	VBASS		1	0.0199192	VBASS		1	0.0199192	VBASS
0.999325	0.0199192	VBASS		1	0.0199327	VBASS		1	0.0199327	VBASS		1	0.0199327	VBASS
0.999325	0.0199327	VBASS		1	0.0199462	VBASS		1	0.0199462	VBASS		1	0.0199462	VBASS
0.999326	0.0199462	VBASS		1	0.0199596	VBASS		1	0.0199596	VBASS		1	0.0199596	VBASS
0.999326	0.0199596	VBASS		1	0.0199731	VBASS		1	0.0199731	VBASS		1	0.0199731	VBASS
0.999327	0.0199731	VBASS		1	0.0199865	VBASS		1	0.0199865	VBASS		1	0.0199865	VBASS
0.999327	0.0199865	VBASS		1	0.02	VBASS		1	0.02	VBASS		1	0.02	VBASS
0.999328	0.02	VBASS		1	0.0200135	VBASS		1	0.0200135	VBASS		1	0.0200135	VBASS
0.999328	0.0200135	VBASS		1	0.0200269	VBASS		1	0.0200269	VBASS		1	0.0200269	VBASS
0.999328	0.0200269	VBASS		1	0.0200404	VBASS		1	0.0200404	VBASS		1	0.0200404	VBASS
0.999329	0.0200404	VBASS		1	0.0200538	VBASS		1	0.0200538	VBASS		1	0.0200538	VBASS
0.999329	0.0200538	VBASS		1	0.0200673	VBASS		1	0.0200673	VBASS		1	0.0200673	VBASS
0.99933	0.0200673	VBASS		1	0.0200808	VBASS		1	0.0200808	VBASS		1	0.0200808	VBASS
0.99933	0.0200808	VBASS		1	0.0200942	VBASS		1	0.0200942	VBASS		1	0.0200942	VBASS
0.999331	0.0200942	VBASS		1	0.0201077	VBASS		1	0.0201077	VBASS		1	0.0201077	VBASS
0.999331	0.0201077	VBASS		1	0.0201211	VBASS		1	0.0201211	VBASS		1	0.0201211	VBASS
0.999332	0.0201211	VBASS		1	0.0201346	VBASS		1	0.0201346	VBASS		1	0.0201346	VBASS
0.999332	0.0201346	VBASS		1	0.020148	VBASS		1	0.020148	VBASS		1	0.020148	VBASS
0.999332	0.020148	VBASS		1	0.0201615	VBASS		1	0.0201615	VBASS		1	0.0201615	VBASS
0.999333	0.0201615	VBASS		1	0.020175	VBASS		1	0.020175	VBASS		1	0.020175	VBASS
0.999333	0.020175	VBASS		1	0.0201884	VBASS		1	0.0201884	VBASS		1	0.0201884	VBASS
0.999334	0.0201884	VBASS		1	0.0202019	VBASS		1	0.0202019	VBASS		1	0.0202019	VBASS
0.999334	0.0202019	VBASS		1	0.0202153	VBASS		1	0.0202153	VBASS		1	0.0202153	VBASS
0.999335	0.0202153	VBASS		1	0.0202288	VBASS		1	0.0202288	VBASS		1	0.0202288	VBASS
0.999335	0.0202288	VBASS		1	0.0202423	VBASS		1	0.0202423	VBASS		1	0.0202423	VBASS
0.999336	0.0202423	VBASS		1	0.0202557	VBASS		1	0.0202557	VBASS		1	0.0202557	VBASS
0.999336	0.0202557	VBASS		1	0.0202692	VBASS		1	0.0202692	VBASS		1	0.0202692	VBASS
0.999336	0.0202692	VBASS		1	0.0202826	VBASS		1	0.0202826	VBASS		1	0.0202826	VBASS
0.999337	0.0202826	VBASS		1	0.0202961	VBASS		1	0.0202961	VBASS		1	0.0202961	VBASS
0.999337	0.0202961	VBASS		1	0.0203096	VBASS		1	0.0203096	VBASS		1	0.0203096	VBASS
0.999338	0.0203096	VBASS		1	0.020323	VBASS		1	0.020323	VBASS		1	0.020323	VBASS
0.999338	0.020323	VBASS		1	0.0203365	VBASS		1	0.0203365	VBASS		1	0.0203365	VBASS
0.999339	0.0203365	VBASS		1	0.0203499	VBASS		1	0.0203499	VBASS		1	0.0203499	VBASS
0.999339	0.0203499	VBASS		1	0.0203634	VBASS		1	0.0203634	VBASS		1	0.0203634	VBASS
0.999339	0.0203634	VBASS		1	0.0203769	VBASS		1	0.0203769	VBASS		1	0.0203769	VBASS
0.99934	0.0203769	VBASS		1	0.0203903	VBASS		1	0.0203903	VBASS		1	0.0203903	VBASS
0.99934	0.0203903	VBASS		1	0.0204038	VBASS		1	0.0204038	VBASS		1	0.0204038	VBASS
0.999341	0.0204038	VBASS		1	0.0204172	VBASS		1	0.0204172	VBASS		1	0.0204172	VBASS
0.999341	0.0204172	VBASS		1	0.0204307	VBASS		1	0.0204307	VBASS		1	0.0204307	VBASS
0.999342	0.0204307	VBASS		1	0.0204441	VBASS		1	0.0204441	VBASS		1	0.0204441	VBASS
0.999342	0.0204441	VBASS		1	0.0204576	VBASS		1	0.0204576	VBASS		1	0.0204576	VBASS
0.999343	0.0204576	VBASS		1	0.0204711	VBASS		1	0.0204711	VBASS		1	0.0204711	VBASS
0.999343	0.0204711	VBASS		1	0.0204845	VBASS		1	0.0204845	VBASS		1	0.0204845	VBASS
0.999343	0.0204845	VBASS		1	0.020498	VBASS		1	0.020498	VBASS		1	0.020498	VBASS
0.999344	0.020498	VBASS		1	0.0205114	VBASS		1	0.0205114	VBASS		1	0.0205114	VBASS
0.999344	0.0205114	VBASS		1	0.0205249	VBASS		1	0.0205249	VBASS		1	0.0205249	VBASS
0.999345	0.0205249	VBASS		1	0.0205384	VBASS		1	0.0205384	VBASS		1	0.0205384	VBASS
0.999345	0.0205384	VBASS		1	0.0205518	VBASS		1	0.0205518	VBASS		1	0.0205518	VBASS
0.999346	0.0205518	VBASS		1	0.0205653	VBASS		1	0.0205653	VBASS		1	0.0205653	VBASS
0.999346	0.0205653	VBASS		1	0.0205787	VBASS		1	0.0205787	VBASS		1	0.0205787	VBASS
0.999346	0.0205787	VBASS		1	0.0205922	VBASS		1	0.0205922	VBASS		1	0.0205922	VBASS
0.999347	0.0205922	VBASS		1	0.0206057	VBASS		1	0.0206057	VBASS		1	0.0206057	VBASS
0.999347	0.0206057	VBASS		1	0.0206191	VBASS		1	0.0206191	VBASS		1	0.0206191	VBASS
0.999348	0.0206191	VBASS		1	0.0206326	VBASS		1	0.0206326	VBASS		1	0.0206326	VBASS
0.999348	0.0206326	VBASS		1	0.020646	VBASS		1	0.020646	VBASS		1	0.020646	VBASS
0.999349	0.020646	VBASS		1	0.0206595	VBASS		1	0.0206595	VBASS		1	0.0206595	VBASS
0.999349	0.0206595	VBASS		1	0.0206729	VBASS		1	0.0206729	VBASS		1	0.0206729	VBASS
0.999349	0.0206729	VBASS		1	0.0206864	VBASS		1	0.0206864	VBASS		1	0.0206864	VBASS
0.99935	0.0206864	VBASS		1	0.0206999	VBASS		1	0.0206999	VBASS		1	0.0206999	VBASS
0.99935	0.0206999	VBASS		1	0.0207133	VBASS		1	0.0207133	VBASS		1	0.0207133	VBASS
0.999351	0.0207133	VBASS		1	0.0207268	VBASS		1	0.0207268	VBASS		1	0.0207268	VBASS
0.999351	0.0207268	VBASS		1	0.0207402	VBASS		1	0.0207402	VBASS		1	0.0207402	VBASS
0.999351	0.0207402	VBASS		1	0.0207537	VBASS		1	0.0207537	VBASS		1	0.0207537	VBASS
0.999352	0.0207537	VBASS		1	0.0207672	VBASS		1	0.0207672	VBASS		1	0.0207672	VBASS
0.999352	0.0207672	VBASS		1	0.0207806	VBASS		1	0.0207806	VBASS		1	0.0207806	VBASS
0.999353	0.0207806	VBASS		1	0.0207941	VBASS		1	0.0207941	VBASS		1	0.0207941	VBASS
0.999353	0.0207941	VBASS		1	0.0208075	VBASS		1	0.0208075	VBASS		1	0.0208075	VBASS
0.999354	0.0208075	VBASS		1	0.020821	VBASS		1	0.020821	VBASS		1	0.020821	VBASS
0.999354	0.020821	VBASS		1	0.0208345	VBASS		1	0.0208345	VBASS		1	0.0208345	VBASS
0.999354	0.0208345	VBASS		1	0.0208479	VBASS		1	0.0208479	VBASS		1	0.0208479	VBASS
0.999355	0.0208479	VBASS		1	0.0208614	VBASS		1	0.0208614	VBASS		1	0.0208614	VBASS
0.999355	0.0208614	VBASS		1	0.0208748	VBASS		1	0.0208748	VBASS		1	0.0208748	VBASS
0.999356	0.0208748	VBASS		1	0.0208883	VBASS		1	0.0208883	VBASS		1	0.0208883	VBASS
0.999356	0.0208883	VBASS		1	0.0209017	VBASS		1	0.0209017	VBASS		1	0.0209017	VBASS
0.999356	0.0209017	VBASS		1	0.0209152	VBASS		1	0.0209152	VBASS		1	0.0209152	VBASS
0.999357	0.0209152	VBASS		1	0.0209287	VBASS		1	0.0209287	VBASS		1	0.0209287	VBASS
0.999357	0.0209287	VBASS		1	0.0209421	VBASS		1	0.0209421	VBASS		1	0.0209421	VBASS
0.999358	0.0209421	VBASS		1	0.0209556	VBASS		1	0.0209556	VBASS		1	0.0209556	VBASS
0.999358	0.0209556	VBASS		1	0.020969	VBASS		1	0.020969	VBASS		1	0.020969	VBASS
0.999359	0.020969	VBASS		1	0.0209825	VBASS		1	0.0209825	VBASS		1	0.0209825	VBASS
0.999359	0.0209825	VBASS		1	0.020996	VBASS		1	0.020996	VBASS		1	0.020996	VBASS
0.999359	0.020996	VBASS		1	0.0210094	VBASS		1	0.0210094	VBASS		1	0.0210094	VBASS
0.99936	0.0210094	VBASS		1	0.0210229	VBASS		1	0.0210229	VBASS		1	0.0210229	VBASS
0.99936	0.0210229	VBASS		1	0.0210363	VBASS		1	0.0210363	VBASS		1	0.0210363	VBASS
0.999361	0.0210363	VBASS		1	0.0210498	VBASS		1	0.0210498	VBASS		1	0.0210498	VBASS
0.999361	0.0210498	VBASS		1	0.0210633	VBASS		1	0.0210633	VBASS		1	0.0210633	VBASS
0.999361	0.0210633	VBASS		1	0.0210767	VBASS		1	0.0210767	VBASS		1	0.0210767	VBASS
0.999362	0.0210767	VBASS		1	0.0210902	VBASS		1	0.0210902	VBASS		1	0.0210902	VBASS
0.999362	0.0210902	VBASS		1	0.0211036	VBASS		1	0.0211036	VBASS		1	0.0211036	VBASS
0.999363	0.0211036	VBASS		1	0.0211171	VBASS		1	0.0211171	VBASS		1	0.0211171	VBASS
0.999363	0.0211171	VBASS		1	0.0211306	VBASS		1	0.0211306	VBASS		1	0.0211306	VBASS
0.999363	0.0211306	VBASS		1	0.021144	VBASS		1	0.021144	VBASS		1	0.021144	VBASS
0.999364	0.021144	VBASS		1	0.0211575	VBASS		1	0.0211575	VBASS		1	0.0211575	VBASS
0.999364	0.0211575	VBASS		1	0.0211709	VBASS		1	0.0211709	VBASS		1	0.0211709	VBASS
0.999365	0.0211709	VBASS		1	0.0211844	VBASS		1	0.0211844	VBASS		1	0.0211844	VBASS
0.999365	0.0211844	VBASS		1	0.0211978	VBASS		1	0.0211978	VBASS		1	0.0211978	VBASS
0.999365	0.0211978	VBASS		1	0.0212113	VBASS		1	0.0212113	VBASS		1	0.0212113	VBASS
0.999366	0.0212113	VBASS		1	0.0212248	VBASS		1	0.0212248	VBASS		1	0.0212248	VBASS
0.999366	0.0212248	VBASS		1	0.0212382	VBASS		1	0.0212382	VBASS		1	0.0212382	VBASS
0.999367	0.0212382	VBASS		1	0.0212517	VBASS		1	0.0212517	VBASS		1	0.0212517	VBASS
0.999367	0.0212517	VBASS		1	0.0212651	VBASS		1	0.0212651	VBASS		1	0.0212651	VBASS
0.999367	0.0212651	VBASS		1	0.0212786	VBASS		1	0.0212786	VBASS		1	0.0212786	VBASS
0.999368	0.0212786	VBASS		1	0.0212921	VBASS		1	0.0212921	VBASS		1	0.0212921	VBASS
0.999368	0.0212921	VBASS		1	0.0213055	VBASS		1	0.0213055	VBASS		1	0.0213055	VBASS
0.999369	0.0213055	VBASS		1	0.021319	VBASS		1	0.021319	VBASS		1	0.021319	VBASS
0.999369	0.021319	VBASS		1	0.0213324	VBASS		1	0.0213324	VBASS		1	0.0213324	VBASS
0.999369	0.0213324	VBASS		1	0.0213459	VBASS		1	0.0213459	VBASS		1	0.0213459	VBASS
0.99937	0.0213459	VBASS		1	0.0213594	VBASS		1	0.0213594	VBASS		1	0.0213594	VBASS
0.99937	0.0213594	VBASS		1	0.0213728	VBASS		1	0.0213728	VBASS		1	0.0213728	VBASS
0.999371	0.0213728	VBASS		1	0.0213863	VBASS		1	0.0213863	VBASS		1	0.0213863	VBASS
0.999371	0.0213863	VBASS		1	0.0213997	VBASS		1	0.0213997	VBASS		1	0.0213997	VBASS
0.999371	0.0213997	VBASS		1	0.0214132	VBASS		1	0.0214132	VBASS		1	0.0214132	VBASS
0.999372	0.0214132	VBASS		1	0.0214266	VBASS		1	0.0214266	VBASS		1	0.0214266	VBASS
0.999372	0.0214266	VBASS		1	0.0214401	VBASS		1	0.0214401	VBASS		1	0.0214401	VBASS
0.999373	0.0214401	VBASS		1	0.0214536	VBASS		1	0.0214536	VBASS		1	0.0214536	VBASS
0.999373	0.0214536	VBASS		1	0.021467	VBASS		1	0.021467	VBASS		1	0.021467	VBASS
0.999373	0.021467	VBASS		1	0.0214805	VBASS		1	0.0214805	VBASS		1	0.0214805	VBASS
0.999374	0.0214805	VBASS		1	0.0214939	VBASS		1	0.0214939	VBASS		1	0.0214939	VBASS
0.999374	0.0214939	VBASS		1	0.0215074	VBASS		1	0.0215074	VBASS		1	0.0215074	VBASS
0.999375	0.0215074	VBASS		1	0.0215209	VBASS		1	0.0215209	VBASS		1	0.0215209	VBASS
0.999375	0.0215209	VBASS		1	0.0215343	VBASS		1	0.0215343	VBASS		1	0.0215343	VBASS
0.999375	0.0215343	VBASS		1	0.0215478	VBASS		1	0.0215478	VBASS		1	0.0215478	VBASS
0.999376	0.0215478	VBASS		1	0.0215612	VBASS		1	0.0215612	VBASS		1	0.0215612	VBASS
0.999376	0.0215612	VBASS		1	0.0215747	VBASS		1	0.0215747	VBASS		1	0.0215747	VBASS
0.999377	0.0215747	VBASS		1	0.0215882	VBASS		1	0.0215882	VBASS		1	0.0215882	VBASS
0.999377	0.0215882	VBASS		1	0.0216016	VBASS		1	0.0216016	VBASS		1	0.0216016	VBASS
0.999377	0.0216016	VBASS		1	0.0216151	VBASS		1	0.0216151	VBASS		1	0.0216151	VBASS
0.999378	0.0216151	VBASS		1	0.0216285	VBASS		1	0.0216285	VBASS		1	0.0216285	VBASS
0.999378	0.0216285	VBASS		1	0.021642	VBASS		1	0.021642	VBASS		1	0.021642	VBASS
0.999378	0.021642	VBASS		1	0.0216555	VBASS		1	0.0216555	VBASS		1	0.0216555	VBASS
0.999379	0.0216555	VBASS		1	0.0216689	VBASS		1	0.0216689	VBASS		1	0.0216689	VBASS
0.999379	0.0216689	VBASS		1	0.0216824	VBASS		1	0.0216824	VBASS		1	0.0216824	VBASS
0.99938	0.0216824	VBASS		1	0.0216958	VBASS		1	0.0216958	VBASS		1	0.0216958	VBASS
0.99938	0.0216958	VBASS		1	0.0217093	VBASS		1	0.0217093	VBASS		1	0.0217093	VBASS
0.99938	0.0217093	VBASS		1	0.0217227	VBASS		1	0.0217227	VBASS		1	0.0217227	VBASS
0.999381	0.0217227	VBASS		1	0.0217362	VBASS		1	0.0217362	VBASS		1	0.0217362	VBASS
0.999381	0.0217362	VBASS		1	0.0217497	VBASS		1	0.0217497	VBASS		1	0.0217497	VBASS
0.999382	0.0217497	VBASS		1	0.0217631	VBASS		1	0.0217631	VBASS		1	0.0217631	VBASS
0.999382	0.0217631	VBASS		1	0.0217766	VBASS		1	0.0217766	VBASS		1	0.0217766	VBASS
0.999382	0.0217766	VBASS		1	0.02179	VBASS		1	0.02179	VBASS		1	0.02179	VBASS
0.999383	0.02179	VBASS		1	0.0218035	VBASS		1	0.0218035	VBASS		1	0.0218035	VBASS
0.999383	0.0218035	VBASS		1	0.021817	VBASS		1	0.021817	VBASS		1	0.021817	VBASS
0.999383	0.021817	VBASS		1	0.0218304	VBASS		1	0.0218304	VBASS		1	0.0218304	VBASS
0.999384	0.0218304	VBASS		1	0.0218439	VBASS		1	0.0218439	VBASS		1	0.0218439	VBASS
0.999384	0.0218439	VBASS		1	0.0218573	VBASS		1	0.0218573	VBASS		1	0.0218573	VBASS
0.999385	0.0218573	VBASS		1	0.0218708	VBASS		1	0.0218708	VBASS		1	0.0218708	VBASS
0.999385	0.0218708	VBASS		1	0.0218843	VBASS		1	0.0218843	VBASS		1	0.0218843	VBASS
0.999385	0.0218843	VBASS		1	0.0218977	VBASS		1	0.0218977	VBASS		1	0.0218977	VBASS
0.999386	0.0218977	VBASS		1	0.0219112	VBASS		1	0.0219112	VBASS		1	0.0219112	VBASS
0.999386	0.0219112	VBASS		1	0.0219246	VBASS		1	0.0219246	VBASS		1	0.0219246	VBASS
0.999387	0.0219246	VBASS		1	0.0219381	VBASS		1	0.0219381	VBASS		1	0.0219381	VBASS
0.999387	0.0219381	VBASS		1	0.0219515	VBASS		1	0.0219515	VBASS		1	0.0219515	VBASS
0.999387	0.0219515	VBASS		1	0.021965	VBASS		1	0.021965	VBASS		1	0.021965	VBASS
0.999388	0.021965	VBASS		1	0.0219785	VBASS		1	0.0219785	VBASS		1	0.0219785	VBASS
0.999388	0.0219785	VBASS		1	0.0219919	VBASS		1	0.0219919	VBASS		1	0.0219919	VBASS
0.999388	0.0219919	VBASS		1	0.0220054	VBASS		1	0.0220054	VBASS		1	0.0220054	VBASS
0.999389	0.0220054	VBASS		1	0.0220188	VBASS		1	0.0220188	VBASS		1	0.0220188	VBASS
0.999389	0.0220188	VBASS		1	0.0220323	VBASS		1	0.0220323	VBASS		1	0.0220323	VBASS
0.999389	0.0220323	VBASS		1	0.0220458	VBASS		1	0.0220458	VBASS		1	0.0220458	VBASS
0.99939	0.0220458	VBASS		1	0.0220592	VBASS		1	0.0220592	VBASS		1	0.0220592	VBASS
0.99939	0.0220592	VBASS		1	0.0220727	VBASS		1	0.0220727	VBASS		1	0.0220727	VBASS
0.999391	0.0220727	VBASS		1	0.0220861	VBASS		1	0.0220861	VBASS		1	0.0220861	VBASS
0.999391	0.0220861	VBASS		1	0.0220996	VBASS		1	0.0220996	VBASS		1	0.0220996	VBASS
0.999391	0.0220996	VBASS		1	0.0221131	VBASS		1	0.0221131	VBASS		1	0.0221131	VBASS
0.999392	0.0221131	VBASS		1	0.0221265	VBASS		1	0.0221265	VBASS		1	0.0221265	VBASS
0.999392	0.0221265	VBASS		1	0.02214	VBASS		1	0.02214	VBASS		1	0.02214	VBASS
0.999392	0.02214	VBASS		1	0.0221534	VBASS		1	0.0221534	VBASS		1	0.0221534	VBASS
0.999393	0.0221534	VBASS		1	0.0221669	VBASS		1	0.0221669	VBASS		1	0.0221669	VBASS
0.999393	0.0221669	VBASS		1	0.0221803	VBASS		1	0.0221803	VBASS		1	0.0221803	VBASS
0.999394	0.0221803	VBASS		1	0.0221938	VBASS		1	0.0221938	VBASS		1	0.0221938	VBASS
0.999394	0.0221938	VBASS		1	0.0222073	VBASS		1	0.0222073	VBASS		1	0.0222073	VBASS
0.999394	0.0222073	VBASS		1	0.0222207	VBASS		1	0.0222207	VBASS		1	0.0222207	VBASS
0.999395	0.0222207	VBASS		1	0.0222342	VBASS		1	0.0222342	VBASS		1	0.0222342	VBASS
0.999395	0.0222342	VBASS		1	0.0222476	VBASS		1	0.0222476	VBASS		1	0.0222476	VBASS
0.999395	0.0222476	VBASS		1	0.0222611	VBASS		1	0.0222611	VBASS		1	0.0222611	VBASS
0.999396	0.0222611	VBASS		1	0.0222746	VBASS		1	0.0222746	VBASS		1	0.0222746	VBASS
0.999396	0.0222746	VBASS		1	0.022288	VBASS		1	0.022288	VBASS		1	0.022288	VBASS
0.999396	0.022288	VBASS		1	0.0223015	VBASS		1	0.0223015	VBASS		1	0.0223015	VBASS
0.999397	0.0223015	VBASS		1	0.0223149	VBASS		1	0.0223149	VBASS		1	0.0223149	VBASS
0.999397	0.0223149	VBASS		1	0.0223284	VBASS		1	0.0223284	VBASS		1	0.0223284	VBASS
0.999398	0.0223284	VBASS		1	0.0223419	VBASS		1	0.0223419	VBASS		1	0.0223419	VBASS
0.999398	0.0223419	VBASS		1	0.0223553	VBASS		1	0.0223553	VBASS		1	0.0223553	VBASS
0.999398	0.0223553	VBASS		1	0.0223688	VBASS		1	0.0223688	VBASS		1	0.0223688	VBASS
0.999399	0.0223688	VBASS		1	0.0223822	VBASS		1	0.0223822	VBASS		1	0.0223822	VBASS
0.999399	0.0223822	VBASS		1	0.0223957	VBASS		1	0.0223957	VBASS		1	0.0223957	VBASS
0.999399	0.0223957	VBASS		1	0.0224092	VBASS		1	0.0224092	VBASS		1	0.0224092	VBASS
0.9994	0.0224092	VBASS		1	0.0224226	VBASS		1	0.0224226	VBASS		1	0.0224226	VBASS
0.9994	0.0224226	VBASS		1	0.0224361	VBASS		1	0.0224361	VBASS		1	0.0224361	VBASS
0.9994	0.0224361	VBASS		1	0.0224495	VBASS		1	0.0224495	VBASS		1	0.0224495	VBASS
0.999401	0.0224495	VBASS		1	0.022463	VBASS		1	0.022463	VBASS		1	0.022463	VBASS
0.999401	0.022463	VBASS		1	0.0224764	VBASS		1	0.0224764	VBASS		1	0.0224764	VBASS
0.999402	0.0224764	VBASS		1	0.0224899	VBASS		1	0.0224899	VBASS		1	0.0224899	VBASS
0.999402	0.0224899	VBASS		1	0.0225034	VBASS		1	0.0225034	VBASS		1	0.0225034	VBASS
0.999402	0.0225034	VBASS		1	0.0225168	VBASS		1	0.0225168	VBASS		1	0.0225168	VBASS
0.999403	0.0225168	VBASS		1	0.0225303	VBASS		1	0.0225303	VBASS		1	0.0225303	VBASS
0.999403	0.0225303	VBASS		1	0.0225437	VBASS		1	0.0225437	VBASS		1	0.0225437	VBASS
0.999403	0.0225437	VBASS		1	0.0225572	VBASS		1	0.0225572	VBASS		1	0.0225572	VBASS
0.999404	0.0225572	VBASS		1	0.0225707	VBASS		1	0.0225707	VBASS		1	0.0225707	VBASS
0.999404	0.0225707	VBASS		1	0.0225841	VBASS		1	0.0225841	VBASS		1	0.0225841	VBASS
0.999404	0.0225841	VBASS		1	0.0225976	VBASS		1	0.0225976	VBASS		1	0.0225976	VBASS
0.999405	0.0225976	VBASS		1	0.022611	VBASS		1	0.022611	VBASS		1	0.022611	VBASS
0.999405	0.022611	VBASS		1	0.0226245	VBASS		1	0.0226245	VBASS		1	0.0226245	VBASS
0.999405	0.0226245	VBASS		1	0.022638	VBASS		1	0.022638	VBASS		1	0.022638	VBASS
0.999406	0.022638	VBASS		1	0.0226514	VBASS		1	0.0226514	VBASS		1	0.0226514	VBASS
0.999406	0.0226514	VBASS		1	0.0226649	VBASS		1	0.0226649	VBASS		1	0.0226649	VBASS
0.999407	0.0226649	VBASS		1	0.0226783	VBASS		1	0.0226783	VBASS		1	0.0226783	VBASS
0.999407	0.0226783	VBASS		1	0.0226918	VBASS		1	0.0226918	VBASS		1	0.0226918	VBASS
0.999407	0.0226918	VBASS		1	0.0227052	VBASS		1	0.0227052	VBASS		1	0.0227052	VBASS
0.999408	0.0227052	VBASS		1	0.0227187	VBASS		1	0.0227187	VBASS		1	0.0227187	VBASS
0.999408	0.0227187	VBASS		1	0.0227322	VBASS		1	0.0227322	VBASS		1	0.0227322	VBASS
0.999408	0.0227322	VBASS		1	0.0227456	VBASS		1	0.0227456	VBASS		1	0.0227456	VBASS
0.999409	0.0227456	VBASS		1	0.0227591	VBASS		1	0.0227591	VBASS		1	0.0227591	VBASS
0.999409	0.0227591	VBASS		1	0.0227725	VBASS		1	0.0227725	VBASS		1	0.0227725	VBASS
0.999409	0.0227725	VBASS		1	0.022786	VBASS		1	0.022786	VBASS		1	0.022786	VBASS
0.99941	0.022786	VBASS		1	0.0227995	VBASS		1	0.0227995	VBASS		1	0.0227995	VBASS
0.99941	0.0227995	VBASS		1	0.0228129	VBASS		1	0.0228129	VBASS		1	0.0228129	VBASS
0.99941	0.0228129	VBASS		1	0.0228264	VBASS		1	0.0228264	VBASS		1	0.0228264	VBASS
0.999411	0.0228264	VBASS		1	0.0228398	VBASS		1	0.0228398	VBASS		1	0.0228398	VBASS
0.999411	0.0228398	VBASS		1	0.0228533	VBASS		1	0.0228533	VBASS		1	0.0228533	VBASS
0.999411	0.0228533	VBASS		1	0.0228668	VBASS		1	0.0228668	VBASS		1	0.0228668	VBASS
0.999412	0.0228668	VBASS		1	0.0228802	VBASS		1	0.0228802	VBASS		1	0.0228802	VBASS
0.999412	0.0228802	VBASS		1	0.0228937	VBASS		1	0.0228937	VBASS		1	0.0228937	VBASS
0.999412	0.0228937	VBASS		1	0.0229071	VBASS		1	0.0229071	VBASS		1	0.0229071	VBASS
0.999413	0.0229071	VBASS		1	0.0229206	VBASS		1	0.0229206	VBASS		1	0.0229206	VBASS
0.999413	0.0229206	VBASS		1	0.0229341	VBASS		1	0.0229341	VBASS		1	0.0229341	VBASS
0.999413	0.0229341	VBASS		1	0.0229475	VBASS		1	0.0229475	VBASS		1	0.0229475	VBASS
0.999414	0.0229475	VBASS		1	0.022961	VBASS		1	0.022961	VBASS		1	0.022961	VBASS
0.999414	0.022961	VBASS		1	0.0229744	VBASS		1	0.0229744	VBASS		1	0.0229744	VBASS
0.999415	0.0229744	VBASS		1	0.0229879	VBASS		1	0.0229879	VBASS		1	0.0229879	VBASS
0.999415	0.0229879	VBASS		1	0.0230013	VBASS		1	0.0230013	VBASS		1	0.0230013	VBASS
0.999415	0.0230013	VBASS		1	0.0230148	VBASS		1	0.0230148	VBASS		1	0.0230148	VBASS
0.999416	0.0230148	VBASS		1	0.0230283	VBASS		1	0.0230283	VBASS		1	0.0230283	VBASS
0.999416	0.0230283	VBASS		1	0.0230417	VBASS		1	0.0230417	VBASS		1	0.0230417	VBASS
0.999416	0.0230417	VBASS		1	0.0230552	VBASS		1	0.0230552	VBASS		1	0.0230552	VBASS
0.999417	0.0230552	VBASS		1	0.0230686	VBASS		1	0.0230686	VBASS		1	0.0230686	VBASS
0.999417	0.0230686	VBASS		1	0.0230821	VBASS		1	0.0230821	VBASS		1	0.0230821	VBASS
0.999417	0.0230821	VBASS		1	0.0230956	VBASS		1	0.0230956	VBASS		1	0.0230956	VBASS
0.999418	0.0230956	VBASS		1	0.023109	VBASS		1	0.023109	VBASS		1	0.023109	VBASS
0.999418	0.023109	VBASS		1	0.0231225	VBASS		1	0.0231225	VBASS		1	0.0231225	VBASS
0.999418	0.0231225	VBASS		1	0.0231359	VBASS		1	0.0231359	VBASS		1	0.0231359	VBASS
0.999419	0.0231359	VBASS		1	0.0231494	VBASS		1	0.0231494	VBASS		1	0.0231494	VBASS
0.999419	0.0231494	VBASS		1	0.0231629	VBASS		1	0.0231629	VBASS		1	0.0231629	VBASS
0.999419	0.0231629	VBASS		1	0.0231763	VBASS		1	0.0231763	VBASS		1	0.0231763	VBASS
0.99942	0.0231763	VBASS		1	0.0231898	VBASS		1	0.0231898	VBASS		1	0.0231898	VBASS
0.99942	0.0231898	VBASS		1	0.0232032	VBASS		1	0.0232032	VBASS		1	0.0232032	VBASS
0.99942	0.0232032	VBASS		1	0.0232167	VBASS		1	0.0232167	VBASS		1	0.0232167	VBASS
0.999421	0.0232167	VBASS		1	0.0232301	VBASS		1	0.0232301	VBASS		1	0.0232301	VBASS
0.999421	0.0232301	VBASS		1	0.0232436	VBASS		1	0.0232436	VBASS		1	0.0232436	VBASS
0.999421	0.0232436	VBASS		1	0.0232571	VBASS		1	0.0232571	VBASS		1	0.0232571	VBASS
0.999422	0.0232571	VBASS		1	0.0232705	VBASS		1	0.0232705	VBASS		1	0.0232705	VBASS
0.999422	0.0232705	VBASS		1	0.023284	VBASS		1	0.023284	VBASS		1	0.023284	VBASS
0.999422	0.023284	VBASS		1	0.0232974	VBASS		1	0.0232974	VBASS		1	0.0232974	VBASS
0.999423	0.0232974	VBASS		1	0.0233109	VBASS		1	0.0233109	VBASS		1	0.0233109	VBASS
0.999423	0.0233109	VBASS		1	0.0233244	VBASS		1	0.0233244	VBASS		1	0.0233244	VBASS
0.999423	0.0233244	VBASS		1	0.0233378	VBASS		1	0.0233378	VBASS		1	0.0233378	VBASS
0.999424	0.0233378	VBASS		1	0.0233513	VBASS		1	0.0233513	VBASS		1	0.0233513	VBASS
0.999424	0.0233513	VBASS		1	0.0233647	VBASS		1	0.0233647	VBASS		1	0.0233647	VBASS
0.999424	0.0233647	VBASS		1	0.0233782	VBASS		1	0.0233782	VBASS		1	0.0233782	VBASS
0.999425	0.0233782	VBASS		1	0.0233917	VBASS		1	0.0233917	VBASS		1	0.0233917	VBASS
0.999425	0.0233917	VBASS		1	0.0234051	VBASS		1	0.0234051	VBASS		1	0.0234051	VBASS
0.999425	0.0234051	VBASS		1	0.0234186	VBASS		1	0.0234186	VBASS		1	0.0234186	VBASS
0.999426	0.0234186	VBASS		1	0.023432	VBASS		1	0.023432	VBASS		1	0.023432	VBASS
0.999426	0.023432	VBASS		1	0.0234455	VBASS		1	0.0234455	VBASS		1	0.0234455	VBASS
0.999426	0.0234455	VBASS		1	0.023459	VBASS		1	0.023459	VBASS		1	0.023459	VBASS
0.999427	0.023459	VBASS		1	0.0234724	VBASS		1	0.0234724	VBASS		1	0.0234724	VBASS
0.999427	0.0234724	VBASS		1	0.0234859	VBASS		1	0.0234859	VBASS		1	0.0234859	VBASS
0.999427	0.0234859	VBASS		1	0.0234993	VBASS		1	0.0234993	VBASS		1	0.0234993	VBASS
0.999428	0.0234993	VBASS		1	0.0235128	VBASS		1	0.0235128	VBASS		1	0.0235128	VBASS
0.999428	0.0235128	VBASS		1	0.0235262	VBASS		1	0.0235262	VBASS		1	0.0235262	VBASS
0.999428	0.0235262	VBASS		1	0.0235397	VBASS		1	0.0235397	VBASS		1	0.0235397	VBASS
0.999429	0.0235397	VBASS		1	0.0235532	VBASS		1	0.0235532	VBASS		1	0.0235532	VBASS
0.999429	0.0235532	VBASS		1	0.0235666	VBASS		1	0.0235666	VBASS		1	0.0235666	VBASS
0.999429	0.0235666	VBASS		1	0.0235801	VBASS		1	0.0235801	VBASS		1	0.0235801	VBASS
0.99943	0.0235801	VBASS		1	0.0235935	VBASS		1	0.0235935	VBASS		1	0.0235935	VBASS
0.99943	0.0235935	VBASS		1	0.023607	VBASS		1	0.023607	VBASS		1	0.023607	VBASS
0.99943	0.023607	VBASS		1	0.0236205	VBASS		1	0.0236205	VBASS		1	0.0236205	VBASS
0.999431	0.0236205	VBASS		1	0.0236339	VBASS		1	0.0236339	VBASS		1	0.0236339	VBASS
0.999431	0.0236339	VBASS		1	0.0236474	VBASS		1	0.0236474	VBASS		1	0.0236474	VBASS
0.999431	0.0236474	VBASS		1	0.0236608	VBASS		1	0.0236608	VBASS		1	0.0236608	VBASS
0.999431	0.0236608	VBASS		1	0.0236743	VBASS		1	0.0236743	VBASS		1	0.0236743	VBASS
0.999432	0.0236743	VBASS		1	0.0236878	VBASS		1	0.0236878	VBASS		1	0.0236878	VBASS
0.999432	0.0236878	VBASS		1	0.0237012	VBASS		1	0.0237012	VBASS		1	0.0237012	VBASS
0.999432	0.0237012	VBASS		1	0.0237147	VBASS		1	0.0237147	VBASS		1	0.0237147	VBASS
0.999433	0.0237147	VBASS		1	0.0237281	VBASS		1	0.0237281	VBASS		1	0.0237281	VBASS
0.999433	0.0237281	VBASS		1	0.0237416	VBASS		1	0.0237416	VBASS		1	0.0237416	VBASS
0.999433	0.0237416	VBASS		1	0.023755	VBASS		1	0.023755	VBASS		1	0.023755	VBASS
0.999434	0.023755	VBASS		1	0.0237685	VBASS		1	0.0237685	VBASS		1	0.0237685	VBASS
0.999434	0.0237685	VBASS		1	0.023782	VBASS		1	0.023782	VBASS		1	0.023782	VBASS
0.999434	0.023782	VBASS		1	0.0237954	VBASS		1	0.0237954	VBASS		1	0.0237954	VBASS
0.999435	0.0237954	VBASS		1	0.0238089	VBASS		1	0.0238089	VBASS		1	0.0238089	VBASS
0.999435	0.0238089	VBASS		1	0.0238223	VBASS		1	0.0238223	VBASS		1	0.0238223	VBASS
0.999435	0.0238223	VBASS		1	0.0238358	VBASS		1	0.0238358	VBASS		1	0.0238358	VBASS
0.999436	0.0238358	VBASS		1	0.0238493	VBASS		1	0.0238493	VBASS		1	0.0238493	VBASS
0.999436	0.0238493	VBASS		1	0.0238627	VBASS		1	0.0238627	VBASS		1	0.0238627	VBASS
0.999436	0.0238627	VBASS		1	0.0238762	VBASS		1	0.0238762	VBASS		1	0.0238762	VBASS
0.999437	0.0238762	VBASS		1	0.0238896	VBASS		1	0.0238896	VBASS		1	0.0238896	VBASS
0.999437	0.0238896	VBASS		1	0.0239031	VBASS		1	0.0239031	VBASS		1	0.0239031	VBASS
0.999437	0.0239031	VBASS		1	0.0239166	VBASS		1	0.0239166	VBASS		1	0.0239166	VBASS
0.999438	0.0239166	VBASS		1	0.02393	VBASS		1	0.02393	VBASS		1	0.02393	VBASS
0.999438	0.02393	VBASS		1	0.0239435	VBASS		1	0.0239435	VBASS		1	0.0239435	VBASS
0.999438	0.0239435	VBASS		1	0.0239569	VBASS		1	0.0239569	VBASS		1	0.0239569	VBASS
0.999439	0.0239569	VBASS		1	0.0239704	VBASS		1	0.0239704	VBASS		1	0.0239704	VBASS
0.999439	0.0239704	VBASS		1	0.0239838	VBASS		1	0.0239838	VBASS		1	0.0239838	VBASS
0.999439	0.0239838	VBASS		1	0.0239973	VBASS		1	0.0239973	VBASS		1	0.0239973	VBASS
0.999439	0.0239973	VBASS		1	0.0240108	VBASS		1	0.0240108	VBASS		1	0.0240108	VBASS
0.99944	0.0240108	VBASS		1	0.0240242	VBASS		1	0.0240242	VBASS		1	0.0240242	VBASS
0.99944	0.0240242	VBASS		1	0.0240377	VBASS		1	0.0240377	VBASS		1	0.0240377	VBASS
0.99944	0.0240377	VBASS		1	0.0240511	VBASS		1	0.0240511	VBASS		1	0.0240511	VBASS
0.999441	0.0240511	VBASS		1	0.0240646	VBASS		1	0.0240646	VBASS		1	0.0240646	VBASS
0.999441	0.0240646	VBASS		1	0.0240781	VBASS		1	0.0240781	VBASS		1	0.0240781	VBASS
0.999441	0.0240781	VBASS		1	0.0240915	VBASS		1	0.0240915	VBASS		1	0.0240915	VBASS
0.999442	0.0240915	VBASS		1	0.024105	VBASS		1	0.024105	VBASS		1	0.024105	VBASS
0.999442	0.024105	VBASS		1	0.0241184	VBASS		1	0.0241184	VBASS		1	0.0241184	VBASS
0.999442	0.0241184	VBASS		1	0.0241319	VBASS		1	0.0241319	VBASS		1	0.0241319	VBASS
0.999443	0.0241319	VBASS		1	0.0241454	VBASS		1	0.0241454	VBASS		1	0.0241454	VBASS
0.999443	0.0241454	VBASS		1	0.0241588	VBASS		1	0.0241588	VBASS		1	0.0241588	VBASS
0.999443	0.0241588	VBASS		1	0.0241723	VBASS		1	0.0241723	VBASS		1	0.0241723	VBASS
0.999444	0.0241723	VBASS		1	0.0241857	VBASS		1	0.0241857	VBASS		1	0.0241857	VBASS
0.999444	0.0241857	VBASS		1	0.0241992	VBASS		1	0.0241992	VBASS		1	0.0241992	VBASS
0.999444	0.0241992	VBASS		1	0.0242127	VBASS		1	0.0242127	VBASS		1	0.0242127	VBASS
0.999444	0.0242127	VBASS		1	0.0242261	VBASS		1	0.0242261	VBASS		1	0.0242261	VBASS
0.999445	0.0242261	VBASS		1	0.0242396	VBASS		1	0.0242396	VBASS		1	0.0242396	VBASS
0.999445	0.0242396	VBASS		1	0.024253	VBASS		1	0.024253	VBASS		1	0.024253	VBASS
0.999445	0.024253	VBASS		1	0.0242665	VBASS		1	0.0242665	VBASS		1	0.0242665	VBASS
0.999446	0.0242665	VBASS		1	0.0242799	VBASS		1	0.0242799	VBASS		1	0.0242799	VBASS
0.999446	0.0242799	VBASS		1	0.0242934	VBASS		1	0.0242934	VBASS		1	0.0242934	VBASS
0.999446	0.0242934	VBASS		1	0.0243069	VBASS		1	0.0243069	VBASS		1	0.0243069	VBASS
0.999447	0.0243069	VBASS		1	0.0243203	VBASS		1	0.0243203	VBASS		1	0.0243203	VBASS
0.999447	0.0243203	VBASS		1	0.0243338	VBASS		1	0.0243338	VBASS		1	0.0243338	VBASS
0.999447	0.0243338	VBASS		1	0.0243472	VBASS		1	0.0243472	VBASS		1	0.0243472	VBASS
0.999448	0.0243472	VBASS		1	0.0243607	VBASS		1	0.0243607	VBASS		1	0.0243607	VBASS
0.999448	0.0243607	VBASS		1	0.0243742	VBASS		1	0.0243742	VBASS		1	0.0243742	VBASS
0.999448	0.0243742	VBASS		1	0.0243876	VBASS		1	0.0243876	VBASS		1	0.0243876	VBASS
0.999448	0.0243876	VBASS		1	0.0244011	VBASS		1	0.0244011	VBASS		1	0.0244011	VBASS
0.999449	0.0244011	VBASS		1	0.0244145	VBASS		1	0.0244145	VBASS		1	0.0244145	VBASS
0.999449	0.0244145	VBASS		1	0.024428	VBASS		1	0.024428	VBASS		1	0.024428	VBASS
0.999449	0.024428	VBASS		1	0.0244415	VBASS		1	0.0244415	VBASS		1	0.0244415	VBASS
0.99945	0.0244415	VBASS		1	0.0244549	VBASS		1	0.0244549	VBASS		1	0.0244549	VBASS
0.99945	0.0244549	VBASS		1	0.0244684	VBASS		1	0.0244684	VBASS		1	0.0244684	VBASS
0.99945	0.0244684	VBASS		1	0.0244818	VBASS		1	0.0244818	VBASS		1	0.0244818	VBASS
0.999451	0.0244818	VBASS		1	0.0244953	VBASS		1	0.0244953	VBASS		1	0.0244953	VBASS
0.999451	0.0244953	VBASS		1	0.0245087	VBASS		1	0.0245087	VBASS		1	0.0245087	VBASS
0.999451	0.0245087	VBASS		1	0.0245222	VBASS		1	0.0245222	VBASS		1	0.0245222	VBASS
0.999451	0.0245222	VBASS		1	0.0245357	VBASS		1	0.0245357	VBASS		1	0.0245357	VBASS
0.999452	0.0245357	VBASS		1	0.0245491	VBASS		1	0.0245491	VBASS		1	0.0245491	VBASS
0.999452	0.0245491	VBASS		1	0.0245626	VBASS		1	0.0245626	VBASS		1	0.0245626	VBASS
0.999452	0.0245626	VBASS		1	0.024576	VBASS		1	0.024576	VBASS		1	0.024576	VBASS
0.998905	0.0245626	VBASS		1	0.0245895	VBASS		1	0.0245895	VBASS		1	0.0245895	VBASS
0.998906	0.024576	VBASS		1	0.024603	VBASS		1	0.024603	VBASS		1	0.024603	VBASS
0.998907	0.0245895	VBASS		1	0.0246164	VBASS		1	0.0246164	VBASS		1	0.0246164	VBASS
0.998907	0.024603	VBASS		1	0.0246299	VBASS		1	0.0246299	VBASS		1	0.0246299	VBASS
0.998908	0.0246164	VBASS		1	0.0246433	VBASS		1	0.0246433	VBASS		1	0.0246433	VBASS
0.998908	0.0246299	VBASS		1	0.0246568	VBASS		1	0.0246568	VBASS		1	0.0246568	VBASS
0.998909	0.0246433	VBASS		1	0.0246703	VBASS		1	0.0246703	VBASS		1	0.0246703	VBASS
0.998909	0.0246568	VBASS		1	0.0246837	VBASS		1	0.0246837	VBASS		1	0.0246837	VBASS
0.99891	0.0246703	VBASS		1	0.0246972	VBASS		1	0.0246972	VBASS		1	0.0246972	VBASS
0.998911	0.0246837	VBASS		1	0.0247106	VBASS		1	0.0247106	VBASS		1	0.0247106	VBASS
0.998911	0.0246972	VBASS		1	0.0247241	VBASS		1	0.0247241	VBASS		1	0.0247241	VBASS
0.998912	0.0247106	VBASS		1	0.0247376	VBASS		1	0.0247376	VBASS		1	0.0247376	VBASS
0.998912	0.0247241	VBASS		1	0.024751	VBASS		1	0.024751	VBASS		1	0.024751	VBASS
0.998913	0.0247376	VBASS		1	0.0247645	VBASS		1	0.0247645	VBASS		1	0.0247645	VBASS
0.998914	0.024751	VBASS		1	0.0247779	VBASS		1	0.0247779	VBASS		1	0.0247779	VBASS
0.998914	0.0247645	VBASS		1	0.0247914	VBASS		1	0.0247914	VBASS		1	0.0247914	VBASS
0.998915	0.0247779	VBASS		1	0.0248048	VBASS		1	0.0248048	VBASS		1	0.0248048	VBASS
0.998915	0.0247914	VBASS		1	0.0248183	VBASS		1	0.0248183	VBASS		1	0.0248183	VBASS
0.998916	0.0248048	VBASS		1	0.0248318	VBASS		1	0.0248318	VBASS		1	0.0248318	VBASS
0.998917	0.0248183	VBASS		1	0.0248452	VBASS		1	0.0248452	VBASS		1	0.0248452	VBASS
0.998917	0.0248318	VBASS		1	0.0248587	VBASS		1	0.0248587	VBASS		1	0.0248587	VBASS
0.998918	0.0248452	VBASS		1	0.0248721	VBASS		1	0.0248721	VBASS		1	0.0248721	VBASS
0.998918	0.0248587	VBASS		1	0.0248856	VBASS		1	0.0248856	VBASS		1	0.0248856	VBASS
0.998919	0.0248721	VBASS		1	0.0248991	VBASS		1	0.0248991	VBASS		1	0.0248991	VBASS
0.99892	0.0248856	VBASS		1	0.0249125	VBASS		1	0.0249125	VBASS		1	0.0249125	VBASS
0.99892	0.0248991	VBASS		1	0.024926	VBASS		1	0.024926	VBASS		1	0.024926	VBASS
0.998921	0.0249125	VBASS		1	0.0249394	VBASS		1	0.0249394	VBASS		1	0.0249394	VBASS
0.998921	0.024926	VBASS		1	0.0249529	VBASS		1	0.0249529	VBASS		1	0.0249529	VBASS
0.998922	0.0249394	VBASS		1	0.0249664	VBASS		1	0.0249664	VBASS		1	0.0249664	VBASS
0.998922	0.0249529	VBASS		1	0.0249798	VBASS		1	0.0249798	VBASS		1	0.0249798	VBASS
0.998923	0.0249664	VBASS		1	0.0249933	VBASS		1	0.0249933	VBASS		1	0.0249933	VBASS
0.998924	0.0249798	VBASS		1	0.0250067	VBASS		1	0.0250067	VBASS		1	0.0250067	VBASS
0.998924	0.0249933	VBASS		1	0.0250202	VBASS		1	0.0250202	VBASS		1	0.0250202	VBASS
0.998925	0.0250067	VBASS		1	0.0250336	VBASS		1	0.0250336	VBASS		1	0.0250336	VBASS
0.998925	0.0250202	VBASS		1	0.0250471	VBASS		1	0.0250471	VBASS		1	0.0250471	VBASS
0.998926	0.0250336	VBASS		1	0.0250606	VBASS		1	0.0250606	VBASS		1	0.0250606	VBASS
0.998926	0.0250471	VBASS		1	0.025074	VBASS		1	0.025074	VBASS		1	0.025074	VBASS
0.998927	0.0250606	VBASS		1	0.0250875	VBASS		1	0.0250875	VBASS		1	0.0250875	VBASS
0.998928	0.025074	VBASS		1	0.0251009	VBASS		1	0.0251009	VBASS		1	0.0251009	VBASS
0.998928	0.0250875	VBASS		1	0.0251144	VBASS		1	0.0251144	VBASS		1	0.0251144	VBASS
0.998929	0.0251009	VBASS		1	0.0251279	VBASS		1	0.0251279	VBASS		1	0.0251279	VBASS
0.998929	0.0251144	VBASS		1	0.0251413	VBASS		1	0.0251413	VBASS		1	0.0251413	VBASS
0.99893	0.0251279	VBASS		1	0.0251548	VBASS		1	0.0251548	VBASS		1	0.0251548	VBASS
0.99893	0.0251413	VBASS		1	0.0251682	VBASS		1	0.0251682	VBASS		1	0.0251682	VBASS
0.998931	0.0251548	VBASS		1	0.0251817	VBASS		1	0.0251817	VBASS		1	0.0251817	VBASS
0.998932	0.0251682	VBASS		1	0.0251952	VBASS		1	0.0251952	VBASS		1	0.0251952	VBASS
0.998932	0.0251817	VBASS		1	0.0252086	VBASS		1	0.0252086	VBASS		1	0.0252086	VBASS
0.998933	0.0251952	VBASS		1	0.0252221	VBASS		1	0.0252221	VBASS		1	0.0252221	VBASS
0.998933	0.0252086	VBASS		1	0.0252355	VBASS		1	0.0252355	VBASS		1	0.0252355	VBASS
0.998934	0.0252221	VBASS		1	0.025249	VBASS		1	0.025249	VBASS		1	0.025249	VBASS
0.998934	0.0252355	VBASS		1	0.0252624	VBASS		1	0.0252624	VBASS		1	0.0252624	VBASS
0.998935	0.025249	VBASS		1	0.0252759	VBASS		1	0.0252759	VBASS		1	0.0252759	VBASS
0.998936	0.0252624	VBASS		1	0.0252894	VBASS		1	0.0252894	VBASS		1	0.0252894	VBASS
0.998936	0.0252759	VBASS		1	0.0253028	VBASS		1	0.0253028	VBASS		1	0.0253028	VBASS
0.998937	0.0252894	VBASS		1	0.0253163	VBASS		1	0.0253163	VBASS		1	0.0253163	VBASS
0.998937	0.0253028	VBASS		1	0.0253297	VBASS		1	0.0253297	VBASS		1	0.0253297	VBASS
0.998938	0.0253163	VBASS		1	0.0253432	VBASS		1	0.0253432	VBASS		1	0.0253432	VBASS
0.998938	0.0253297	VBASS		1	0.0253567	VBASS		1	0.0253567	VBASS		1	0.0253567	VBASS
0.998939	0.0253432	VBASS		1	0.0253701	VBASS		1	0.0253701	VBASS		1	0.0253701	VBASS
0.99894	0.0253567	VBASS		1	0.0253836	VBASS		1	0.0253836	VBASS		1	0.0253836	VBASS
0.99894	0.0253701	VBASS		1	0.025397	VBASS		1	0.025397	VBASS		1	0.025397	VBASS
0.998941	0.0253836	VBASS		1	0.0254105	VBASS		1	0.0254105	VBASS		1	0.0254105	VBASS
0.998941	0.025397	VBASS		1	0.025424	VBASS		1	0.025424	VBASS		1	0.025424	VBASS
0.998942	0.0254105	VBASS		1	0.0254374	VBASS		1	0.0254374	VBASS		1	0.0254374	VBASS
0.998942	0.025424	VBASS		1	0.0254509	VBASS		1	0.0254509	VBASS		1	0.0254509	VBASS
0.998943	0.0254374	VBASS		1	0.0254643	VBASS		1	0.0254643	VBASS		1	0.0254643	VBASS
0.998943	0.0254509	VBASS		1	0.0254778	VBASS		1	0.0254778	VBASS		1	0.0254778	VBASS
0.998944	0.0254643	VBASS		1	0.0254913	VBASS		1	0.0254913	VBASS		1	0.0254913	VBASS
0.998945	0.0254778	VBASS		1	0.0255047	VBASS		1	0.0255047	VBASS		1	0.0255047	VBASS
0.998945	0.0254913	VBASS		1	0.0255182	VBASS		1	0.0255182	VBASS		1	0.0255182	VBASS
0.998946	0.0255047	VBASS		1	0.0255316	VBASS		1	0.0255316	VBASS		1	0.0255316	VBASS
0.998946	0.0255182	VBASS		1	0.0255451	VBASS		1	0.0255451	VBASS		1	0.0255451	VBASS
0.998947	0.0255316	VBASS		1	0.0255585	VBASS		1	0.0255585	VBASS		1	0.0255585	VBASS
0.998947	0.0255451	VBASS		1	0.025572	VBASS		1	0.025572	VBASS		1	0.025572	VBASS
0.998948	0.0255585	VBASS		1	0.0255855	VBASS		1	0.0255855	VBASS		1	0.0255855	VBASS
0.998948	0.025572	VBASS		1	0.0255989	VBASS		1	0.0255989	VBASS		1	0.0255989	VBASS
0.998949	0.0255855	VBASS		1	0.0256124	VBASS		1	0.0256124	VBASS		1	0.0256124	VBASS
0.99895	0.0255989	VBASS		1	0.0256258	VBASS		1	0.0256258	VBASS		1	0.0256258	VBASS
0.99895	0.0256124	VBASS		1	0.0256393	VBASS		1	0.0256393	VBASS		1	0.0256393	VBASS
0.998951	0.0256258	VBASS		1	0.0256528	VBASS		1	0.0256528	VBASS		1	0.0256528	VBASS
0.998951	0.0256393	VBASS		1	0.0256662	VBASS		1	0.0256662	VBASS		1	0.0256662	VBASS
0.998952	0.0256528	VBASS		1	0.0256797	VBASS		1	0.0256797	VBASS		1	0.0256797	VBASS
0.998952	0.0256662	VBASS		1	0.0256931	VBASS		1	0.0256931	VBASS		1	0.0256931	VBASS
0.998953	0.0256797	VBASS		1	0.0257066	VBASS		1	0.0257066	VBASS		1	0.0257066	VBASS
0.998953	0.0256931	VBASS		1	0.0257201	VBASS		1	0.0257201	VBASS		1	0.0257201	VBASS
0.998954	0.0257066	VBASS		1	0.0257335	VBASS		1	0.0257335	VBASS		1	0.0257335	VBASS
0.998955	0.0257201	VBASS		1	0.025747	VBASS		1	0.025747	VBASS		1	0.025747	VBASS
0.998433	0.0257201	VBASS		1	0.0257604	VBASS		1	0.0257604	VBASS		1	0.0257604	VBASS
0.998433	0.0257335	VBASS		1	0.0257739	VBASS		1	0.0257739	VBASS		1	0.0257739	VBASS
0.998434	0.025747	VBASS		1	0.0257873	VBASS		1	0.0257873	VBASS		1	0.0257873	VBASS
0.998435	0.0257604	VBASS		1	0.0258008	VBASS		1	0.0258008	VBASS		1	0.0258008	VBASS
0.998436	0.0257739	VBASS		1	0.0258143	VBASS		1	0.0258143	VBASS		1	0.0258143	VBASS
0.998437	0.0257873	VBASS		1	0.0258277	VBASS		1	0.0258277	VBASS		1	0.0258277	VBASS
0.998437	0.0258008	VBASS		1	0.0258412	VBASS		1	0.0258412	VBASS		1	0.0258412	VBASS
0.998438	0.0258143	VBASS		1	0.0258546	VBASS		1	0.0258546	VBASS		1	0.0258546	VBASS
0.998439	0.0258277	VBASS		1	0.0258681	VBASS		1	0.0258681	VBASS		1	0.0258681	VBASS
0.99844	0.0258412	VBASS		1	0.0258816	VBASS		1	0.0258816	VBASS		1	0.0258816	VBASS
0.998441	0.0258546	VBASS		1	0.025895	VBASS		1	0.025895	VBASS		1	0.025895	VBASS
0.998442	0.0258681	VBASS		1	0.0259085	VBASS		1	0.0259085	VBASS		1	0.0259085	VBASS
0.998442	0.0258816	VBASS		1	0.0259219	VBASS		1	0.0259219	VBASS		1	0.0259219	VBASS
0.998443	0.025895	VBASS		1	0.0259354	VBASS		1	0.0259354	VBASS		1	0.0259354	VBASS
0.998444	0.0259085	VBASS		1	0.0259489	VBASS		1	0.0259489	VBASS		1	0.0259489	VBASS
0.997926	0.0259085	VBASS		1	0.0259623	VBASS		1	0.0259623	VBASS		1	0.0259623	VBASS
0.997927	0.0259219	VBASS		1	0.0259758	VBASS		1	0.0259758	VBASS		1	0.0259758	VBASS
0.997929	0.0259354	VBASS		1	0.0259892	VBASS		1	0.0259892	VBASS		1	0.0259892	VBASS
0.99793	0.0259489	VBASS		1	0.0260027	VBASS		1	0.0260027	VBASS		1	0.0260027	VBASS
0.997931	0.0259623	VBASS		1	0.0260162	VBASS		1	0.0260162	VBASS		1	0.0260162	VBASS
0.997932	0.0259758	VBASS		1	0.0260296	VBASS		1	0.0260296	VBASS		1	0.0260296	VBASS
0.997933	0.0259892	VBASS		1	0.0260431	VBASS		1	0.0260431	VBASS		1	0.0260431	VBASS
0.997934	0.0260027	VBASS		1	0.0260565	VBASS		1	0.0260565	VBASS		1	0.0260565	VBASS
0.997935	0.0260162	VBASS		1	0.02607	VBASS		1	0.02607	VBASS		1	0.02607	VBASS
0.997936	0.0260296	VBASS		1	0.0260834	VBASS		1	0.0260834	VBASS		1	0.0260834	VBASS
0.997937	0.0260431	VBASS		1	0.0260969	VBASS		1	0.0260969	VBASS		1	0.0260969	VBASS
0.997938	0.0260565	VBASS		1	0.0261104	VBASS		1	0.0261104	VBASS		1	0.0261104	VBASS
0.997939	0.02607	VBASS		1	0.0261238	VBASS		1	0.0261238	VBASS		1	0.0261238	VBASS
0.99794	0.0260834	VBASS		1	0.0261373	VBASS		1	0.0261373	VBASS		1	0.0261373	VBASS
0.997941	0.0260969	VBASS		1	0.0261507	VBASS		1	0.0261507	VBASS		1	0.0261507	VBASS
0.997942	0.0261104	VBASS		1	0.0261642	VBASS		1	0.0261642	VBASS		1	0.0261642	VBASS
0.997943	0.0261238	VBASS		1	0.0261777	VBASS		1	0.0261777	VBASS		1	0.0261777	VBASS
0.997945	0.0261373	VBASS		1	0.0261911	VBASS		1	0.0261911	VBASS		1	0.0261911	VBASS
0.997946	0.0261507	VBASS		1	0.0262046	VBASS		1	0.0262046	VBASS		1	0.0262046	VBASS
0.997947	0.0261642	VBASS		1	0.026218	VBASS		1	0.026218	VBASS		1	0.026218	VBASS
0.997948	0.0261777	VBASS		1	0.0262315	VBASS		1	0.0262315	VBASS		1	0.0262315	VBASS
0.997949	0.0261911	VBASS		1	0.026245	VBASS		1	0.026245	VBASS		1	0.026245	VBASS
0.99795	0.0262046	VBASS		1	0.0262584	VBASS		1	0.0262584	VBASS		1	0.0262584	VBASS
0.997439	0.0262046	VBASS		1	0.0262719	VBASS		1	0.0262719	VBASS		1	0.0262719	VBASS
0.99744	0.026218	VBASS		1	0.0262853	VBASS		1	0.0262853	VBASS		1	0.0262853	VBASS
0.997441	0.0262315	VBASS		1	0.0262988	VBASS		1	0.0262988	VBASS		1	0.0262988	VBASS
0.997442	0.026245	VBASS		1	0.0263122	VBASS		1	0.0263122	VBASS		1	0.0263122	VBASS
0.997444	0.0262584	VBASS		1	0.0263257	VBASS		1	0.0263257	VBASS		1	0.0263257	VBASS
0.997445	0.0262719	VBASS		1	0.0263392	VBASS		1	0.0263392	VBASS		1	0.0263392	VBASS
0.997446	0.0262853	VBASS		1	0.0263526	VBASS		1	0.0263526	VBASS		1	0.0263526	VBASS
0.997448	0.0262988	VBASS		1	0.0263661	VBASS		1	0.0263661	VBASS		1	0.0263661	VBASS
0.997449	0.0263122	VBASS		1	0.0263795	VBASS		1	0.0263795	VBASS		1	0.0263795	VBASS
0.99745	0.0263257	VBASS		1	0.026393	VBASS		1	0.026393	VBASS		1	0.026393	VBASS
0.997452	0.0263392	VBASS		1	0.0264065	VBASS		1	0.0264065	VBASS		1	0.0264065	VBASS
0.997453	0.0263526	VBASS		1	0.0264199	VBASS		1	0.0264199	VBASS		1	0.0264199	VBASS
0.997454	0.0263661	VBASS		1	0.0264334	VBASS		1	0.0264334	VBASS		1	0.0264334	VBASS
0.997455	0.0263795	VBASS		1	0.0264468	VBASS		1	0.0264468	VBASS		1	0.0264468	VBASS
0.997457	0.026393	VBASS		1	0.0264603	VBASS		1	0.0264603	VBASS		1	0.0264603	VBASS
0.997458	0.0264065	VBASS		1	0.0264738	VBASS		1	0.0264738	VBASS		1	0.0264738	VBASS
0.997459	0.0264199	VBASS		1	0.0264872	VBASS		1	0.0264872	VBASS		1	0.0264872	VBASS
0.997461	0.0264334	VBASS		1	0.0265007	VBASS		1	0.0265007	VBASS		1	0.0265007	VBASS
0.997462	0.0264468	VBASS		1	0.0265141	VBASS		1	0.0265141	VBASS		1	0.0265141	VBASS
0.997463	0.0264603	VBASS		1	0.0265276	VBASS		1	0.0265276	VBASS		1	0.0265276	VBASS
0.997465	0.0264738	VBASS		1	0.026541	VBASS		1	0.026541	VBASS		1	0.026541	VBASS
0.997466	0.0264872	VBASS		1	0.0265545	VBASS		1	0.0265545	VBASS		1	0.0265545	VBASS
0.997467	0.0265007	VBASS		1	0.026568	VBASS		1	0.026568	VBASS		1	0.026568	VBASS
0.997468	0.0265141	VBASS		1	0.0265814	VBASS		1	0.0265814	VBASS		1	0.0265814	VBASS
0.99747	0.0265276	VBASS		1	0.0265949	VBASS		1	0.0265949	VBASS		1	0.0265949	VBASS
0.997471	0.026541	VBASS		1	0.0266083	VBASS		1	0.0266083	VBASS		1	0.0266083	VBASS
0.997472	0.0265545	VBASS		1	0.0266218	VBASS		1	0.0266218	VBASS		1	0.0266218	VBASS
0.997473	0.026568	VBASS		1	0.0266353	VBASS		1	0.0266353	VBASS		1	0.0266353	VBASS
0.997475	0.0265814	VBASS		1	0.0266487	VBASS		1	0.0266487	VBASS		1	0.0266487	VBASS
0.997476	0.0265949	VBASS		1	0.0266622	VBASS		1	0.0266622	VBASS		1	0.0266622	VBASS
0.997477	0.0266083	VBASS		1	0.0266756	VBASS		1	0.0266756	VBASS		1	0.0266756	VBASS
0.997479	0.0266218	VBASS		1	0.0266891	VBASS		1	0.0266891	VBASS		1	0.0266891	VBASS
0.99748	0.0266353	VBASS		1	0.0267026	VBASS		1	0.0267026	VBASS		1	0.0267026	VBASS
0.997481	0.0266487	VBASS		1	0.026716	VBASS		1	0.026716	VBASS		1	0.026716	VBASS
0.997482	0.0266622	VBASS		1	0.0267295	VBASS		1	0.0267295	VBASS		1	0.0267295	VBASS
0.997484	0.0266756	VBASS		1	0.0267429	VBASS		1	0.0267429	VBASS		1	0.0267429	VBASS
0.997485	0.0266891	VBASS		1	0.0267564	VBASS		1	0.0267564	VBASS		1	0.0267564	VBASS
0.997486	0.0267026	VBASS		1	0.0267699	VBASS		1	0.0267699	VBASS		1	0.0267699	VBASS
0.997487	0.026716	VBASS		1	0.0267833	VBASS		1	0.0267833	VBASS		1	0.0267833	VBASS
0.997489	0.0267295	VBASS		1	0.0267968	VBASS		1	0.0267968	VBASS		1	0.0267968	VBASS
0.996988	0.0267295	VBASS		1	0.0268102	VBASS		1	0.0268102	VBASS		1	0.0268102	VBASS
0.996989	0.0267429	VBASS		1	0.0268237	VBASS		1	0.0268237	VBASS		1	0.0268237	VBASS
0.996991	0.0267564	VBASS		1	0.0268371	VBASS		1	0.0268371	VBASS		1	0.0268371	VBASS
0.996992	0.0267699	VBASS		1	0.0268506	VBASS		1	0.0268506	VBASS		1	0.0268506	VBASS
0.996994	0.0267833	VBASS		1	0.0268641	VBASS		1	0.0268641	VBASS		1	0.0268641	VBASS
0.996995	0.0267968	VBASS		1	0.0268775	VBASS		1	0.0268775	VBASS		1	0.0268775	VBASS
0.996997	0.0268102	VBASS		1	0.026891	VBASS		1	0.026891	VBASS		1	0.026891	VBASS
[truncated: 171,611 more rows]

## Sheet: Fig.2b
Sample Size: 2645					Sample Size: 5000					Sample Size: 10000					Sample Size: 20000
recall	mut.rate	mut.rate.rank	model.name		recall	mut.rate	mut.rate.rank	model.name		recall	mut.rate	mut.rate.rank	model.name		recall	mut.rate	mut.rate.rank	model.name
0.68	7.31239e-05	0.999248	extTADA.FDR.0.05		0.89	7.31239e-05	0.999248	extTADA.FDR.0.05		0.75	2.60909e-05	0.977235	extTADA.FDR.0.05		0.99	1.44764e-05	0.913654	extTADA.FDR.0.05
0.5	4.72434e-05	0.994685	extTADA.FDR.0.05		0.85	6.38927e-05	0.998195	extTADA.FDR.0.05		0.99	7.31239e-05	0.999248	extTADA.FDR.0.05		0.89	1.8449e-05	0.950459	extTADA.FDR.0.05
0.62	6.38927e-05	0.998195	extTADA.FDR.0.05		0.76	4.72434e-05	0.994685	extTADA.FDR.0.05		0.96	6.38927e-05	0.998195	extTADA.FDR.0.05		0.97	1.87896e-05	0.952264	extTADA.FDR.0.05
0.08	8.18735e-06	0.757308	extTADA.FDR.0.05		0.39	1.52209e-05	0.92273	extTADA.FDR.0.05		0.94	4.48997e-05	0.993782	extTADA.FDR.0.05		0.99	2.20677e-05	0.966906	extTADA.FDR.0.05
0.11	1.52209e-05	0.92273	extTADA.FDR.0.05		0.43	1.52046e-05	0.922579	extTADA.FDR.0.05		0.6	1.52209e-05	0.92273	extTADA.FDR.0.05		0.97	2.50552e-05	0.97543	extTADA.FDR.0.05
0.16	1.52046e-05	0.922579	extTADA.FDR.0.05		0.75	2.20677e-05	0.966906	extTADA.FDR.0.05		0.96	2.20677e-05	0.966906	extTADA.FDR.0.05		1	2.80107e-05	0.981397	extTADA.FDR.0.05
0.51	2.20677e-05	0.966906	extTADA.FDR.0.05		0.18	8.18735e-06	0.757308	extTADA.FDR.0.05		0.83	1.56994e-05	0.927142	extTADA.FDR.0.05		0.98	3.19948e-05	0.986461	extTADA.FDR.0.05
0.48	2.80107e-05	0.981397	extTADA.FDR.0.05		0.69	2.80107e-05	0.981397	extTADA.FDR.0.05		0.79	1.52046e-05	0.922579	extTADA.FDR.0.05		0.99	3.50639e-05	0.989169	extTADA.FDR.0.05
0.21	2.16851e-05	0.966103	extTADA.FDR.0.05		0.3	1.09376e-05	0.848368	extTADA.FDR.0.05		0.78	1.09376e-05	0.848368	extTADA.FDR.0.05		1	4.36882e-05	0.99308	extTADA.FDR.0.05
0.18	2.04221e-05	0.960788	extTADA.FDR.0.05		0.47	2.04221e-05	0.960788	extTADA.FDR.0.05		0.95	4.72434e-05	0.994685	extTADA.FDR.0.05		1	4.6803e-05	0.994484	extTADA.FDR.0.05
0.32	2.60309e-05	0.976984	extTADA.FDR.0.05		0.41	1.30105e-05	0.891741	extTADA.FDR.0.05		0.91	2.80107e-05	0.981397	extTADA.FDR.0.05		1	4.72434e-05	0.994685	extTADA.FDR.0.05
0.08	4.5227e-06	0.519932	extTADA.FDR.0.05		0.59	1.56994e-05	0.927142	extTADA.FDR.0.05		0.94	4.36882e-05	0.99308	extTADA.FDR.0.05		1	4.84854e-05	0.995036	extTADA.FDR.0.05
0.1	1.09376e-05	0.848368	extTADA.FDR.0.05		0.32	1.29008e-05	0.889686	extTADA.FDR.0.05		0.7	1.09191e-05	0.847866	extTADA.FDR.0.05		0.98	5.50216e-05	0.996791	extTADA.FDR.0.05
0.1	7.08546e-06	0.706413	extTADA.FDR.0.05		0.2	1.00854e-05	0.8244	extTADA.FDR.0.05		0.82	1.65301e-05	0.935867	extTADA.FDR.0.05		1	5.90463e-05	0.997543	extTADA.FDR.0.05
0.19	1.30105e-05	0.891741	extTADA.FDR.0.05		0.76	4.84854e-05	0.995036	extTADA.FDR.0.05		0.98	4.84854e-05	0.995036	extTADA.FDR.0.05		1	7.31239e-05	0.999248	extTADA.FDR.0.05
0.07	1.14511e-05	0.861455	extTADA.FDR.0.05		0.35	1.09191e-05	0.847866	extTADA.FDR.0.05		0.84	2.44266e-05	0.973675	extTADA.FDR.0.05		0.97	2.06346e-05	0.96149	extTADA.FDR.0.05
0.12	9.07574e-06	0.791305	extTADA.FDR.0.05		0.17	4.5227e-06	0.519932	extTADA.FDR.0.05		0.77	2.60309e-05	0.976984	extTADA.FDR.0.05		0.94	1.09376e-05	0.848368	extTADA.FDR.0.05
0.08	6.91126e-06	0.695783	extTADA.FDR.0.05		0.67	3.50639e-05	0.989169	extTADA.FDR.0.05		0.92	5.90463e-05	0.997543	extTADA.FDR.0.05		1	2.79657e-05	0.981347	extTADA.FDR.0.05
0.19	1.65301e-05	0.935867	extTADA.FDR.0.05		0.22	4.97155e-06	0.559444	extTADA.FDR.0.05		0.93	2.96088e-05	0.983954	extTADA.FDR.0.05		0.98	3.27759e-05	0.987364	extTADA.FDR.0.05
0.24	1.56994e-05	0.927142	extTADA.FDR.0.05		0.49	2.16851e-05	0.966103	extTADA.FDR.0.05		0.61	1.20112e-05	0.873189	extTADA.FDR.0.05		0.93	1.09191e-05	0.847866	extTADA.FDR.0.05
0.08	1.29008e-05	0.889686	extTADA.FDR.0.05		0.18	6.91126e-06	0.695783	extTADA.FDR.0.05		0.65	1.29008e-05	0.889686	extTADA.FDR.0.05		1	2.96088e-05	0.983954	extTADA.FDR.0.05
0.05	1.47287e-05	0.916512	extTADA.FDR.0.05		0.16	9.63359e-06	0.81066	extTADA.FDR.0.05		0.46	6.91126e-06	0.695783	extTADA.FDR.0.05		0.97	2.16851e-05	0.966103	extTADA.FDR.0.05
0.09	1.41894e-05	0.909693	extTADA.FDR.0.05		0.17	7.08546e-06	0.706413	extTADA.FDR.0.05		0.91	3.27759e-05	0.987364	extTADA.FDR.0.05		0.99	1.56994e-05	0.927142	extTADA.FDR.0.05
0.07	1.00854e-05	0.8244	extTADA.FDR.0.05		0.22	9.07574e-06	0.791305	extTADA.FDR.0.05		0.28	4.97155e-06	0.559444	extTADA.FDR.0.05		0.93	1.82798e-05	0.949406	extTADA.FDR.0.05
0.48	2.96088e-05	0.983954	extTADA.FDR.0.05		0.73	4.36882e-05	0.99308	extTADA.FDR.0.05		0.86	2.03794e-05	0.960638	extTADA.FDR.0.05		0.85	1.43946e-05	0.9124	extTADA.FDR.0.05
0.12	1.09191e-05	0.847866	extTADA.FDR.0.05		0.35	1.2331e-05	0.879055	extTADA.FDR.0.05		0.62	1.52923e-05	0.923432	extTADA.FDR.0.05		0.91	1.1515e-05	0.862959	extTADA.FDR.0.05
0.03	1.48793e-06	0.178358	extTADA.FDR.0.05		0.18	1.06832e-05	0.841197	extTADA.FDR.0.05		0.61	1.15617e-05	0.864163	extTADA.FDR.0.05		0.83	1.22021e-05	0.876849	extTADA.FDR.0.05
0.04	3.70896e-06	0.435993	extTADA.FDR.0.05		0.43	1.52923e-05	0.923432	extTADA.FDR.0.05		0.34	7.07087e-06	0.705561	extTADA.FDR.0.05		0.96	1.88958e-05	0.952665	extTADA.FDR.0.05
0.1	4.82838e-06	0.547811	extTADA.FDR.0.05		0.52	2.60309e-05	0.976984	extTADA.FDR.0.05		0.75	1.87896e-05	0.952264	extTADA.FDR.0.05		0.94	1.65301e-05	0.935867	extTADA.FDR.0.05
0.08	4.97155e-06	0.559444	extTADA.FDR.0.05		0.61	1.65301e-05	0.935867	extTADA.FDR.0.05		0.58	1.44555e-05	0.913403	extTADA.FDR.0.05		0.83	1.19719e-05	0.872487	extTADA.FDR.0.05
0.1	6.26581e-06	0.656321	extTADA.FDR.0.05		0.14	7.9927e-06	0.748684	extTADA.FDR.0.05		0.83	1.44764e-05	0.913654	extTADA.FDR.0.05		0.92	1.41894e-05	0.909693	extTADA.FDR.0.05
0.05	7.07087e-06	0.705561	extTADA.FDR.0.05		0.29	1.47287e-05	0.916512	extTADA.FDR.0.05		0.45	1.47287e-05	0.916512	extTADA.FDR.0.05		0.93	1.6025e-05	0.930301	extTADA.FDR.0.05
0.04	2.68603e-06	0.316903	extTADA.FDR.0.05		0.29	1.41894e-05	0.909693	extTADA.FDR.0.05		0.59	9.07574e-06	0.791305	extTADA.FDR.0.05		0.78	9.17023e-06	0.794815	extTADA.FDR.0.05
0.05	7.64144e-06	0.734142	extTADA.FDR.0.05		0.83	5.50216e-05	0.996791	extTADA.FDR.0.05		0.45	7.64144e-06	0.734142	extTADA.FDR.0.05		0.92	1.85127e-05	0.95086	extTADA.FDR.0.05
0.08	8.66413e-06	0.776062	extTADA.FDR.0.05		0.12	3.70896e-06	0.435993	extTADA.FDR.0.05		0.51	1.42618e-05	0.910695	extTADA.FDR.0.05		0.98	2.65375e-05	0.978238	extTADA.FDR.0.05
0.03	3.98707e-06	0.467332	extTADA.FDR.0.05		0.17	4.82838e-06	0.547811	extTADA.FDR.0.05		0.54	1.14511e-05	0.861455	extTADA.FDR.0.05		0.98	2.03794e-05	0.960638	extTADA.FDR.0.05
0.07	9.63359e-06	0.81066	extTADA.FDR.0.05		0.43	2.00109e-05	0.958482	extTADA.FDR.0.05		0.55	8.96546e-06	0.787444	extTADA.FDR.0.05		0.8	1.18351e-05	0.869578	extTADA.FDR.0.05
0.04	4.58273e-06	0.525949	extTADA.FDR.0.05		0.13	7.07087e-06	0.705561	extTADA.FDR.0.05		0.86	2.06346e-05	0.96149	extTADA.FDR.0.05		0.92	1.60514e-05	0.930703	extTADA.FDR.0.05
0.03	5.21003e-06	0.580153	extTADA.FDR.0.05		0.21	6.26581e-06	0.656321	extTADA.FDR.0.05		0.53	1.04003e-05	0.833877	extTADA.FDR.0.05		0.9	1.44555e-05	0.913403	extTADA.FDR.0.05
0.03	4.56524e-06	0.524294	extTADA.FDR.0.05		0.48	1.82798e-05	0.949406	extTADA.FDR.0.05		0.31	4.5227e-06	0.519932	extTADA.FDR.0.05		0.91	1.41932e-05	0.909743	extTADA.FDR.0.05
0.04	6.07969e-06	0.644687	extTADA.FDR.0.05		0.14	8.66413e-06	0.776062	extTADA.FDR.0.05		0.37	8.18735e-06	0.757308	extTADA.FDR.0.05		0.96	2.44266e-05	0.973675	extTADA.FDR.0.05
0.04	5.69382e-06	0.618162	extTADA.FDR.0.05		0.12	6.07969e-06	0.644687	extTADA.FDR.0.05		0.51	1.33674e-05	0.897909	extTADA.FDR.0.05		0.94	1.76374e-05	0.944893	extTADA.FDR.0.05
0.26	1.44764e-05	0.913654	extTADA.FDR.0.05		0.14	5.69382e-06	0.618162	extTADA.FDR.0.05		0.93	5.50216e-05	0.996791	extTADA.FDR.0.05		0.94	1.65616e-05	0.936319	extTADA.FDR.0.05
0.08	1.22021e-05	0.876849	extTADA.FDR.0.05		0.05	3.98707e-06	0.467332	extTADA.FDR.0.05		0.59	1.43946e-05	0.9124	extTADA.FDR.0.05		0.79	6.42315e-06	0.666349	extTADA.FDR.0.05
0.09	1.08294e-05	0.845058	extTADA.FDR.0.05		0.06	3.98855e-06	0.467583	extTADA.FDR.0.05		0.53	9.63359e-06	0.81066	extTADA.FDR.0.05		0.81	8.96546e-06	0.787444	extTADA.FDR.0.05
0.14	1.2331e-05	0.879055	extTADA.FDR.0.05		0.09	6.87352e-06	0.693125	extTADA.FDR.0.05		0.66	1.76374e-05	0.944893	extTADA.FDR.0.05		0.79	7.72826e-06	0.738154	extTADA.FDR.0.05
0.15	1.28791e-05	0.889385	extTADA.FDR.0.05		0.62	2.06346e-05	0.96149	extTADA.FDR.0.05		0.51	8.66413e-06	0.776062	extTADA.FDR.0.05		0.88	1.2331e-05	0.879055	extTADA.FDR.0.05
0.06	7.339e-06	0.7192	extTADA.FDR.0.05		0.34	1.22021e-05	0.876849	extTADA.FDR.0.05		0.45	7.53789e-06	0.728877	extTADA.FDR.0.05		0.95	1.52209e-05	0.92273	extTADA.FDR.0.05
0.58	4.36882e-05	0.99308	extTADA.FDR.0.05		0.05	5.66083e-06	0.615554	extTADA.FDR.0.05		0.64	1.22021e-05	0.876849	extTADA.FDR.0.05		0.86	1.38395e-05	0.904277	extTADA.FDR.0.05
0.02	8.1346e-06	0.755152	extTADA.FDR.0.05		0.14	7.64144e-06	0.734142	extTADA.FDR.0.05		0.52	1.00854e-05	0.8244	extTADA.FDR.0.05		0.76	7.21412e-06	0.713383	extTADA.FDR.0.05
0.14	1.52923e-05	0.923432	extTADA.FDR.0.05		0.31	1.08294e-05	0.845058	extTADA.FDR.0.05		0.53	7.94315e-06	0.746528	extTADA.FDR.0.05		0.94	2.60309e-05	0.976984	extTADA.FDR.0.05
0.03	5.56348e-06	0.608284	extTADA.FDR.0.05		0.14	7.339e-06	0.7192	extTADA.FDR.0.05		0.46	8.25538e-06	0.760317	extTADA.FDR.0.05		0.99	2.08402e-05	0.962644	extTADA.FDR.0.05
0.09	8.96686e-06	0.787494	extTADA.FDR.0.05		0.35	1.28791e-05	0.889385	extTADA.FDR.0.05		0.48	8.04117e-06	0.751141	extTADA.FDR.0.05		0.86	1.10205e-05	0.850073	extTADA.FDR.0.05
0.08	8.96546e-06	0.787444	extTADA.FDR.0.05		0.68	2.96088e-05	0.983954	extTADA.FDR.0.05		0.4	6.54577e-06	0.674422	extTADA.FDR.0.05		0.94	2.04221e-05	0.960788	extTADA.FDR.0.05
0.06	1.06832e-05	0.841197	extTADA.FDR.0.05		0.25	1.14511e-05	0.861455	extTADA.FDR.0.05		0.64	1.2331e-05	0.879055	extTADA.FDR.0.05		0.95	1.83651e-05	0.950008	extTADA.FDR.0.05
0.22	1.76374e-05	0.944893	extTADA.FDR.0.05		0.12	8.1346e-06	0.755152	extTADA.FDR.0.05		0.37	7.70356e-06	0.7369	extTADA.FDR.0.05		0.9	1.37161e-05	0.902723	extTADA.FDR.0.05
0.02	7.4058e-06	0.723011	extTADA.FDR.0.05		0.34	1.20112e-05	0.873189	extTADA.FDR.0.05		0.88	2.65375e-05	0.978238	extTADA.FDR.0.05		0.63	7.66166e-06	0.735045	extTADA.FDR.0.05
0.01	7.7693e-06	0.739808	extTADA.FDR.0.05		0.24	1.15071e-05	0.862759	extTADA.FDR.0.05		0.21	5.46001e-06	0.59991	extTADA.FDR.0.05		0.95	1.58711e-05	0.928597	extTADA.FDR.0.05
0.14	1.15071e-05	0.862759	extTADA.FDR.0.05		0.12	7.4058e-06	0.723011	extTADA.FDR.0.05		0.36	3.70896e-06	0.435993	extTADA.FDR.0.05		0.79	1.17722e-05	0.868325	extTADA.FDR.0.05
0.02	9.13013e-06	0.793211	extTADA.FDR.0.05		0.67	1.44764e-05	0.913654	extTADA.FDR.0.05		0.68	1.32758e-05	0.896355	extTADA.FDR.0.05		0.99	4.48997e-05	0.993782	extTADA.FDR.0.05
0.1	1.33674e-05	0.897909	extTADA.FDR.0.05		0.71	4.6803e-05	0.994484	extTADA.FDR.0.05		0.19	3.66465e-06	0.430627	extTADA.FDR.0.05		0.71	8.32262e-06	0.762874	extTADA.FDR.0.05
0.07	1.50161e-05	0.920072	extTADA.FDR.0.05		0.23	8.96546e-06	0.787444	extTADA.FDR.0.05		0.18	4.15452e-06	0.484631	extTADA.FDR.0.05		0.87	1.25898e-05	0.883769	extTADA.FDR.0.05
0.13	1.15048e-05	0.862709	extTADA.FDR.0.05		0.16	3.8196e-06	0.448478	extTADA.FDR.0.05		0.26	4.82838e-06	0.547811	extTADA.FDR.0.05		0.73	6.08353e-06	0.645038	extTADA.FDR.0.05
0.14	1.6025e-05	0.930301	extTADA.FDR.0.05		0.1	9.13013e-06	0.793211	extTADA.FDR.0.05		0.64	1.19719e-05	0.872487	extTADA.FDR.0.05		0.8	1.47287e-05	0.916512	extTADA.FDR.0.05
0.04	7.9927e-06	0.748684	extTADA.FDR.0.05		0.3	1.44555e-05	0.913403	extTADA.FDR.0.05		0.9	2.79657e-05	0.981347	extTADA.FDR.0.05		0.64	5.27223e-06	0.584767	extTADA.FDR.0.05
0.1	6.54577e-06	0.674422	extTADA.FDR.0.05		0.15	1.17722e-05	0.868325	extTADA.FDR.0.05		0.45	9.29882e-06	0.798426	extTADA.FDR.0.05		0.9	1.4152e-05	0.909191	extTADA.FDR.0.05
0.05	3.8196e-06	0.448478	extTADA.FDR.0.05		0.55	2.70953e-05	0.979792	extTADA.FDR.0.05		0.65	1.07535e-05	0.843354	extTADA.FDR.0.05		0.75	8.74864e-06	0.779822	extTADA.FDR.0.05
0.18	1.59912e-05	0.92975	extTADA.FDR.0.05		0.26	1.15048e-05	0.862709	extTADA.FDR.0.05		0.28	4.87121e-06	0.551121	extTADA.FDR.0.05		0.89	1.43503e-05	0.911698	extTADA.FDR.0.05
0.2	1.82798e-05	0.949406	extTADA.FDR.0.05		0.45	1.76374e-05	0.944893	extTADA.FDR.0.05		0.27	4.57394e-06	0.525197	extTADA.FDR.0.05		0.51	3.70896e-06	0.435993	extTADA.FDR.0.05
0.03	2.76694e-06	0.326831	extTADA.FDR.0.05		0.3	1.32495e-05	0.896054	extTADA.FDR.0.05		0.24	4.68133e-06	0.535576	extTADA.FDR.0.05		0.6	5.2374e-06	0.581959	extTADA.FDR.0.05
0.04	5.46001e-06	0.59991	extTADA.FDR.0.05		0.04	8.82532e-07	0.101239	extTADA.FDR.0.05		0.29	4.74287e-06	0.540942	extTADA.FDR.0.05		0.63	5.09656e-06	0.569172	extTADA.FDR.0.05
0.32	2.70953e-05	0.979792	extTADA.FDR.0.05		0.05	1.82986e-06	0.216768	extTADA.FDR.0.05		0.27	5.69382e-06	0.618162	extTADA.FDR.0.05		0.78	1.08191e-05	0.844808	extTADA.FDR.0.05
0.01	8.82532e-07	0.101239	extTADA.FDR.0.05		0.04	1.48793e-06	0.178358	extTADA.FDR.0.05		0.23	5.10898e-06	0.570626	extTADA.FDR.0.05		0.98	1.47139e-05	0.916261	extTADA.FDR.0.05
0	8.57266e-07	0.0973274	extTADA.FDR.0.05		0.35	1.38395e-05	0.904277	extTADA.FDR.0.05		0.61	1.01158e-05	0.825553	extTADA.FDR.0.05		0.9	1.17336e-05	0.867573	extTADA.FDR.0.05
0.01	1.01502e-06	0.120042	extTADA.FDR.0.05		0.59	1.85127e-05	0.95086	extTADA.FDR.0.05		0.51	6.22859e-06	0.653362	extTADA.FDR.0.05		0.89	1.05296e-05	0.836985	extTADA.FDR.0.05
0.01	1.03205e-06	0.122599	extTADA.FDR.0.05		0.03	2.2039e-06	0.260442	extTADA.FDR.0.05		0.79	2.23726e-05	0.967858	extTADA.FDR.0.05		0.97	1.52046e-05	0.922579	extTADA.FDR.0.05
0.01	1.07803e-06	0.128466	extTADA.FDR.0.05		0.38	1.6444e-05	0.935065	extTADA.FDR.0.05		0.34	5.21003e-06	0.580153	extTADA.FDR.0.05		0.65	7.81864e-06	0.741864	extTADA.FDR.0.05
0.02	1.40798e-06	0.16858	extTADA.FDR.0.05		0.09	2.76175e-06	0.325879	extTADA.FDR.0.05		0.61	1.43503e-05	0.911698	extTADA.FDR.0.05		0.74	7.9927e-06	0.748684	extTADA.FDR.0.05
0.01	1.82986e-06	0.216768	extTADA.FDR.0.05		0.09	2.74971e-06	0.324525	extTADA.FDR.0.05		0.51	1.25898e-05	0.883769	extTADA.FDR.0.05		0.74	8.04117e-06	0.751141	extTADA.FDR.0.05
0	2.78806e-06	0.329038	extTADA.FDR.0.05		0.37	1.59912e-05	0.92975	extTADA.FDR.0.05		0.75	1.47139e-05	0.916261	extTADA.FDR.0.05		0.88	1.12697e-05	0.856742	extTADA.FDR.0.05
0.01	1.80278e-06	0.213408	extTADA.FDR.0.05		0.13	3.18886e-06	0.376724	extTADA.FDR.0.05		0.91	4.6803e-05	0.994484	extTADA.FDR.0.05		0.39	3.18886e-06	0.376724	extTADA.FDR.0.05
0	2.2039e-06	0.260442	extTADA.FDR.0.05		0.61	2.03794e-05	0.960638	extTADA.FDR.0.05		0.4	7.9927e-06	0.748684	extTADA.FDR.0.05		0.84	1.09802e-05	0.84922	extTADA.FDR.0.05
0.01	2.68444e-06	0.316552	extTADA.FDR.0.05		0.33	1.42618e-05	0.910695	extTADA.FDR.0.05		0.24	4.77667e-06	0.543549	extTADA.FDR.0.05		0.43	2.97764e-06	0.350449	extTADA.FDR.0.05
0	2.54743e-06	0.300757	extTADA.FDR.0.05		0.1	4.15452e-06	0.484631	extTADA.FDR.0.05		0.22	5.90051e-06	0.631901	extTADA.FDR.0.05		0.9	6.22859e-06	0.653362	extTADA.FDR.0.05
0.03	3.03834e-06	0.358271	extTADA.FDR.0.05		0.17	3.12866e-06	0.369403	extTADA.FDR.0.05		0.35	6.42315e-06	0.666349	extTADA.FDR.0.05		0.44	3.43765e-06	0.406559	extTADA.FDR.0.05
0.02	2.35916e-06	0.279045	extTADA.FDR.0.05		0.03	1.48532e-06	0.178057	extTADA.FDR.0.05		0.51	8.22422e-06	0.758863	extTADA.FDR.0.05		0.75	6.91126e-06	0.695783	extTADA.FDR.0.05
0.02	2.76175e-06	0.325879	extTADA.FDR.0.05		0.09	4.87121e-06	0.551121	extTADA.FDR.0.05		0.62	1.30105e-05	0.891741	extTADA.FDR.0.05		0.59	4.74287e-06	0.540942	extTADA.FDR.0.05
0.03	3.15429e-06	0.372963	extTADA.FDR.0.05		0.18	4.57394e-06	0.525197	extTADA.FDR.0.05		0.39	7.71924e-06	0.737702	extTADA.FDR.0.05		0.56	5.80089e-06	0.625282	extTADA.FDR.0.05
0.02	2.74971e-06	0.324525	extTADA.FDR.0.05		0.24	4.74287e-06	0.540942	extTADA.FDR.0.05		0.37	8.7441e-06	0.779672	extTADA.FDR.0.05		0.93	1.81214e-05	0.948403	extTADA.FDR.0.05
0.04	2.97764e-06	0.350449	extTADA.FDR.0.05		0.01	2.78806e-06	0.329038	extTADA.FDR.0.05		0.53	1.50161e-05	0.920072	extTADA.FDR.0.05		0.77	8.34144e-06	0.763727	extTADA.FDR.0.05
0.01	3.7433e-06	0.440255	extTADA.FDR.0.05		0.15	2.68603e-06	0.316903	extTADA.FDR.0.05		0.11	1.48793e-06	0.178358	extTADA.FDR.0.05		0.84	1.46249e-05	0.915309	extTADA.FDR.0.05
0.03	3.18886e-06	0.376724	extTADA.FDR.0.05		0.23	4.57186e-06	0.525046	extTADA.FDR.0.05		0.34	6.38525e-06	0.663742	extTADA.FDR.0.05		0.37	3.1214e-06	0.3684	extTADA.FDR.0.05
0.04	4.15452e-06	0.484631	extTADA.FDR.0.05		0.21	4.75547e-06	0.541844	extTADA.FDR.0.05		0.63	1.59912e-05	0.92975	extTADA.FDR.0.05		0.66	6.88311e-06	0.693777	extTADA.FDR.0.05
0.02	3.12866e-06	0.369403	extTADA.FDR.0.05		0.12	2.90154e-06	0.341824	extTADA.FDR.0.05		0.69	1.28791e-05	0.889385	extTADA.FDR.0.05		0.8	9.08547e-06	0.791706	extTADA.FDR.0.05
0.02	3.85859e-06	0.453141	extTADA.FDR.0.05		0.16	6.08353e-06	0.645038	extTADA.FDR.0.05		0.8	1.85127e-05	0.95086	extTADA.FDR.0.05		0.93	1.30676e-05	0.892744	extTADA.FDR.0.05
0.02	4.1829e-06	0.487389	extTADA.FDR.0.05		0.13	4.01634e-06	0.471042	extTADA.FDR.0.05		0.49	9.29792e-06	0.798375	extTADA.FDR.0.05		0.87	1.08294e-05	0.845058	extTADA.FDR.0.05
0.03	3.69086e-06	0.433636	extTADA.FDR.0.05		0.12	7.71924e-06	0.737702	extTADA.FDR.0.05		0.68	9.74933e-06	0.813769	extTADA.FDR.0.05		0.59	4.58273e-06	0.525949	extTADA.FDR.0.05
0.03	5.10898e-06	0.570626	extTADA.FDR.0.05		0.18	5.14064e-06	0.573936	extTADA.FDR.0.05		0.71	1.6444e-05	0.935065	extTADA.FDR.0.05		0.7	7.94315e-06	0.746528	extTADA.FDR.0.05
0.07	4.34808e-06	0.50168	extTADA.FDR.0.05		0.5	2.23726e-05	0.967858	extTADA.FDR.0.05		0.51	8.32262e-06	0.762874	extTADA.FDR.0.05		0.69	8.09362e-06	0.753548	extTADA.FDR.0.05
0.04	4.87121e-06	0.551121	extTADA.FDR.0.05		0.2	6.22859e-06	0.653362	extTADA.FDR.0.05		0.7	2.00109e-05	0.958482	extTADA.FDR.0.05		0.74	6.95249e-06	0.69834	extTADA.FDR.0.05
0.07	3.99517e-06	0.468585	extTADA.FDR.0.05		0.07	4.58273e-06	0.525949	extTADA.FDR.0.05		0.44	9.08904e-06	0.791857	extTADA.FDR.0.05		0.74	7.00835e-06	0.702251	extTADA.FDR.0.05
0.03	4.73257e-06	0.539989	extTADA.FDR.0.05		0.04	4.56524e-06	0.524294	extTADA.FDR.0.05		0.71	1.12992e-05	0.857444	extTADA.FDR.0.05		0.75	4.41262e-06	0.508449	extTADA.FDR.0.05
0.09	1.32758e-05	0.896355	extTADA.FDR.0.05		0.31	1.32758e-05	0.896355	extTADA.FDR.0.05		0.52	1.06832e-05	0.841197	extTADA.FDR.0.05		0.83	8.54458e-06	0.77195	extTADA.FDR.0.05
0.04	5.12239e-06	0.57183	extTADA.FDR.0.05		0.11	5.21003e-06	0.580153	extTADA.FDR.0.05		0.66	1.1515e-05	0.862959	extTADA.FDR.0.05		0.62	4.82838e-06	0.547811	extTADA.FDR.0.05
0.1	4.57394e-06	0.525197	extTADA.FDR.0.05		0.13	8.22422e-06	0.758863	extTADA.FDR.0.05		0.75	1.82798e-05	0.949406	extTADA.FDR.0.05		0.85	1.1606e-05	0.864965	extTADA.FDR.0.05
0.11	4.74287e-06	0.540942	extTADA.FDR.0.05		0.22	7.86897e-06	0.74392	extTADA.FDR.0.05		0.4	3.12866e-06	0.369403	extTADA.FDR.0.05		0.36	3.54087e-06	0.416186	extTADA.FDR.0.05
0	9.02336e-07	0.103696	extTADA.FDR.0.05		0.12	5.61244e-06	0.611643	extTADA.FDR.0.05		0.41	9.13013e-06	0.793211	extTADA.FDR.0.05		0.91	1.43206e-05	0.911297	extTADA.FDR.0.05
0.4	3.50639e-05	0.989169	extTADA.FDR.0.05		0.14	6.65355e-06	0.680891	extTADA.FDR.0.05		0.37	9.0245e-06	0.78955	extTADA.FDR.0.05		0.78	8.96686e-06	0.787494	extTADA.FDR.0.05
0.11	4.57186e-06	0.525046	extTADA.FDR.0.05		0.08	5.02276e-06	0.563255	extTADA.FDR.0.05		0.28	3.18886e-06	0.376724	extTADA.FDR.0.05		0.7	9.01213e-06	0.789049	extTADA.FDR.0.05
0.02	4.51529e-06	0.51938	extTADA.FDR.0.05		0.19	9.29792e-06	0.798375	extTADA.FDR.0.05		0.61	1.37161e-05	0.902723	extTADA.FDR.0.05		0.6	5.66083e-06	0.615554	extTADA.FDR.0.05
0.02	5.80551e-06	0.625633	extTADA.FDR.0.05		0.14	5.56348e-06	0.608284	extTADA.FDR.0.05		0.41	6.26581e-06	0.656321	extTADA.FDR.0.05		0.92	1.26252e-05	0.884922	extTADA.FDR.0.05
0.12	4.75547e-06	0.541844	extTADA.FDR.0.05		0.17	6.42315e-06	0.666349	extTADA.FDR.0.05		0.54	1.38395e-05	0.904277	extTADA.FDR.0.05		0.63	4.69173e-06	0.536429	extTADA.FDR.0.05
0.04	5.76952e-06	0.623126	extTADA.FDR.0.05		0.28	1.19719e-05	0.872487	extTADA.FDR.0.05		0.6	1.2107e-05	0.875094	extTADA.FDR.0.05		0.77	5.66379e-06	0.615905	extTADA.FDR.0.05
0	1.48532e-06	0.178057	extTADA.FDR.0.05		0.29	1.15617e-05	0.864163	extTADA.FDR.0.05		0.24	4.41262e-06	0.508449	extTADA.FDR.0.05		0.87	1.5709e-05	0.927293	extTADA.FDR.0.05
0	1.3959e-06	0.166876	extTADA.FDR.0.05		0.28	9.74933e-06	0.813769	extTADA.FDR.0.05		0.56	1.17722e-05	0.868325	extTADA.FDR.0.05		0.91	1.29008e-05	0.889686	extTADA.FDR.0.05
0.02	1.48531e-06	0.178007	extTADA.FDR.0.05		0.16	8.96686e-06	0.787494	extTADA.FDR.0.05		0.28	4.57186e-06	0.525046	extTADA.FDR.0.05		0.39	2.6032e-06	0.307526	extTADA.FDR.0.05
0.03	6.74329e-06	0.685905	extTADA.FDR.0.05		0.3	1.37161e-05	0.902723	extTADA.FDR.0.05		0.26	4.56524e-06	0.524294	extTADA.FDR.0.05		0.85	1.06832e-05	0.841197	extTADA.FDR.0.05
0.06	6.08353e-06	0.645038	extTADA.FDR.0.05		0.1	7.7693e-06	0.739808	extTADA.FDR.0.05		0.24	4.75547e-06	0.541844	extTADA.FDR.0.05		0.72	6.94946e-06	0.69819	extTADA.FDR.0.05
0.01	2.03257e-06	0.239382	extTADA.FDR.0.05		0.15	7.25789e-06	0.71579	extTADA.FDR.0.05		0.57	1.41894e-05	0.909693	extTADA.FDR.0.05		0.93	1.10069e-05	0.849772	extTADA.FDR.0.05
0.06	7.66166e-06	0.735045	extTADA.FDR.0.05		0.29	1.12992e-05	0.857444	extTADA.FDR.0.05		0.13	3.7433e-06	0.440255	extTADA.FDR.0.05		0.53	2.39889e-06	0.283909	extTADA.FDR.0.05
0.02	6.87352e-06	0.693125	extTADA.FDR.0.05		0.29	1.10205e-05	0.850073	extTADA.FDR.0.05		0.46	7.08546e-06	0.706413	extTADA.FDR.0.05		0.5	3.13204e-06	0.369954	extTADA.FDR.0.05
0	2.14553e-06	0.253523	extTADA.FDR.0.05		0.33	1.4152e-05	0.909191	extTADA.FDR.0.05		0.24	6.87352e-06	0.693125	extTADA.FDR.0.05		0.9	1.61308e-05	0.931505	extTADA.FDR.0.05
0.04	7.63752e-06	0.733841	extTADA.FDR.0.05		0.25	1.20433e-05	0.87379	extTADA.FDR.0.05		0.22	5.12239e-06	0.57183	extTADA.FDR.0.05		0.89	1.20112e-05	0.873189	extTADA.FDR.0.05
0	2.36851e-06	0.280299	extTADA.FDR.0.05		0.17	9.08904e-06	0.791857	extTADA.FDR.0.05		0.16	3.76674e-06	0.443213	extTADA.FDR.0.05		0.81	7.18586e-06	0.711728	extTADA.FDR.0.05
0.05	5.61244e-06	0.611643	extTADA.FDR.0.05		0.2	9.08547e-06	0.791706	extTADA.FDR.0.05		0.26	4.69091e-06	0.536278	extTADA.FDR.0.05		0.65	5.76224e-06	0.622574	extTADA.FDR.0.05
0.06	8.04558e-06	0.751391	extTADA.FDR.0.05		0.28	1.33674e-05	0.897909	extTADA.FDR.0.05		0.31	2.92982e-06	0.345184	extTADA.FDR.0.05		0.49	2.76175e-06	0.325879	extTADA.FDR.0.05
0.06	7.71924e-06	0.737702	extTADA.FDR.0.05		0.24	1.2107e-05	0.875094	extTADA.FDR.0.05		0.13	3.98855e-06	0.467583	extTADA.FDR.0.05		0.23	2.78806e-06	0.329038	extTADA.FDR.0.05
0.04	8.7441e-06	0.779672	extTADA.FDR.0.05		0.63	3.19948e-05	0.986461	extTADA.FDR.0.05		0.24	4.73257e-06	0.539989	extTADA.FDR.0.05		0.88	1.2107e-05	0.875094	extTADA.FDR.0.05
0.07	7.53789e-06	0.728877	extTADA.FDR.0.05		0.19	1.05364e-05	0.837236	extTADA.FDR.0.05		0.31	5.20143e-06	0.579502	extTADA.FDR.0.05		0.64	7.86897e-06	0.74392	extTADA.FDR.0.05
0.14	6.22859e-06	0.653362	extTADA.FDR.0.05		0.23	1.18351e-05	0.869578	extTADA.FDR.0.05		0.29	3.67392e-06	0.431931	extTADA.FDR.0.05		0.8	1.09309e-05	0.848167	extTADA.FDR.0.05
0.14	7.79187e-06	0.740711	extTADA.FDR.0.05		0.35	1.43503e-05	0.911698	extTADA.FDR.0.05		0.19	5.75901e-06	0.622424	extTADA.FDR.0.05		0.87	9.29792e-06	0.798375	extTADA.FDR.0.05
0.05	2.90154e-06	0.341824	extTADA.FDR.0.05		0.24	1.50161e-05	0.920072	extTADA.FDR.0.05		0.82	2.08402e-05	0.962644	extTADA.FDR.0.05		0.4	3.61325e-06	0.425112	extTADA.FDR.0.05
0.08	8.25538e-06	0.760317	extTADA.FDR.0.05		0.35	1.61308e-05	0.931505	extTADA.FDR.0.05		0.33	4.01012e-06	0.470441	extTADA.FDR.0.05		0.64	7.07087e-06	0.705561	extTADA.FDR.0.05
0.09	7.94315e-06	0.746528	extTADA.FDR.0.05		0.37	1.43946e-05	0.9124	extTADA.FDR.0.05		0.19	3.36831e-06	0.397834	extTADA.FDR.0.05		0.82	9.29882e-06	0.798426	extTADA.FDR.0.05
0.02	3.3861e-06	0.40014	extTADA.FDR.0.05		0.15	6.54577e-06	0.674422	extTADA.FDR.0.05		0.65	1.23659e-05	0.880259	extTADA.FDR.0.05		0.78	8.86618e-06	0.784486	extTADA.FDR.0.05
0.02	3.35259e-06	0.395728	extTADA.FDR.0.05		0.28	1.25898e-05	0.883769	extTADA.FDR.0.05		0.29	4.97421e-06	0.559795	extTADA.FDR.0.05		0.58	4.5227e-06	0.519932	extTADA.FDR.0.05
0.06	8.37467e-06	0.764729	extTADA.FDR.0.05		0.46	1.47139e-05	0.916261	extTADA.FDR.0.05		0.3	4.60382e-06	0.528356	extTADA.FDR.0.05		0.65	4.57186e-06	0.525046	extTADA.FDR.0.05
0.03	3.83257e-06	0.450133	extTADA.FDR.0.05		0.39	1.6025e-05	0.930301	extTADA.FDR.0.05		0.37	8.04558e-06	0.751391	extTADA.FDR.0.05		0.86	9.89173e-06	0.818633	extTADA.FDR.0.05
0.03	3.79891e-06	0.446723	extTADA.FDR.0.05		0.75	5.90463e-05	0.997543	extTADA.FDR.0.05		0.65	1.44067e-05	0.912751	extTADA.FDR.0.05		0.86	1.00854e-05	0.8244	extTADA.FDR.0.05
0.08	8.22422e-06	0.758863	extTADA.FDR.0.05		0.38	1.59742e-05	0.929599	extTADA.FDR.0.05		0.75	1.59742e-05	0.929599	extTADA.FDR.0.05		0.85	1.15048e-05	0.862709	extTADA.FDR.0.05
0.04	3.92597e-06	0.460362	extTADA.FDR.0.05		0.39	1.44067e-05	0.912751	extTADA.FDR.0.05		0.7	1.08294e-05	0.845058	extTADA.FDR.0.05		0.8	6.13226e-06	0.647846	extTADA.FDR.0.05
0.01	3.98855e-06	0.467583	extTADA.FDR.0.05		0.06	2.76694e-06	0.326831	extTADA.FDR.0.05		0.38	7.24525e-06	0.714938	extTADA.FDR.0.05		0.68	8.1346e-06	0.755152	extTADA.FDR.0.05
0	3.95167e-06	0.463822	extTADA.FDR.0.05		0.35	1.45916e-05	0.914958	extTADA.FDR.0.05		0.33	5.95261e-06	0.63521	extTADA.FDR.0.05		0.66	5.21003e-06	0.580153	extTADA.FDR.0.05
0.06	3.73498e-06	0.439452	extTADA.FDR.0.05		0.08	3.66465e-06	0.430627	extTADA.FDR.0.05		0.31	6.62064e-06	0.679085	extTADA.FDR.0.05		0.74	6.53705e-06	0.673871	extTADA.FDR.0.05
0.04	3.67392e-06	0.431931	extTADA.FDR.0.05		0.34	1.5709e-05	0.927293	extTADA.FDR.0.05		0.4	7.79187e-06	0.740711	extTADA.FDR.0.05		0.77	8.18735e-06	0.757308	extTADA.FDR.0.05
0.03	4.54953e-06	0.522088	extTADA.FDR.0.05		0.16	2.92982e-06	0.345184	extTADA.FDR.0.05		0.29	6.38912e-06	0.664093	extTADA.FDR.0.05		0.81	1.45227e-05	0.914105	extTADA.FDR.0.05
0.02	4.01634e-06	0.471042	extTADA.FDR.0.05		0	4.99797e-07	0.0439753	extTADA.FDR.0.05		0.35	8.37467e-06	0.764729	extTADA.FDR.0.05		0.7	5.76952e-06	0.623126	extTADA.FDR.0.05
0.04	4.13948e-06	0.483227	extTADA.FDR.0.05		0.01	4.9104e-07	0.0427719	extTADA.FDR.0.05		0.77	2.50552e-05	0.97543	extTADA.FDR.0.05		0.72	4.75547e-06	0.541844	extTADA.FDR.0.05
0.03	4.50356e-06	0.517876	extTADA.FDR.0.05		0.01	7.5377e-07	0.0816828	extTADA.FDR.0.05		0.42	5.68482e-06	0.61746	extTADA.FDR.0.05		0.43	4.34808e-06	0.50168	extTADA.FDR.0.05
0.01	5.02276e-06	0.563255	extTADA.FDR.0.05		0.07	5.46001e-06	0.59991	extTADA.FDR.0.05		0.27	2.76694e-06	0.326831	extTADA.FDR.0.05		0.89	9.07574e-06	0.791305	extTADA.FDR.0.05
0.05	4.63366e-06	0.531013	extTADA.FDR.0.05		0	7.99482e-07	0.0890037	extTADA.FDR.0.05		0.29	5.77952e-06	0.623627	extTADA.FDR.0.05		0.71	5.56348e-06	0.608284	extTADA.FDR.0.05
0.01	4.68249e-06	0.535677	extTADA.FDR.0.05		0.71	4.48997e-05	0.993782	extTADA.FDR.0.05		0.24	6.42838e-06	0.6668	extTADA.FDR.0.05		0.82	1.14428e-05	0.861255	extTADA.FDR.0.05
0.06	1.03551e-05	0.832473	extTADA.FDR.0.05		0.01	8.57266e-07	0.0973274	extTADA.FDR.0.05		0.09	8.82532e-07	0.101239	extTADA.FDR.0.05		0.79	6.95492e-06	0.698441	extTADA.FDR.0.05
0.02	5.90051e-06	0.631901	extTADA.FDR.0.05		0.03	1.01502e-06	0.120042	extTADA.FDR.0.05		0.69	1.15071e-05	0.862759	extTADA.FDR.0.05		0.66	6.87352e-06	0.693125	extTADA.FDR.0.05
0.05	7.86897e-06	0.74392	extTADA.FDR.0.05		0	9.7909e-07	0.114526	extTADA.FDR.0.05		0.63	1.0141e-05	0.826455	extTADA.FDR.0.05		0.7	5.40357e-06	0.595547	extTADA.FDR.0.05
0.08	1.19719e-05	0.872487	extTADA.FDR.0.05		0.03	1.03205e-06	0.122599	extTADA.FDR.0.05		0.07	8.57266e-07	0.0973274	extTADA.FDR.0.05		0.68	5.20143e-06	0.579502	extTADA.FDR.0.05
0.03	5.66083e-06	0.615554	extTADA.FDR.0.05		0.04	1.07803e-06	0.128466	extTADA.FDR.0.05		0.19	2.76175e-06	0.325879	extTADA.FDR.0.05		0.47	2.38618e-06	0.282405	extTADA.FDR.0.05
0.03	5.76224e-06	0.622574	extTADA.FDR.0.05		0.04	1.40798e-06	0.16858	extTADA.FDR.0.05		0.12	1.40798e-06	0.16858	extTADA.FDR.0.05		0.55	4.31905e-06	0.499273	extTADA.FDR.0.05
0.09	9.29792e-06	0.798375	extTADA.FDR.0.05		0.13	4.68133e-06	0.535576	extTADA.FDR.0.05		0.11	1.38712e-06	0.165722	extTADA.FDR.0.05		0.9	1.28791e-05	0.889385	extTADA.FDR.0.05
0.02	5.80089e-06	0.625282	extTADA.FDR.0.05		0.02	1.09679e-06	0.130723	extTADA.FDR.0.05		0.63	9.52101e-06	0.806699	extTADA.FDR.0.05		0.89	1.32758e-05	0.896355	extTADA.FDR.0.05
0.09	1.14428e-05	0.861255	extTADA.FDR.0.05		0.05	1.51125e-06	0.181267	extTADA.FDR.0.05		0.13	1.80278e-06	0.213408	extTADA.FDR.0.05		0.76	5.95261e-06	0.63521	extTADA.FDR.0.05
0.04	5.80059e-06	0.625182	extTADA.FDR.0.05		0.03	1.24382e-06	0.149977	extTADA.FDR.0.05		0.81	1.88958e-05	0.952665	extTADA.FDR.0.05		0.77	8.33351e-06	0.763376	extTADA.FDR.0.05
0.03	6.02609e-06	0.639974	extTADA.FDR.0.05		0.01	1.56533e-06	0.187133	extTADA.FDR.0.05		0.15	1.82986e-06	0.216768	extTADA.FDR.0.05		0.74	1.03551e-05	0.832473	extTADA.FDR.0.05
0.06	6.59822e-06	0.677431	extTADA.FDR.0.05		0.05	1.70757e-06	0.20363	extTADA.FDR.0.05		0.77	2.16851e-05	0.966103	extTADA.FDR.0.05		0.88	1.01158e-05	0.825553	extTADA.FDR.0.05
0.02	6.38525e-06	0.663742	extTADA.FDR.0.05		0.03	1.84401e-06	0.218473	extTADA.FDR.0.05		0.22	2.2039e-06	0.260442	extTADA.FDR.0.05		0.79	6.74329e-06	0.685905	extTADA.FDR.0.05
0.06	6.38912e-06	0.664093	extTADA.FDR.0.05		0.04	2.1759e-06	0.257233	extTADA.FDR.0.05		0.66	9.31381e-06	0.798877	extTADA.FDR.0.05		0.69	5.12239e-06	0.57183	extTADA.FDR.0.05
0.14	1.20112e-05	0.873189	extTADA.FDR.0.05		0.04	1.80278e-06	0.213408	extTADA.FDR.0.05		0.18	2.54743e-06	0.300757	extTADA.FDR.0.05		0.97	2.14735e-05	0.965201	extTADA.FDR.0.05
0.03	6.65355e-06	0.680891	extTADA.FDR.0.05		0.04	1.76876e-06	0.209647	extTADA.FDR.0.05		0.25	2.68603e-06	0.316903	extTADA.FDR.0.05		0.8	1.04712e-05	0.835531	extTADA.FDR.0.05
0.1	6.59691e-06	0.677381	extTADA.FDR.0.05		0.06	2.00376e-06	0.237126	extTADA.FDR.0.05		0.54	7.86897e-06	0.74392	extTADA.FDR.0.05		0.51	2.74971e-06	0.324525	extTADA.FDR.0.05
0.11	9.74933e-06	0.813769	extTADA.FDR.0.05		0.01	2.68444e-06	0.316552	extTADA.FDR.0.05		0.61	9.89173e-06	0.818633	extTADA.FDR.0.05		0.87	1.50161e-05	0.920072	extTADA.FDR.0.05
0.12	1.1515e-05	0.862959	extTADA.FDR.0.05		0.09	1.95977e-06	0.232262	extTADA.FDR.0.05		0.24	2.35916e-06	0.279045	extTADA.FDR.0.05		0.89	9.74933e-06	0.813769	extTADA.FDR.0.05
0.12	6.72421e-06	0.684902	extTADA.FDR.0.05		0.06	2.41795e-06	0.285965	extTADA.FDR.0.05		0.2	3.15429e-06	0.372963	extTADA.FDR.0.05		0.4	3.64024e-06	0.42812	extTADA.FDR.0.05
0.1	1.15617e-05	0.864163	extTADA.FDR.0.05		0.04	3.03834e-06	0.358271	extTADA.FDR.0.05		0.09	1.09679e-06	0.130723	extTADA.FDR.0.05		0.74	1.05371e-05	0.837336	extTADA.FDR.0.05
0.05	7.3255e-06	0.718498	extTADA.FDR.0.05		0.04	2.54743e-06	0.300757	extTADA.FDR.0.05		0.27	2.90154e-06	0.341824	extTADA.FDR.0.05		0.83	1.07535e-05	0.843354	extTADA.FDR.0.05
0.04	7.25789e-06	0.71579	extTADA.FDR.0.05		0.03	2.80605e-06	0.331445	extTADA.FDR.0.05		0.26	2.74971e-06	0.324525	extTADA.FDR.0.05		0.76	8.37467e-06	0.764729	extTADA.FDR.0.05
0.02	5.61519e-06	0.611894	extTADA.FDR.0.05		0.05	2.09582e-06	0.247355	extTADA.FDR.0.05		0.13	1.51125e-06	0.181267	extTADA.FDR.0.05		0.69	8.04558e-06	0.751391	extTADA.FDR.0.05
0.08	1.44555e-05	0.913403	extTADA.FDR.0.05		0.57	2.60909e-05	0.977235	extTADA.FDR.0.05		0.07	1.7874e-06	0.211804	extTADA.FDR.0.05		0.81	1.19781e-05	0.872587	extTADA.FDR.0.05
0.09	1.27246e-05	0.886727	extTADA.FDR.0.05		0.09	2.35916e-06	0.279045	extTADA.FDR.0.05		0.58	1.18351e-05	0.869578	extTADA.FDR.0.05		0.56	6.75611e-06	0.686707	extTADA.FDR.0.05
0.12	1.12992e-05	0.857444	extTADA.FDR.0.05		0.08	2.62778e-06	0.310134	extTADA.FDR.0.05		0.22	2.97764e-06	0.350449	extTADA.FDR.0.05		0.47	4.50735e-06	0.518628	extTADA.FDR.0.05
0.12	1.10205e-05	0.850073	extTADA.FDR.0.05		0.11	3.15429e-06	0.372963	extTADA.FDR.0.05		0.53	1.46249e-05	0.915309	extTADA.FDR.0.05		0.6	4.41612e-06	0.50885	extTADA.FDR.0.05
0.04	9.08904e-06	0.791857	extTADA.FDR.0.05		0.63	3.27759e-05	0.987364	extTADA.FDR.0.05		0.21	1.84671e-06	0.218774	extTADA.FDR.0.05		0.87	9.63359e-06	0.81066	extTADA.FDR.0.05
0.12	1.59608e-05	0.929449	extTADA.FDR.0.05		0.06	3.36251e-06	0.396931	extTADA.FDR.0.05		0.05	9.38554e-07	0.10861	extTADA.FDR.0.05		0.42	2.71028e-06	0.319511	extTADA.FDR.0.05
0.11	6.42315e-06	0.666349	extTADA.FDR.0.05		0.07	2.97764e-06	0.350449	extTADA.FDR.0.05		0.27	3.61325e-06	0.425112	extTADA.FDR.0.05		0.58	7.11625e-06	0.708369	extTADA.FDR.0.05
0.14	8.74017e-06	0.779471	extTADA.FDR.0.05		0.08	3.7433e-06	0.440255	extTADA.FDR.0.05		0.37	3.04917e-06	0.359675	extTADA.FDR.0.05		0.77	8.66413e-06	0.776062	extTADA.FDR.0.05
0.07	9.08547e-06	0.791706	extTADA.FDR.0.05		0.09	3.37906e-06	0.399138	extTADA.FDR.0.05		0.05	2.78806e-06	0.329038	extTADA.FDR.0.05		0.81	1.31101e-05	0.893446	extTADA.FDR.0.05
0.4	4.6803e-05	0.994484	extTADA.FDR.0.05		0	9.27253e-07	0.107105	extTADA.FDR.0.05		0.39	3.20865e-06	0.37903	extTADA.FDR.0.05		0.55	3.74596e-06	0.440706	extTADA.FDR.0.05
0.1	9.17023e-06	0.794815	extTADA.FDR.0.05		0	9.02336e-07	0.103696	extTADA.FDR.0.05		0.2	4.1829e-06	0.487389	extTADA.FDR.0.05		0.84	1.1491e-05	0.862508	extTADA.FDR.0.05
0.12	1.4152e-05	0.909191	extTADA.FDR.0.05		0.11	3.04917e-06	0.359675	extTADA.FDR.0.05		0.57	1.59608e-05	0.929449	extTADA.FDR.0.05		0.52	3.69802e-06	0.434488	extTADA.FDR.0.05
0.07	1.05364e-05	0.837236	extTADA.FDR.0.05		0.07	3.85859e-06	0.453141	extTADA.FDR.0.05		0.65	1.27246e-05	0.886727	extTADA.FDR.0.05		0.74	1.14298e-05	0.860853	extTADA.FDR.0.05
0.06	9.96959e-06	0.82094	extTADA.FDR.0.05		0.05	4.17693e-06	0.486837	extTADA.FDR.0.05		0.68	1.10069e-05	0.849772	extTADA.FDR.0.05		0.5	3.76717e-06	0.443263	extTADA.FDR.0.05
0.06	1.18351e-05	0.869578	extTADA.FDR.0.05		0.24	3.20865e-06	0.37903	extTADA.FDR.0.05		0.68	1.4152e-05	0.909191	extTADA.FDR.0.05		0.26	1.02691e-06	0.121496	extTADA.FDR.0.05
0.02	1.17722e-05	0.868325	extTADA.FDR.0.05		0.13	4.1829e-06	0.487389	extTADA.FDR.0.05		0.26	3.69086e-06	0.433636	extTADA.FDR.0.05		0.61	3.99517e-06	0.468585	extTADA.FDR.0.05
0.02	9.09937e-06	0.792208	extTADA.FDR.0.05		0.02	1.3959e-06	0.166876	extTADA.FDR.0.05		0.14	3.01531e-06	0.354711	extTADA.FDR.0.05		0.55	3.8196e-06	0.448478	extTADA.FDR.0.05
0.41	4.84854e-05	0.995036	extTADA.FDR.0.05		0.02	1.48531e-06	0.178007	extTADA.FDR.0.05		0.34	7.4058e-06	0.723011	extTADA.FDR.0.05		0.86	1.59608e-05	0.929449	extTADA.FDR.0.05
0.06	1.25898e-05	0.883769	extTADA.FDR.0.05		0.09	3.69086e-06	0.433636	extTADA.FDR.0.05		0.23	3.2907e-06	0.388908	extTADA.FDR.0.05		0.47	3.88712e-06	0.455949	extTADA.FDR.0.05
0.15	1.47139e-05	0.916261	extTADA.FDR.0.05		0.11	4.6043e-06	0.528406	extTADA.FDR.0.05		0.47	4.31905e-06	0.499273	extTADA.FDR.0.05		0.62	6.07969e-06	0.644687	extTADA.FDR.0.05
0.09	1.23659e-05	0.880259	extTADA.FDR.0.05		0.08	5.10898e-06	0.570626	extTADA.FDR.0.05		0.32	4.34808e-06	0.50168	extTADA.FDR.0.05		0.34	3.15429e-06	0.372963	extTADA.FDR.0.05
0.11	1.44067e-05	0.912751	extTADA.FDR.0.05		0.16	3.576e-06	0.420047	extTADA.FDR.0.05		0.28	6.08353e-06	0.645038	extTADA.FDR.0.05		0.65	5.75901e-06	0.622424	extTADA.FDR.0.05
0.12	1.45916e-05	0.914958	extTADA.FDR.0.05		0.14	5.18379e-06	0.577847	extTADA.FDR.0.05		0.4	3.69802e-06	0.434488	extTADA.FDR.0.05		0.7	9.09937e-06	0.792208	extTADA.FDR.0.05
0.21	1.85127e-05	0.95086	extTADA.FDR.0.05		0.14	4.34808e-06	0.50168	extTADA.FDR.0.05		0.31	3.74671e-06	0.440856	extTADA.FDR.0.05		0.65	5.26301e-06	0.584165	extTADA.FDR.0.05
0.15	1.43503e-05	0.911698	extTADA.FDR.0.05		0.16	3.74671e-06	0.440856	extTADA.FDR.0.05		0.1	3.59123e-06	0.422454	extTADA.FDR.0.05		0.48	4.01634e-06	0.471042	extTADA.FDR.0.05
0.09	1.5709e-05	0.927293	extTADA.FDR.0.05		0.02	2.03257e-06	0.239382	extTADA.FDR.0.05		0.12	3.98707e-06	0.467332	extTADA.FDR.0.05		0.76	9.52101e-06	0.806699	extTADA.FDR.0.05
0.07	1.32495e-05	0.896054	extTADA.FDR.0.05		0.17	3.76717e-06	0.443263	extTADA.FDR.0.05		0.33	3.76717e-06	0.443263	extTADA.FDR.0.05		0.85	1.32495e-05	0.896054	extTADA.FDR.0.05
0.06	1.43946e-05	0.9124	extTADA.FDR.0.05		0.18	4.31905e-06	0.499273	extTADA.FDR.0.05		0.18	3.41409e-06	0.403801	extTADA.FDR.0.05		0.31	1.40644e-06	0.16843	extTADA.FDR.0.05
0.25	2.03794e-05	0.960638	extTADA.FDR.0.05		0.05	5.75901e-06	0.622424	extTADA.FDR.0.05		0.14	2.93839e-06	0.346036	extTADA.FDR.0.05		0.43	3.79891e-06	0.446723	extTADA.FDR.0.05
0.13	2.00109e-05	0.958482	extTADA.FDR.0.05		0.07	4.73257e-06	0.539989	extTADA.FDR.0.05		0.25	3.17861e-06	0.375721	extTADA.FDR.0.05		0.99	2.70953e-05	0.979792	extTADA.FDR.0.05
0.15	1.6444e-05	0.935065	extTADA.FDR.0.05		0.05	2.13389e-06	0.252219	extTADA.FDR.0.05		0.27	3.14407e-06	0.37196	extTADA.FDR.0.05		0.91	2.00109e-05	0.958482	extTADA.FDR.0.05
0.51	5.50216e-05	0.996791	extTADA.FDR.0.05		0.22	3.99517e-06	0.468585	extTADA.FDR.0.05		0.19	3.83257e-06	0.450133	extTADA.FDR.0.05		0.44	3.76674e-06	0.443213	extTADA.FDR.0.05
0.36	3.27759e-05	0.987364	extTADA.FDR.0.05		0.1	4.77763e-06	0.5437	extTADA.FDR.0.05		0.19	3.67354e-06	0.431831	extTADA.FDR.0.05		0.47	5.19518e-06	0.5789	extTADA.FDR.0.05
0.04	1.42618e-05	0.910695	extTADA.FDR.0.05		0.03	2.14553e-06	0.253523	extTADA.FDR.0.05		0.3	5.18379e-06	0.577847	extTADA.FDR.0.05		0.64	4.97155e-06	0.559444	extTADA.FDR.0.05
0.13	1.58711e-05	0.928597	extTADA.FDR.0.05		0.11	5.12239e-06	0.57183	extTADA.FDR.0.05		0.15	4.54953e-06	0.522088	extTADA.FDR.0.05		0.7	5.10289e-06	0.569924	extTADA.FDR.0.05
0.27	2.60909e-05	0.977235	extTADA.FDR.0.05		0.14	4.97421e-06	0.559795	extTADA.FDR.0.05		0.16	2.45201e-06	0.290528	extTADA.FDR.0.05		0.28	1.38712e-06	0.165722	extTADA.FDR.0.05
0.23	1.81214e-05	0.948403	extTADA.FDR.0.05		0.14	4.41612e-06	0.50885	extTADA.FDR.0.05		0.82	3.50639e-05	0.989169	extTADA.FDR.0.05		0.76	5.21367e-06	0.580204	extTADA.FDR.0.05
0.1	1.38395e-05	0.904277	extTADA.FDR.0.05		0.03	2.36851e-06	0.280299	extTADA.FDR.0.05		0.29	5.80551e-06	0.625633	extTADA.FDR.0.05		0.54	4.93868e-06	0.556336	extTADA.FDR.0.05
0.15	2.13766e-05	0.9648	extTADA.FDR.0.05		0.02	2.45201e-06	0.290528	extTADA.FDR.0.05		0.2	6.07969e-06	0.644687	extTADA.FDR.0.05		0.87	1.31241e-05	0.893847	extTADA.FDR.0.05
0.21	2.23726e-05	0.967858	extTADA.FDR.0.05		0.07	1.84671e-06	0.218774	extTADA.FDR.0.05		0.64	1.28136e-05	0.887981	extTADA.FDR.0.05		0.71	5.27071e-06	0.584616	extTADA.FDR.0.05
0	3.56422e-07	0.0250715	extTADA.FDR.0.05		0.1	4.51529e-06	0.51938	extTADA.FDR.0.05		0.74	1.60514e-05	0.930703	extTADA.FDR.0.05		0.34	1.48793e-06	0.178358	extTADA.FDR.0.05
0.33	2.06346e-05	0.96149	extTADA.FDR.0.05		0.06	5.80551e-06	0.625633	extTADA.FDR.0.05		0.15	2.28421e-06	0.27022	extTADA.FDR.0.05		0.84	1.05364e-05	0.837236	extTADA.FDR.0.05
0	8.11281e-07	0.0913102	extTADA.FDR.0.05		0.1	5.24031e-06	0.582259	extTADA.FDR.0.05		0.27	3.47249e-06	0.409818	extTADA.FDR.0.05		0.74	6.73809e-06	0.685604	extTADA.FDR.0.05
0	1.38712e-06	0.165722	extTADA.FDR.0.05		0.03	3.01531e-06	0.354711	extTADA.FDR.0.05		0.15	3.85859e-06	0.453141	extTADA.FDR.0.05		0.98	2.23726e-05	0.967858	extTADA.FDR.0.05
0.03	1.65321e-06	0.196811	extTADA.FDR.0.05		0.41	2.13766e-05	0.9648	extTADA.FDR.0.05		0.27	4.04214e-06	0.47355	extTADA.FDR.0.05		0.33	1.82264e-06	0.216216	extTADA.FDR.0.05
0.01	3.66465e-06	0.430627	extTADA.FDR.0.05		0.17	5.40357e-06	0.595547	extTADA.FDR.0.05		0.26	5.14064e-06	0.573936	extTADA.FDR.0.05		0.85	8.87515e-06	0.784937	extTADA.FDR.0.05
0.05	2.92982e-06	0.345184	extTADA.FDR.0.05		0.09	6.88311e-06	0.693777	extTADA.FDR.0.05		0.32	5.76952e-06	0.623126	extTADA.FDR.0.05		0.68	5.77952e-06	0.623627	extTADA.FDR.0.05
0.04	3.54087e-06	0.416186	extTADA.FDR.0.05		0.15	5.76952e-06	0.623126	extTADA.FDR.0.05		0.19	4.43199e-06	0.510655	extTADA.FDR.0.05		0.64	5.80551e-06	0.625633	extTADA.FDR.0.05
0.03	3.61325e-06	0.425112	extTADA.FDR.0.05		0.04	3.3861e-06	0.40014	extTADA.FDR.0.05		0.23	4.58273e-06	0.525949	extTADA.FDR.0.05		0.73	7.71924e-06	0.737702	extTADA.FDR.0.05
0.06	4.69091e-06	0.536278	extTADA.FDR.0.05		0.02	3.35259e-06	0.395728	extTADA.FDR.0.05		0.3	5.8852e-06	0.630697	extTADA.FDR.0.05		0.24	1.41484e-06	0.169533	extTADA.FDR.0.05
0.07	4.68133e-06	0.535576	extTADA.FDR.0.05		0.04	2.51785e-06	0.297598	extTADA.FDR.0.05		0.26	6.74329e-06	0.685905	extTADA.FDR.0.05		0.5	1.78427e-06	0.211152	extTADA.FDR.0.05
0.07	5.20143e-06	0.579502	extTADA.FDR.0.05		0.12	5.8852e-06	0.630697	extTADA.FDR.0.05		0.35	4.03176e-06	0.472497	extTADA.FDR.0.05		0.65	5.97912e-06	0.636765	extTADA.FDR.0.05
0.05	5.18379e-06	0.577847	extTADA.FDR.0.05		0.13	6.74329e-06	0.685905	extTADA.FDR.0.05		0.69	1.6025e-05	0.930301	extTADA.FDR.0.05		0.44	2.03717e-06	0.239834	extTADA.FDR.0.05
0.08	4.52732e-06	0.520483	extTADA.FDR.0.05		0.09	7.24824e-06	0.715088	extTADA.FDR.0.05		0.18	4.93868e-06	0.556336	extTADA.FDR.0.05		0.86	1.07263e-05	0.842451	extTADA.FDR.0.05
0.09	4.41262e-06	0.508449	extTADA.FDR.0.05		0.12	7.66166e-06	0.735045	extTADA.FDR.0.05		0.34	6.50444e-06	0.671915	extTADA.FDR.0.05		0.91	1.28136e-05	0.887981	extTADA.FDR.0.05
0.03	5.75901e-06	0.622424	extTADA.FDR.0.05		0.04	3.83257e-06	0.450133	extTADA.FDR.0.05		0.22	3.23786e-06	0.383042	extTADA.FDR.0.05		0.49	2.09582e-06	0.247355	extTADA.FDR.0.05
0.03	6.50444e-06	0.671915	extTADA.FDR.0.05		0.2	5.64621e-06	0.614551	extTADA.FDR.0.05		0.34	5.27071e-06	0.584616	extTADA.FDR.0.05		0.83	6.03396e-06	0.640826	extTADA.FDR.0.05
0	7.75796e-08	0.001404	extTADA.FDR.0.05		0.24	5.27071e-06	0.584616	extTADA.FDR.0.05		0.22	5.32437e-06	0.588577	extTADA.FDR.0.05		0.61	6.59822e-06	0.677431	extTADA.FDR.0.05
0	1.26882e-07	0.00431229	extTADA.FDR.0.05		0.09	3.79891e-06	0.446723	extTADA.FDR.0.05		0.19	3.79891e-06	0.446723	extTADA.FDR.0.05		0.76	6.54577e-06	0.674422	extTADA.FDR.0.05
0	1.43331e-07	0.00536529	extTADA.FDR.0.05		0.08	7.66386e-06	0.735145	extTADA.FDR.0.05		0.13	3.92597e-06	0.460362	extTADA.FDR.0.05		0.58	5.70314e-06	0.618663	extTADA.FDR.0.05
0	1.48107e-07	0.00576643	extTADA.FDR.0.05		0.07	3.92597e-06	0.460362	extTADA.FDR.0.05		0.41	7.63752e-06	0.733841	extTADA.FDR.0.05		0.88	1.15071e-05	0.862759	extTADA.FDR.0.05
0	1.52895e-07	0.00601715	extTADA.FDR.0.05		0.09	7.63752e-06	0.733841	extTADA.FDR.0.05		0.51	1.45227e-05	0.914105	extTADA.FDR.0.05		0.36	3.31539e-06	0.391917	extTADA.FDR.0.05
0	1.58381e-07	0.00631801	extTADA.FDR.0.05		0.06	3.88712e-06	0.455949	extTADA.FDR.0.05		0.31	4.76029e-06	0.542296	extTADA.FDR.0.05		0.73	7.64144e-06	0.734142	extTADA.FDR.0.05
0	1.61461e-07	0.00661886	extTADA.FDR.0.05		0.07	3.95167e-06	0.463822	extTADA.FDR.0.05		0.35	7.339e-06	0.7192	extTADA.FDR.0.05		0.35	2.28421e-06	0.27022	extTADA.FDR.0.05
0	2.66417e-06	0.314496	extTADA.FDR.0.05		0.06	4.54953e-06	0.522088	extTADA.FDR.0.05		0.18	5.09656e-06	0.569172	extTADA.FDR.0.05		0.91	1.12992e-05	0.857444	extTADA.FDR.0.05
0	2.70915e-07	0.0156446	extTADA.FDR.0.05		0.13	3.73498e-06	0.439452	extTADA.FDR.0.05		0.21	4.68538e-06	0.535877	extTADA.FDR.0.05		0.9	1.27246e-05	0.886727	extTADA.FDR.0.05
0	2.96122e-07	0.0181517	extTADA.FDR.0.05		0.2	3.69802e-06	0.434488	extTADA.FDR.0.05		0.26	5.66379e-06	0.615905	extTADA.FDR.0.05		0.3	1.71372e-06	0.204433	extTADA.FDR.0.05
0.01	3.03752e-07	0.0188036	extTADA.FDR.0.05		0.09	3.67392e-06	0.431931	extTADA.FDR.0.05		0.34	6.88311e-06	0.693777	extTADA.FDR.0.05		0.71	7.339e-06	0.7192	extTADA.FDR.0.05
0	3.07723e-07	0.019305	extTADA.FDR.0.05		0.17	8.04558e-06	0.751391	extTADA.FDR.0.05		0.38	8.1346e-06	0.755152	extTADA.FDR.0.05		0.63	5.74471e-06	0.621672	extTADA.FDR.0.05
0	3.13909e-07	0.020358	extTADA.FDR.0.05		0.23	8.54458e-06	0.77195	extTADA.FDR.0.05		0.55	1.45916e-05	0.914958	extTADA.FDR.0.05		0.65	6.42838e-06	0.6668	extTADA.FDR.0.05
0	3.44e-07	0.0231159	extTADA.FDR.0.05		0.1	4.13948e-06	0.483227	extTADA.FDR.0.05		0.61	1.5709e-05	0.927293	extTADA.FDR.0.05		0.35	2.43441e-06	0.288272	extTADA.FDR.0.05
0.01	3.51602e-07	0.0243695	extTADA.FDR.0.05		0.04	4.50356e-06	0.517876	extTADA.FDR.0.05		0.13	5.23149e-06	0.581608	extTADA.FDR.0.05		0.74	7.61622e-06	0.732738	extTADA.FDR.0.05
0.01	3.67396e-07	0.026676	extTADA.FDR.0.05		0.16	6.92409e-06	0.696635	extTADA.FDR.0.05		0.37	7.24824e-06	0.715088	extTADA.FDR.0.05		0.94	1.59742e-05	0.929599	extTADA.FDR.0.05
0	3.06777e-07	0.0191546	extTADA.FDR.0.05		0.13	8.7441e-06	0.779672	extTADA.FDR.0.05		0.41	7.66166e-06	0.735045	extTADA.FDR.0.05		1	6.38927e-05	0.998195	extTADA.FDR.0.05
0	3.6081e-07	0.0258737	extTADA.FDR.0.05		0.11	4.50735e-06	0.518628	extTADA.FDR.0.05		0.22	5.61519e-06	0.611894	extTADA.FDR.0.05		0.87	1.2259e-05	0.877852	extTADA.FDR.0.05
0	3.41099e-07	0.0227649	extTADA.FDR.0.05		0.16	7.24525e-06	0.714938	extTADA.FDR.0.05		0.51	7.39897e-06	0.72266	extTADA.FDR.0.05		0.81	7.08546e-06	0.706413	extTADA.FDR.0.05
0	4.26562e-07	0.0332447	extTADA.FDR.0.05		0.12	4.63366e-06	0.531013	extTADA.FDR.0.05		0.16	5.80089e-06	0.625282	extTADA.FDR.0.05		0.28	3.03834e-06	0.358271	extTADA.FDR.0.05
0	4.47905e-07	0.0360026	extTADA.FDR.0.05		0.17	7.53789e-06	0.728877	extTADA.FDR.0.05		0.53	1.03551e-05	0.832473	extTADA.FDR.0.05		0.52	4.16792e-06	0.485835	extTADA.FDR.0.05
0	4.48454e-07	0.0362533	extTADA.FDR.0.05		0.25	7.79187e-06	0.740711	extTADA.FDR.0.05		0.51	9.45835e-06	0.804443	extTADA.FDR.0.05		0.78	5.8852e-06	0.630697	extTADA.FDR.0.05
0.01	4.51713e-07	0.0366043	extTADA.FDR.0.05		0.16	4.68249e-06	0.535677	extTADA.FDR.0.05		0.56	8.96686e-06	0.787494	extTADA.FDR.0.05		0.58	6.41686e-06	0.666048	extTADA.FDR.0.05
0	4.55858e-07	0.0372562	extTADA.FDR.0.05		0.21	8.25538e-06	0.760317	extTADA.FDR.0.05		0.21	6.75611e-06	0.686707	extTADA.FDR.0.05		0.87	1.05469e-05	0.837738	extTADA.FDR.0.05
0	4.66389e-07	0.03861	extTADA.FDR.0.05		0.08	5.90051e-06	0.631901	extTADA.FDR.0.05		0.46	8.34144e-06	0.763727	extTADA.FDR.0.05		0.46	2.92982e-06	0.345184	extTADA.FDR.0.05
0	4.70044e-07	0.0394123	extTADA.FDR.0.05		0.09	4.93868e-06	0.556336	extTADA.FDR.0.05		0.3	6.47994e-06	0.67016	extTADA.FDR.0.05		0.35	2.36851e-06	0.280299	extTADA.FDR.0.05
0	4.92516e-07	0.0429725	extTADA.FDR.0.05		0.18	7.94315e-06	0.746528	extTADA.FDR.0.05		0.08	1.03205e-06	0.122599	extTADA.FDR.0.05		0.42	3.47249e-06	0.409818	extTADA.FDR.0.05
0	4.99797e-07	0.0439753	extTADA.FDR.0.05		0.16	8.37467e-06	0.764729	extTADA.FDR.0.05		0.61	8.54458e-06	0.77195	extTADA.FDR.0.05		0.41	4.02338e-06	0.471945	extTADA.FDR.0.05
0	4.9104e-07	0.0427719	extTADA.FDR.0.05		0.17	4.60382e-06	0.528356	extTADA.FDR.0.05		0.58	1.05296e-05	0.836985	extTADA.FDR.0.05		0.38	3.51639e-06	0.413127	extTADA.FDR.0.05
0	4.93186e-07	0.0430728	extTADA.FDR.0.05		0.11	5.21637e-06	0.580404	extTADA.FDR.0.05		0.7	1.58711e-05	0.928597	extTADA.FDR.0.05		0.48	3.20865e-06	0.37903	extTADA.FDR.0.05
0	5.48243e-07	0.0509953	extTADA.FDR.0.05		0.22	9.01213e-06	0.789049	extTADA.FDR.0.05		0.45	7.6657e-06	0.735296	extTADA.FDR.0.05		0.73	7.25789e-06	0.71579	extTADA.FDR.0.05
0	5.29478e-07	0.0483879	extTADA.FDR.0.05		0.1	7.43199e-06	0.724314	extTADA.FDR.0.05		0.17	1.65321e-06	0.196811	extTADA.FDR.0.05		0.24	3.05848e-06	0.360979	extTADA.FDR.0.05
0	5.59231e-07	0.0529509	extTADA.FDR.0.05		0.05	5.76224e-06	0.622574	extTADA.FDR.0.05		0.53	9.01213e-06	0.789049	extTADA.FDR.0.05		0.44	4.54953e-06	0.522088	extTADA.FDR.0.05
0.01	5.83792e-07	0.0566615	extTADA.FDR.0.05		0.11	5.1112e-06	0.570827	extTADA.FDR.0.05		0.46	7.21412e-06	0.713383	extTADA.FDR.0.05		0.69	7.53789e-06	0.728877	extTADA.FDR.0.05
0	5.76428e-07	0.0558592	extTADA.FDR.0.05		0.15	1.04003e-05	0.833877	extTADA.FDR.0.05		0.46	7.43199e-06	0.724314	extTADA.FDR.0.05		0.68	7.39897e-06	0.72266	extTADA.FDR.0.05
0.01	6.00911e-07	0.0589681	extTADA.FDR.0.05		0.15	8.04117e-06	0.751141	extTADA.FDR.0.05		0.43	9.09937e-06	0.792208	extTADA.FDR.0.05		0.41	3.98855e-06	0.467583	extTADA.FDR.0.05
0	6.15812e-07	0.0612245	extTADA.FDR.0.05		0.08	5.26301e-06	0.584165	extTADA.FDR.0.05		0.57	1.14428e-05	0.861255	extTADA.FDR.0.05		0.5	4.0507e-06	0.474252	extTADA.FDR.0.05
0	6.68244e-07	0.0690468	extTADA.FDR.0.05		0.05	5.80089e-06	0.625282	extTADA.FDR.0.05		0	2.62416e-07	0.0147922	extTADA.FDR.0.05		0.8	6.95749e-06	0.698741	extTADA.FDR.0.05
0	3.06277e-06	0.36153	extTADA.FDR.0.05		0.11	5.89738e-06	0.6316	extTADA.FDR.0.05		0.44	7.48596e-06	0.727223	extTADA.FDR.0.05		0.93	1.28235e-05	0.888081	extTADA.FDR.0.05
0	6.96494e-07	0.0731084	extTADA.FDR.0.05		0.03	6.75611e-06	0.686707	extTADA.FDR.0.05		0.35	7.7693e-06	0.739808	extTADA.FDR.0.05		0.94	1.3369e-05	0.897959	extTADA.FDR.0.05
0	9.38554e-07	0.10861	extTADA.FDR.0.05		0.09	6.02609e-06	0.639974	extTADA.FDR.0.05		0.56	9.08547e-06	0.791706	extTADA.FDR.0.05		0.41	4.19472e-06	0.488141	extTADA.FDR.0.05
0	7.08061e-07	0.0747129	extTADA.FDR.0.05		0.1	6.38525e-06	0.663742	extTADA.FDR.0.05		0	3.56422e-07	0.0250715	extTADA.FDR.0.05		0.46	4.89689e-06	0.553578	extTADA.FDR.0.05
0	9.27253e-07	0.107105	extTADA.FDR.0.05		0.11	5.80059e-06	0.625182	extTADA.FDR.0.05		0.64	9.26125e-06	0.797623	extTADA.FDR.0.05		0.56	3.67392e-06	0.431931	extTADA.FDR.0.05
0.05	3.31332e-06	0.391666	extTADA.FDR.0.05		0.18	1.02194e-05	0.828712	extTADA.FDR.0.05		0.02	4.10765e-07	0.0314396	extTADA.FDR.0.05		0.67	9.08904e-06	0.791857	extTADA.FDR.0.05
0.01	7.38524e-07	0.0787745	extTADA.FDR.0.05		0.08	6.59822e-06	0.677431	extTADA.FDR.0.05		0	4.51799e-07	0.0367046	extTADA.FDR.0.05		0.75	7.48596e-06	0.727223	extTADA.FDR.0.05
0	7.40993e-07	0.0795267	extTADA.FDR.0.05		0.08	5.61519e-06	0.611894	extTADA.FDR.0.05		0.39	7.3255e-06	0.718498	extTADA.FDR.0.05		0.51	4.56524e-06	0.524294	extTADA.FDR.0.05
0	4.20612e-07	0.0323923	extTADA.FDR.0.05		0.12	6.38912e-06	0.664093	extTADA.FDR.0.05		0	4.99797e-07	0.0439753	extTADA.FDR.0.05		0.47	3.50904e-06	0.412576	extTADA.FDR.0.05
0	7.99482e-07	0.0890037	extTADA.FDR.0.05		0.18	9.45835e-06	0.804443	extTADA.FDR.0.05		0.01	4.9104e-07	0.0427719	extTADA.FDR.0.05		0.38	3.66465e-06	0.430627	extTADA.FDR.0.05
0	7.6459e-07	0.0831369	extTADA.FDR.0.05		0.18	8.34144e-06	0.763727	extTADA.FDR.0.05		0.39	7.81864e-06	0.741864	extTADA.FDR.0.05		0.65	8.7441e-06	0.779672	extTADA.FDR.0.05
0	8.50597e-07	0.0965251	extTADA.FDR.0.05		0.12	8.32262e-06	0.762874	extTADA.FDR.0.05		0.06	5.69096e-07	0.0545555	extTADA.FDR.0.05		0.38	3.34913e-06	0.395226	extTADA.FDR.0.05
0	7.01564e-07	0.0738104	extTADA.FDR.0.05		0.21	6.09776e-06	0.646041	extTADA.FDR.0.05		0.02	6.13947e-07	0.0609236	extTADA.FDR.0.05		0.02	3.56422e-07	0.0250715	extTADA.FDR.0.05
0	7.80775e-07	0.0854937	extTADA.FDR.0.05		0.16	1.03551e-05	0.832473	extTADA.FDR.0.05		0.47	8.28871e-06	0.761671	extTADA.FDR.0.05		0.66	4.57394e-06	0.525197	extTADA.FDR.0.05
0.01	8.60084e-07	0.0976282	extTADA.FDR.0.05		0.14	6.13226e-06	0.647846	extTADA.FDR.0.05		0.02	8.15615e-07	0.0921627	extTADA.FDR.0.05		0.32	3.49126e-06	0.411573	extTADA.FDR.0.05
0	8.24297e-07	0.0932658	extTADA.FDR.0.05		0.3	9.26125e-06	0.797623	extTADA.FDR.0.05		0.54	1.01955e-05	0.82811	extTADA.FDR.0.05		0.08	4.51799e-07	0.0367046	extTADA.FDR.0.05
0.01	8.65476e-07	0.098581	extTADA.FDR.0.05		0.2	6.59691e-06	0.677381	extTADA.FDR.0.05		0.02	7.5377e-07	0.0816828	extTADA.FDR.0.05		0.48	4.41041e-06	0.508399	extTADA.FDR.0.05
0	7.5377e-07	0.0816828	extTADA.FDR.0.05		0.09	7.11625e-06	0.708369	extTADA.FDR.0.05		0.05	9.02336e-07	0.103696	extTADA.FDR.0.05		0.74	7.98835e-06	0.748433	extTADA.FDR.0.05
0	9.16057e-07	0.105551	extTADA.FDR.0.05		0.14	7.00835e-06	0.702251	extTADA.FDR.0.05		0.03	7.99482e-07	0.0890037	extTADA.FDR.0.05		0.53	3.95167e-06	0.463822	extTADA.FDR.0.05
0	8.81118e-07	0.101038	extTADA.FDR.0.05		0.39	1.43206e-05	0.911297	extTADA.FDR.0.05		0.01	8.60084e-07	0.0976282	extTADA.FDR.0.05		0.9	1.30105e-05	0.891741	extTADA.FDR.0.05
0.01	8.83413e-07	0.101289	extTADA.FDR.0.05		0.17	1.05296e-05	0.836985	extTADA.FDR.0.05		0.52	1.02194e-05	0.828712	extTADA.FDR.0.05		0.52	4.30795e-06	0.49842	extTADA.FDR.0.05
0	9.75323e-07	0.113925	extTADA.FDR.0.05		0.17	7.3255e-06	0.718498	extTADA.FDR.0.05		0.65	1.15048e-05	0.862709	extTADA.FDR.0.05		0.83	8.28871e-06	0.761671	extTADA.FDR.0.05
0	9.37725e-07	0.108309	extTADA.FDR.0.05		0.26	6.72421e-06	0.684902	extTADA.FDR.0.05		0.68	1.10205e-05	0.850073	extTADA.FDR.0.05		0.3	1.44709e-06	0.173294	extTADA.FDR.0.05
0	1.00754e-06	0.118939	extTADA.FDR.0.05		0.11	7.81864e-06	0.741864	extTADA.FDR.0.05		0.03	9.36129e-07	0.108158	extTADA.FDR.0.05		0.32	1.24603e-06	0.150228	extTADA.FDR.0.05
0.01	1.12482e-06	0.134533	extTADA.FDR.0.05		0.13	7.98835e-06	0.748433	extTADA.FDR.0.05		0.02	9.37725e-07	0.108309	extTADA.FDR.0.05		0.58	4.97421e-06	0.559795	extTADA.FDR.0.05
0.01	1.07981e-06	0.128767	extTADA.FDR.0.05		0.14	7.61622e-06	0.732738	extTADA.FDR.0.05		0.03	1.07981e-06	0.128767	extTADA.FDR.0.05		0.56	4.01531e-06	0.470892	extTADA.FDR.0.05
0	9.7909e-07	0.114526	extTADA.FDR.0.05		0.18	1.14428e-05	0.861255	extTADA.FDR.0.05		0.07	1.01502e-06	0.120042	extTADA.FDR.0.05		0.79	7.6657e-06	0.735296	extTADA.FDR.0.05
0.01	9.88143e-07	0.11588	extTADA.FDR.0.05		0.2	1.01955e-05	0.82811	extTADA.FDR.0.05		0.46	9.49242e-06	0.805446	extTADA.FDR.0.05		0.68	5.1558e-06	0.57549	extTADA.FDR.0.05
0.01	9.95592e-07	0.116783	extTADA.FDR.0.05		0.13	7.6657e-06	0.735296	extTADA.FDR.0.05		0.08	1.08608e-06	0.12967	extTADA.FDR.0.05		0.71	8.55008e-06	0.772251	extTADA.FDR.0.05
0	1.00114e-06	0.117836	extTADA.FDR.0.05		0.29	1.07535e-05	0.843354	extTADA.FDR.0.05		0.1	1.02691e-06	0.121496	extTADA.FDR.0.05		0.2	8.65476e-07	0.098581	extTADA.FDR.0.05
0	1.59745e-07	0.00641829	extTADA.FDR.0.05		0.16	7.48596e-06	0.727223	extTADA.FDR.0.05		0.09	1.30724e-06	0.156546	extTADA.FDR.0.05		0.8	1.14511e-05	0.861455	extTADA.FDR.0.05
0	1.207e-06	0.145314	extTADA.FDR.0.05		0.59	2.79657e-05	0.981347	extTADA.FDR.0.05		0.02	1.48532e-06	0.178057	extTADA.FDR.0.05		0.38	1.57753e-06	0.188487	extTADA.FDR.0.05
0	1.02691e-06	0.121496	extTADA.FDR.0.05		0.15	9.49242e-06	0.805446	extTADA.FDR.0.05		0.12	1.1738e-06	0.140902	extTADA.FDR.0.05		0.13	8.57266e-07	0.0973274	extTADA.FDR.0.05
0	1.255e-06	0.151281	extTADA.FDR.0.05		0.23	8.74017e-06	0.779471	extTADA.FDR.0.05		0.1	1.71372e-06	0.204433	extTADA.FDR.0.05		0.68	5.80059e-06	0.625182	extTADA.FDR.0.05
0	1.15408e-06	0.137943	extTADA.FDR.0.05		0.25	8.28871e-06	0.761671	extTADA.FDR.0.05		0.59	8.86618e-06	0.784486	extTADA.FDR.0.05		0.54	4.43199e-06	0.510655	extTADA.FDR.0.05
0	1.07272e-06	0.127714	extTADA.FDR.0.05		0.27	1.1515e-05	0.862959	extTADA.FDR.0.05		0.75	1.83651e-05	0.950008	extTADA.FDR.0.05		0.75	9.777e-06	0.814572	extTADA.FDR.0.05
0.02	1.07057e-06	0.127463	extTADA.FDR.0.05		0.18	9.29882e-06	0.798426	extTADA.FDR.0.05		0.51	1.12682e-05	0.856692	extTADA.FDR.0.05		0.65	5.92868e-06	0.633305	extTADA.FDR.0.05
0	1.08212e-06	0.128968	extTADA.FDR.0.05		0.17	1.01424e-05	0.826606	extTADA.FDR.0.05		0.16	1.24382e-06	0.149977	extTADA.FDR.0.05		0.57	4.34011e-06	0.500978	extTADA.FDR.0.05
0	1.26871e-06	0.152234	extTADA.FDR.0.05		0.17	9.17023e-06	0.794815	extTADA.FDR.0.05		0.72	2.04221e-05	0.960788	extTADA.FDR.0.05		0.11	6.13947e-07	0.0609236	extTADA.FDR.0.05
0.08	7.39897e-06	0.72266	extTADA.FDR.0.05		0.27	1.26252e-05	0.884922	extTADA.FDR.0.05		0.08	1.56533e-06	0.187133	extTADA.FDR.0.05		0.55	5.20409e-06	0.579802	extTADA.FDR.0.05
0.02	1.14295e-06	0.136439	extTADA.FDR.0.05		0.37	1.27246e-05	0.886727	extTADA.FDR.0.05		0.57	1.43206e-05	0.911297	extTADA.FDR.0.05		0.7	4.69091e-06	0.536278	extTADA.FDR.0.05
0	1.40644e-06	0.16843	extTADA.FDR.0.05		0.13	9.96959e-06	0.82094	extTADA.FDR.0.05		0.17	1.70757e-06	0.20363	extTADA.FDR.0.05		0.18	9.88143e-07	0.11588	extTADA.FDR.0.05
0.01	1.16264e-06	0.139096	extTADA.FDR.0.05		0.2	9.89173e-06	0.818633	extTADA.FDR.0.05		0.23	3.37906e-06	0.399138	extTADA.FDR.0.05		0.7	9.49242e-06	0.805446	extTADA.FDR.0.05
0.01	1.16965e-06	0.140149	extTADA.FDR.0.05		0.23	8.86618e-06	0.784486	extTADA.FDR.0.05		0.11	1.84401e-06	0.218473	extTADA.FDR.0.05		0.22	1.07057e-06	0.127463	extTADA.FDR.0.05
0.02	1.1738e-06	0.140902	extTADA.FDR.0.05		0.19	1.05371e-05	0.837336	extTADA.FDR.0.05		0.52	9.18977e-06	0.795116	extTADA.FDR.0.05		0.29	1.07803e-06	0.128466	extTADA.FDR.0.05
0	1.18291e-06	0.142005	extTADA.FDR.0.05		0.3	1.59608e-05	0.929449	extTADA.FDR.0.05		0.12	2.1759e-06	0.257233	extTADA.FDR.0.05		0.48	5.03632e-06	0.564559	extTADA.FDR.0.05
0.02	1.24603e-06	0.150228	extTADA.FDR.0.05		0.19	1.01158e-05	0.825553	extTADA.FDR.0.05		0.18	1.82264e-06	0.216216	extTADA.FDR.0.05		0.87	9.31381e-06	0.798877	extTADA.FDR.0.05
0.4	4.48997e-05	0.993782	extTADA.FDR.0.05		0.14	9.09937e-06	0.792208	extTADA.FDR.0.05		0.12	1.8002e-06	0.213258	extTADA.FDR.0.05		0.2	1.16965e-06	0.140149	extTADA.FDR.0.05
0.03	1.56979e-06	0.187835	extTADA.FDR.0.05		0.23	1.07859e-05	0.844206	extTADA.FDR.0.05		0.25	3.54087e-06	0.416186	extTADA.FDR.0.05		0.55	4.68249e-06	0.535677	extTADA.FDR.0.05
0	1.5221e-06	0.18252	extTADA.FDR.0.05		0.5	1.87896e-05	0.952264	extTADA.FDR.0.05		0.02	8.11281e-07	0.0913102	extTADA.FDR.0.05		0.31	1.51125e-06	0.181267	extTADA.FDR.0.05
0	1.27428e-06	0.152635	extTADA.FDR.0.05		0.19	1.09802e-05	0.84922	extTADA.FDR.0.05		0.75	2.14735e-05	0.965201	extTADA.FDR.0.05		0.18	1.1738e-06	0.140902	extTADA.FDR.0.05
0.02	1.60446e-06	0.191596	extTADA.FDR.0.05		0.4	1.22705e-05	0.878103	extTADA.FDR.0.05		0.2	2.21006e-06	0.261044	extTADA.FDR.0.05		0.61	5.24031e-06	0.582259	extTADA.FDR.0.05
0	1.71372e-06	0.204433	extTADA.FDR.0.05		0.25	1.12697e-05	0.856742	extTADA.FDR.0.05		0.51	1.20433e-05	0.87379	extTADA.FDR.0.05		0.76	9.96959e-06	0.82094	extTADA.FDR.0.05
0.02	1.51125e-06	0.181267	extTADA.FDR.0.05		0.09	3.67354e-06	0.431831	extTADA.FDR.0.05		0.13	2.43441e-06	0.288272	extTADA.FDR.0.05		0.31	1.81172e-06	0.214511	extTADA.FDR.0.05
0	1.59343e-06	0.190342	extTADA.FDR.0.05		0.3	1.45227e-05	0.914105	extTADA.FDR.0.05		0.19	2.13137e-06	0.251868	extTADA.FDR.0.05		0.68	5.21637e-06	0.580404	extTADA.FDR.0.05
0	1.7084e-06	0.20368	extTADA.FDR.0.05		0.29	1.24185e-05	0.881161	extTADA.FDR.0.05		0.15	1.89504e-06	0.224891	extTADA.FDR.0.05		0.77	5.64621e-06	0.614551	extTADA.FDR.0.05
0	1.7874e-06	0.211804	extTADA.FDR.0.05		0.33	1.23659e-05	0.880259	extTADA.FDR.0.05		0.04	9.27253e-07	0.107105	extTADA.FDR.0.05		0.79	9.75998e-06	0.81407	extTADA.FDR.0.05
0.01	1.83294e-06	0.217219	extTADA.FDR.0.05		0	4.51799e-07	0.0367046	extTADA.FDR.0.05		0.18	3.03834e-06	0.358271	extTADA.FDR.0.05		0.56	5.46001e-06	0.59991	extTADA.FDR.0.05
0.01	1.94396e-06	0.230106	extTADA.FDR.0.05		0.29	1.3369e-05	0.897959	extTADA.FDR.0.05		0.19	1.95977e-06	0.232262	extTADA.FDR.0.05		0.79	5.21931e-06	0.580855	extTADA.FDR.0.05
0.01	1.86891e-06	0.222384	extTADA.FDR.0.05		0.34	1.30676e-05	0.892744	extTADA.FDR.0.05		0.17	2.41795e-06	0.285965	extTADA.FDR.0.05		0.74	5.67517e-06	0.616758	extTADA.FDR.0.05
0	1.45798e-06	0.174247	extTADA.FDR.0.05		0	2.62416e-07	0.0147922	extTADA.FDR.0.05		0.49	1.01424e-05	0.826606	extTADA.FDR.0.05		0.46	1.82986e-06	0.216768	extTADA.FDR.0.05
0.02	1.59185e-06	0.190142	extTADA.FDR.0.05		0	3.56422e-07	0.0250715	extTADA.FDR.0.05		0.2	2.25739e-06	0.267061	extTADA.FDR.0.05		0.43	1.46987e-06	0.175701	extTADA.FDR.0.05
0	1.56533e-06	0.187133	extTADA.FDR.0.05		0.02	4.10765e-07	0.0314396	extTADA.FDR.0.05		0.64	1.04712e-05	0.835531	extTADA.FDR.0.05		0.76	5.68482e-06	0.61746	extTADA.FDR.0.05
0.01	1.46987e-06	0.175701	extTADA.FDR.0.05		0.02	5.69096e-07	0.0545555	extTADA.FDR.0.05		0.03	8.81118e-07	0.101038	extTADA.FDR.0.05		0.75	5.37918e-06	0.59299	extTADA.FDR.0.05
0.05	1.04003e-05	0.833877	extTADA.FDR.0.05		0	8.11281e-07	0.0913102	extTADA.FDR.0.05		0.14	2.80605e-06	0.331445	extTADA.FDR.0.05		0.54	4.76089e-06	0.542346	extTADA.FDR.0.05
0.03	1.71291e-06	0.204282	extTADA.FDR.0.05		0.36	1.65616e-05	0.936319	extTADA.FDR.0.05		0.28	3.8196e-06	0.448478	extTADA.FDR.0.05		0.23	1.24382e-06	0.149977	extTADA.FDR.0.05
0.04	1.15767e-06	0.138445	extTADA.FDR.0.05		0.45	1.83651e-05	0.950008	extTADA.FDR.0.05		0.17	2.09582e-06	0.247355	extTADA.FDR.0.05		0.23	1.36746e-06	0.163165	extTADA.FDR.0.05
0.03	1.63592e-06	0.194855	extTADA.FDR.0.05		0.37	1.41932e-05	0.909743	extTADA.FDR.0.05		0.1	3.49126e-06	0.411573	extTADA.FDR.0.05		0.38	1.84671e-06	0.218774	extTADA.FDR.0.05
0.01	1.24382e-06	0.149977	extTADA.FDR.0.05		0.05	1.65321e-06	0.196811	extTADA.FDR.0.05		0.58	1.05371e-05	0.837336	extTADA.FDR.0.05		0.72	6.38912e-06	0.664093	extTADA.FDR.0.05
0	1.57753e-06	0.188487	extTADA.FDR.0.05		0.01	1.38712e-06	0.165722	extTADA.FDR.0.05		0.19	2.39889e-06	0.283909	extTADA.FDR.0.05		0.68	7.45861e-06	0.725468	extTADA.FDR.0.05
0	1.81158e-06	0.214461	extTADA.FDR.0.05		0.05	3.30485e-06	0.390714	extTADA.FDR.0.05		0.23	4.51529e-06	0.51938	extTADA.FDR.0.05		0.56	4.47684e-06	0.514968	extTADA.FDR.0.05
0.01	1.70757e-06	0.20363	extTADA.FDR.0.05		0.07	2.28927e-06	0.270722	extTADA.FDR.0.05		0.2	2.38618e-06	0.282405	extTADA.FDR.0.05		0.58	5.41064e-06	0.596249	extTADA.FDR.0.05
0.01	1.84401e-06	0.218473	extTADA.FDR.0.05		0.47	1.58711e-05	0.928597	extTADA.FDR.0.05		0.28	2.28927e-06	0.270722	extTADA.FDR.0.05		0.72	7.24824e-06	0.715088	extTADA.FDR.0.05
0	1.96933e-06	0.233816	extTADA.FDR.0.05		0.02	3.59123e-06	0.422454	extTADA.FDR.0.05		0.08	1.32292e-06	0.158251	extTADA.FDR.0.05		0.28	1.59343e-06	0.190342	extTADA.FDR.0.05
0.01	2.07489e-06	0.244447	extTADA.FDR.0.05		0.62	1.88958e-05	0.952665	extTADA.FDR.0.05		0.12	1.3959e-06	0.166876	extTADA.FDR.0.05		0.75	6.38525e-06	0.663742	extTADA.FDR.0.05
0.02	2.31316e-06	0.273078	extTADA.FDR.0.05		0.06	3.76674e-06	0.443213	extTADA.FDR.0.05		0.11	1.48531e-06	0.178007	extTADA.FDR.0.05		0.45	2.41795e-06	0.285965	extTADA.FDR.0.05
0	1.73791e-06	0.206288	extTADA.FDR.0.05		0.09	3.54087e-06	0.416186	extTADA.FDR.0.05		0.2	2.62778e-06	0.310134	extTADA.FDR.0.05		0.7	6.02609e-06	0.639974	extTADA.FDR.0.05
0	1.70198e-06	0.203029	extTADA.FDR.0.05		0.1	3.61325e-06	0.425112	extTADA.FDR.0.05		0.18	2.96838e-06	0.349747	extTADA.FDR.0.05		0.26	2.80605e-06	0.331445	extTADA.FDR.0.05
0	2.13867e-06	0.25267	extTADA.FDR.0.05		0	7.75796e-08	0.001404	extTADA.FDR.0.05		0.07	1.41484e-06	0.169533	extTADA.FDR.0.05		0.38	2.51785e-06	0.297598	extTADA.FDR.0.05
0.02	2.13389e-06	0.252219	extTADA.FDR.0.05		0	1.26882e-07	0.00431229	extTADA.FDR.0.05		0.11	1.83294e-06	0.217219	extTADA.FDR.0.05		0.49	3.17861e-06	0.375721	extTADA.FDR.0.05
0.01	2.1352e-06	0.252369	extTADA.FDR.0.05		0	1.43331e-07	0.00536529	extTADA.FDR.0.05		0.46	1.31241e-05	0.893847	extTADA.FDR.0.05		0.5	2.24667e-06	0.265958	extTADA.FDR.0.05
0	1.09679e-06	0.130723	extTADA.FDR.0.05		0	1.48107e-07	0.00576643	extTADA.FDR.0.05		0.28	2.6032e-06	0.307526	extTADA.FDR.0.05		0.68	7.60733e-06	0.731836	extTADA.FDR.0.05
0.01	2.1759e-06	0.257233	extTADA.FDR.0.05		0	1.52895e-07	0.00601715	extTADA.FDR.0.05		0.25	3.1214e-06	0.3684	extTADA.FDR.0.05		0.73	7.26836e-06	0.716141	extTADA.FDR.0.05
0.01	1.62259e-06	0.193652	extTADA.FDR.0.05		0	1.58381e-07	0.00631801	extTADA.FDR.0.05		0.46	1.07859e-05	0.844206	extTADA.FDR.0.05		0.44	2.63975e-06	0.311688	extTADA.FDR.0.05
0	2.0857e-06	0.246001	extTADA.FDR.0.05		0	1.61461e-07	0.00661886	extTADA.FDR.0.05		0.31	3.99517e-06	0.468585	extTADA.FDR.0.05		0.34	2.73891e-06	0.323321	extTADA.FDR.0.05
0.02	1.78427e-06	0.211152	extTADA.FDR.0.05		0.49	1.81214e-05	0.948403	extTADA.FDR.0.05		0.11	2.03257e-06	0.239382	extTADA.FDR.0.05		0.43	2.88779e-06	0.34042	extTADA.FDR.0.05
0.01	1.82264e-06	0.216216	extTADA.FDR.0.05		0	2.70915e-07	0.0156446	extTADA.FDR.0.05		0.14	3.36251e-06	0.396931	extTADA.FDR.0.05		0.87	1.12278e-05	0.855388	extTADA.FDR.0.05
0	2.28421e-06	0.27022	extTADA.FDR.0.05		0	2.96122e-07	0.0181517	extTADA.FDR.0.05		0.13	1.96933e-06	0.233816	extTADA.FDR.0.05		0.38	2.14553e-06	0.253523	extTADA.FDR.0.05
0.02	1.76876e-06	0.209647	extTADA.FDR.0.05		0.03	3.03752e-07	0.0188036	extTADA.FDR.0.05		0.31	3.39403e-06	0.400993	extTADA.FDR.0.05		0.71	6.58003e-06	0.676478	extTADA.FDR.0.05
0	2.45201e-06	0.290528	extTADA.FDR.0.05		0.1	4.89689e-06	0.553578	extTADA.FDR.0.05		0.56	1.28235e-05	0.888081	extTADA.FDR.0.05		0.78	6.95915e-06	0.698942	extTADA.FDR.0.05
0.01	2.21006e-06	0.261044	extTADA.FDR.0.05		0.01	3.07723e-07	0.019305	extTADA.FDR.0.05		0.13	2.13867e-06	0.25267	extTADA.FDR.0.05		0.79	6.92409e-06	0.696635	extTADA.FDR.0.05
0.01	2.44317e-06	0.289375	extTADA.FDR.0.05		0	3.13909e-07	0.020358	extTADA.FDR.0.05		0.61	1.2259e-05	0.877852	extTADA.FDR.0.05		0.43	3.45801e-06	0.408665	extTADA.FDR.0.05
0.02	2.00376e-06	0.237126	extTADA.FDR.0.05		0.01	3.06777e-07	0.0191546	extTADA.FDR.0.05		0.29	2.87698e-06	0.339066	extTADA.FDR.0.05		0.47	2.28395e-06	0.27012	extTADA.FDR.0.05
0	2.28395e-06	0.27012	extTADA.FDR.0.05		0	3.44e-07	0.0231159	extTADA.FDR.0.05		0.15	3.60723e-06	0.42441	extTADA.FDR.0.05		0.66	6.09776e-06	0.646041	extTADA.FDR.0.05
0.02	2.13137e-06	0.251868	extTADA.FDR.0.05		0.01	3.51602e-07	0.0243695	extTADA.FDR.0.05		0.31	3.64024e-06	0.42812	extTADA.FDR.0.05		0.74	6.50444e-06	0.671915	extTADA.FDR.0.05
0.01	2.17846e-06	0.257484	extTADA.FDR.0.05		0	3.41099e-07	0.0227649	extTADA.FDR.0.05		0.3	3.64262e-06	0.428521	extTADA.FDR.0.05		0.36	2.72456e-06	0.321366	extTADA.FDR.0.05
0.02	2.04442e-06	0.240686	extTADA.FDR.0.05		0.01	3.67396e-07	0.026676	extTADA.FDR.0.05		0.7	1.22705e-05	0.878103	extTADA.FDR.0.05		0.76	6.59691e-06	0.677381	extTADA.FDR.0.05
0.02	1.95977e-06	0.232262	extTADA.FDR.0.05		0	3.6081e-07	0.0258737	extTADA.FDR.0.05		0.19	4.89689e-06	0.553578	extTADA.FDR.0.05		0.68	4.76029e-06	0.542296	extTADA.FDR.0.05
0.01	2.34469e-06	0.27709	extTADA.FDR.0.05		0	4.26562e-07	0.0332447	extTADA.FDR.0.05		0.19	4.01634e-06	0.471042	extTADA.FDR.0.05		0.4	3.14407e-06	0.37196	extTADA.FDR.0.05
0.02	2.64876e-06	0.312641	extTADA.FDR.0.05		0.11	4.1728e-06	0.486386	extTADA.FDR.0.05		0.23	4.17693e-06	0.486837	extTADA.FDR.0.05		0.36	2.77041e-06	0.327182	extTADA.FDR.0.05
0.02	2.14251e-06	0.253222	extTADA.FDR.0.05		0	4.47905e-07	0.0360026	extTADA.FDR.0.05		0.13	2.1352e-06	0.252369	extTADA.FDR.0.05		0.37	2.93839e-06	0.346036	extTADA.FDR.0.05
0.03	2.25739e-06	0.267061	extTADA.FDR.0.05		0.01	4.48454e-07	0.0362533	extTADA.FDR.0.05		0.58	1.24185e-05	0.881161	extTADA.FDR.0.05		0.95	2.60909e-05	0.977235	extTADA.FDR.0.05
0.02	2.56818e-06	0.303314	extTADA.FDR.0.05		0.01	4.51713e-07	0.0366043	extTADA.FDR.0.05		0.33	3.42863e-06	0.405606	extTADA.FDR.0.05		0.39	3.05523e-06	0.360628	extTADA.FDR.0.05
0.03	2.09582e-06	0.247355	extTADA.FDR.0.05		0	4.55858e-07	0.0372562	extTADA.FDR.0.05		0.27	3.73498e-06	0.439452	extTADA.FDR.0.05		0.46	2.73539e-06	0.32277	extTADA.FDR.0.05
0.04	2.41795e-06	0.285965	extTADA.FDR.0.05		0.01	4.66389e-07	0.03861	extTADA.FDR.0.05		0.23	4.47684e-06	0.514968	extTADA.FDR.0.05		0.74	7.79187e-06	0.740711	extTADA.FDR.0.05
0.02	2.24667e-06	0.265958	extTADA.FDR.0.05		0	4.70044e-07	0.0394123	extTADA.FDR.0.05		0.25	4.02338e-06	0.471945	extTADA.FDR.0.05		0.46	3.30485e-06	0.390714	extTADA.FDR.0.05
0.03	2.03717e-06	0.239834	extTADA.FDR.0.05		0	4.92516e-07	0.0429725	extTADA.FDR.0.05		0.62	1.32495e-05	0.896054	extTADA.FDR.0.05		0.27	2.82269e-06	0.333651	extTADA.FDR.0.05
0	2.73049e-06	0.322319	extTADA.FDR.0.05		0	4.93186e-07	0.0430728	extTADA.FDR.0.05		0.33	8.33375e-06	0.763426	extTADA.FDR.0.05		0.9	1.15617e-05	0.864163	extTADA.FDR.0.05
0.03	2.61853e-06	0.309031	extTADA.FDR.0.05		0	5.48243e-07	0.0509953	extTADA.FDR.0.05		0.42	6.25142e-06	0.655368	extTADA.FDR.0.05		0.93	1.22705e-05	0.878103	extTADA.FDR.0.05
0.01	2.80605e-06	0.331445	extTADA.FDR.0.05		0	5.29478e-07	0.0483879	extTADA.FDR.0.05		0.22	4.1728e-06	0.486386	extTADA.FDR.0.05		0.33	1.76876e-06	0.209647	extTADA.FDR.0.05
0.01	2.73539e-06	0.32277	extTADA.FDR.0.05		0	5.59231e-07	0.0529509	extTADA.FDR.0.05		0.22	4.52732e-06	0.520483	extTADA.FDR.0.05		0.72	9.14929e-06	0.793863	extTADA.FDR.0.05
0.07	4.76029e-06	0.542296	extTADA.FDR.0.05		0	1.59745e-07	0.00641829	extTADA.FDR.0.05		0.15	2.66417e-06	0.314496	extTADA.FDR.0.05		0.36	3.85359e-06	0.45259	extTADA.FDR.0.05
0.05	2.23028e-06	0.263401	extTADA.FDR.0.05		0	4.20612e-07	0.0323923	extTADA.FDR.0.05		0.23	4.6043e-06	0.528406	extTADA.FDR.0.05		0.45	3.25228e-06	0.385098	extTADA.FDR.0.05
0	2.73891e-06	0.323321	extTADA.FDR.0.05		0.01	5.83792e-07	0.0566615	extTADA.FDR.0.05		0.13	2.92705e-06	0.344983	extTADA.FDR.0.05		0.7	6.65355e-06	0.680891	extTADA.FDR.0.05
0.01	2.77041e-06	0.327182	extTADA.FDR.0.05		0	5.76428e-07	0.0558592	extTADA.FDR.0.05		0.22	4.41041e-06	0.508399	extTADA.FDR.0.05		0.28	2.44317e-06	0.289375	extTADA.FDR.0.05
0	3.01531e-06	0.354711	extTADA.FDR.0.05		0.01	6.00911e-07	0.0589681	extTADA.FDR.0.05		0.16	2.71028e-06	0.319511	extTADA.FDR.0.05		0.29	2.45201e-06	0.290528	extTADA.FDR.0.05
0.02	2.39889e-06	0.283909	extTADA.FDR.0.05		0.01	6.15812e-07	0.0612245	extTADA.FDR.0.05		0.78	2.13766e-05	0.9648	extTADA.FDR.0.05		0.29	3.2907e-06	0.388908	extTADA.FDR.0.05
0.03	2.63975e-06	0.311688	extTADA.FDR.0.05		0	6.68244e-07	0.0690468	extTADA.FDR.0.05		0.37	3.576e-06	0.420047	extTADA.FDR.0.05		0.87	1.24185e-05	0.881161	extTADA.FDR.0.05
0.02	2.17356e-06	0.256832	extTADA.FDR.0.05		0.04	4.41041e-06	0.508399	extTADA.FDR.0.05		0.57	1.31101e-05	0.893446	extTADA.FDR.0.05		0.7	6.67211e-06	0.681994	extTADA.FDR.0.05
0.02	2.88771e-06	0.34037	extTADA.FDR.0.05		0	9.38554e-07	0.10861	extTADA.FDR.0.05		0.27	4.22968e-06	0.491501	extTADA.FDR.0.05		0.48	2.89427e-06	0.341072	extTADA.FDR.0.05
0.02	2.71028e-06	0.319511	extTADA.FDR.0.05		0.22	1.14298e-05	0.860853	extTADA.FDR.0.05		0.32	4.17916e-06	0.487038	extTADA.FDR.0.05		0.35	3.3861e-06	0.40014	extTADA.FDR.0.05
0.04	2.38618e-06	0.282405	extTADA.FDR.0.05		0.02	7.01564e-07	0.0738104	extTADA.FDR.0.05		0.31	3.74596e-06	0.440706	extTADA.FDR.0.05		0.55	7.87601e-06	0.744271	extTADA.FDR.0.05
0	1.59062e-07	0.00636815	extTADA.FDR.0.05		0.02	6.96494e-07	0.0731084	extTADA.FDR.0.05		0.22	5.66083e-06	0.615554	extTADA.FDR.0.05		0.4	2.92405e-06	0.344783	extTADA.FDR.0.05
0.02	2.62778e-06	0.310134	extTADA.FDR.0.05		0	7.08061e-07	0.0747129	extTADA.FDR.0.05		0.28	4.1253e-06	0.481823	extTADA.FDR.0.05		0.7	7.70356e-06	0.7369	extTADA.FDR.0.05
0.01	3.2907e-06	0.388908	extTADA.FDR.0.05		0.01	7.38524e-07	0.0787745	extTADA.FDR.0.05		0.31	4.24224e-06	0.492453	extTADA.FDR.0.05		0.37	3.41409e-06	0.403801	extTADA.FDR.0.05
0.03	2.96838e-06	0.349747	extTADA.FDR.0.05		0.01	7.40993e-07	0.0795267	extTADA.FDR.0.05		0.21	4.4582e-06	0.513163	extTADA.FDR.0.05		0.97	2.08304e-05	0.962543	extTADA.FDR.0.05
0.03	2.89427e-06	0.341072	extTADA.FDR.0.05		0	8.50597e-07	0.0965251	extTADA.FDR.0.05		0.17	3.38443e-06	0.39989	extTADA.FDR.0.05		0.46	4.13948e-06	0.483227	extTADA.FDR.0.05
0.01	2.92405e-06	0.344783	extTADA.FDR.0.05		0.01	7.6459e-07	0.0831369	extTADA.FDR.0.05		0.26	4.77763e-06	0.5437	extTADA.FDR.0.05		0.55	4.77763e-06	0.5437	extTADA.FDR.0.05
0.18	1.60514e-05	0.930703	extTADA.FDR.0.05		0.02	7.80775e-07	0.0854937	extTADA.FDR.0.05		0.22	5.25871e-06	0.583814	extTADA.FDR.0.05		0.67	8.33375e-06	0.763426	extTADA.FDR.0.05
0.03	3.31539e-06	0.391917	extTADA.FDR.0.05		0.01	8.60084e-07	0.0976282	extTADA.FDR.0.05		0.03	1.50479e-06	0.180364	extTADA.FDR.0.05		0.31	2.88771e-06	0.34037	extTADA.FDR.0.05
0.04	5.70314e-06	0.618663	extTADA.FDR.0.05		0	8.24297e-07	0.0932658	extTADA.FDR.0.05		0.23	4.01531e-06	0.470892	extTADA.FDR.0.05		0.39	3.83257e-06	0.450133	extTADA.FDR.0.05
0.01	2.12498e-06	0.250915	extTADA.FDR.0.05		0.05	8.65476e-07	0.098581	extTADA.FDR.0.05		0.25	3.92605e-06	0.460412	extTADA.FDR.0.05		0.03	3.50078e-07	0.024219	extTADA.FDR.0.05
0.07	2.72456e-06	0.321366	extTADA.FDR.0.05		0.01	8.81118e-07	0.101038	extTADA.FDR.0.05		0.17	3.75621e-06	0.44201	extTADA.FDR.0.05		0.74	8.74017e-06	0.779471	extTADA.FDR.0.05
0.05	3.35253e-06	0.395678	extTADA.FDR.0.05		0.02	9.16057e-07	0.105551	extTADA.FDR.0.05		0.24	4.41612e-06	0.50885	extTADA.FDR.0.05		0.38	3.60619e-06	0.424259	extTADA.FDR.0.05
0.02	3.45801e-06	0.408665	extTADA.FDR.0.05		0	9.75323e-07	0.113925	extTADA.FDR.0.05		0.29	5.20409e-06	0.579802	extTADA.FDR.0.05		0.56	4.6043e-06	0.528406	extTADA.FDR.0.05
0.03	3.36831e-06	0.397834	extTADA.FDR.0.05		0.01	8.83413e-07	0.101289	extTADA.FDR.0.05		0.62	1.30676e-05	0.892744	extTADA.FDR.0.05		0.46	4.15452e-06	0.484631	extTADA.FDR.0.05
0.02	3.51639e-06	0.413127	extTADA.FDR.0.05		0.03	1.12482e-06	0.134533	extTADA.FDR.0.05		0.19	4.69554e-06	0.53673	extTADA.FDR.0.05		0.51	3.0719e-06	0.362634	extTADA.FDR.0.05
0.08	5.14064e-06	0.573936	extTADA.FDR.0.05		0	1.00754e-06	0.118939	extTADA.FDR.0.05		0.36	4.30795e-06	0.49842	extTADA.FDR.0.05		0.62	5.18272e-06	0.577696	extTADA.FDR.0.05
0.02	3.14407e-06	0.37196	extTADA.FDR.0.05		0	9.37725e-07	0.108309	extTADA.FDR.0.05		0.11	3.05848e-06	0.360979	extTADA.FDR.0.05		0.13	6.68244e-07	0.0690468	extTADA.FDR.0.05
0.04	3.36251e-06	0.396931	extTADA.FDR.0.05		0.01	1.07981e-06	0.128767	extTADA.FDR.0.05		0.22	5.2374e-06	0.581959	extTADA.FDR.0.05		0.42	4.14867e-06	0.48408	extTADA.FDR.0.05
0.01	2.4394e-06	0.288923	extTADA.FDR.0.05		0.04	9.88143e-07	0.11588	extTADA.FDR.0.05		0.3	2.23028e-06	0.263401	extTADA.FDR.0.05		0.77	7.66676e-06	0.735446	extTADA.FDR.0.05
0.01	3.05523e-06	0.360628	extTADA.FDR.0.05		0.01	1.207e-06	0.145314	extTADA.FDR.0.05		0.27	5.41064e-06	0.596249	extTADA.FDR.0.05		0.42	3.26947e-06	0.386802	extTADA.FDR.0.05
0.11	8.54458e-06	0.77195	extTADA.FDR.0.05		0.04	9.95592e-07	0.116783	extTADA.FDR.0.05		0.2	5.18272e-06	0.577696	extTADA.FDR.0.05		0.56	3.78494e-06	0.445269	extTADA.FDR.0.05
0.06	3.50904e-06	0.412576	extTADA.FDR.0.05		0	1.00114e-06	0.117836	extTADA.FDR.0.05		0.26	3.58571e-06	0.421702	extTADA.FDR.0.05		0.49	3.88412e-06	0.455548	extTADA.FDR.0.05
0.05	3.75621e-06	0.44201	extTADA.FDR.0.05		0.02	1.255e-06	0.151281	extTADA.FDR.0.05		0.21	5.1112e-06	0.570827	extTADA.FDR.0.05		0.43	5.02276e-06	0.563255	extTADA.FDR.0.05
0.04	2.87698e-06	0.339066	extTADA.FDR.0.05		0.02	1.02691e-06	0.121496	extTADA.FDR.0.05		0.27	3.70652e-06	0.435692	extTADA.FDR.0.05		0.83	1.45916e-05	0.914958	extTADA.FDR.0.05
0.02	3.37906e-06	0.399138	extTADA.FDR.0.05		0.02	1.15408e-06	0.137943	extTADA.FDR.0.05		0.29	5.1558e-06	0.57549	extTADA.FDR.0.05		0.17	8.11281e-07	0.0913102	extTADA.FDR.0.05
0.02	3.34913e-06	0.395226	extTADA.FDR.0.05		0	1.07272e-06	0.127714	extTADA.FDR.0.05		0.2	4.09953e-06	0.479216	extTADA.FDR.0.05		0.49	4.50356e-06	0.517876	extTADA.FDR.0.05
0.02	3.23786e-06	0.383042	extTADA.FDR.0.05		0.04	1.07057e-06	0.127463	extTADA.FDR.0.05		0.31	6.59822e-06	0.677431	extTADA.FDR.0.05		0.5	3.92605e-06	0.460412	extTADA.FDR.0.05
0.04	3.0719e-06	0.362634	extTADA.FDR.0.05		0.03	1.26871e-06	0.152234	extTADA.FDR.0.05		0.15	5.02276e-06	0.563255	extTADA.FDR.0.05		0.74	5.89738e-06	0.6316	extTADA.FDR.0.05
0.01	3.39403e-06	0.400993	extTADA.FDR.0.05		0.01	1.08212e-06	0.128968	extTADA.FDR.0.05		0.28	4.94899e-06	0.557238	extTADA.FDR.0.05		0.42	4.1728e-06	0.486386	extTADA.FDR.0.05
0.05	3.25228e-06	0.385098	extTADA.FDR.0.05		0.02	1.40644e-06	0.16843	extTADA.FDR.0.05		0.18	4.50356e-06	0.517876	extTADA.FDR.0.05		0.51	4.36713e-06	0.503886	extTADA.FDR.0.05
0.13	1.0141e-05	0.826455	extTADA.FDR.0.05		0.03	1.14295e-06	0.136439	extTADA.FDR.0.05		0.24	5.92868e-06	0.633305	extTADA.FDR.0.05		0.51	4.1829e-06	0.487389	extTADA.FDR.0.05
0.03	3.60723e-06	0.42441	extTADA.FDR.0.05		0.02	1.16264e-06	0.139096	extTADA.FDR.0.05		0.21	7.11625e-06	0.708369	extTADA.FDR.0.05		0.03	3.03752e-07	0.0188036	extTADA.FDR.0.05
0.04	3.04917e-06	0.359675	extTADA.FDR.0.05		0.05	1.16965e-06	0.140149	extTADA.FDR.0.05		0.29	4.36713e-06	0.503886	extTADA.FDR.0.05		0.15	9.7909e-07	0.114526	extTADA.FDR.0.05
0.04	3.64024e-06	0.42812	extTADA.FDR.0.05		0.05	1.1738e-06	0.140902	extTADA.FDR.0.05		0.22	4.40243e-06	0.507496	extTADA.FDR.0.05		0.83	1.12682e-05	0.856692	extTADA.FDR.0.05
0.02	3.64262e-06	0.428521	extTADA.FDR.0.05		0.13	4.69091e-06	0.536278	extTADA.FDR.0.05		0.3	4.16792e-06	0.485835	extTADA.FDR.0.05		0.02	3.51602e-07	0.0243695	extTADA.FDR.0.05
0.01	3.88712e-06	0.455949	extTADA.FDR.0.05		0.04	1.18291e-06	0.142005	extTADA.FDR.0.05		0.21	4.88199e-06	0.552224	extTADA.FDR.0.05		0.53	2.62778e-06	0.310134	extTADA.FDR.0.05
0.05	5.95261e-06	0.63521	extTADA.FDR.0.05		0.04	1.56979e-06	0.187835	extTADA.FDR.0.05		0.22	4.76089e-06	0.542346	extTADA.FDR.0.05		0.7	4.68133e-06	0.535576	extTADA.FDR.0.05
0.07	3.20865e-06	0.37903	extTADA.FDR.0.05		0.02	1.5221e-06	0.18252	extTADA.FDR.0.05		0.29	7.66386e-06	0.735145	extTADA.FDR.0.05		0.06	4.48454e-07	0.0362533	extTADA.FDR.0.05
0.06	3.58571e-06	0.421702	extTADA.FDR.0.05		0.03	1.24603e-06	0.150228	extTADA.FDR.0.05		0.37	6.59691e-06	0.677381	extTADA.FDR.0.05		0.05	4.92516e-07	0.0429725	extTADA.FDR.0.05
0.01	4.14867e-06	0.48408	extTADA.FDR.0.05		0.02	1.27428e-06	0.152635	extTADA.FDR.0.05		0.4	7.60733e-06	0.731836	extTADA.FDR.0.05		0.64	4.12653e-06	0.481974	extTADA.FDR.0.05
0.03	4.12162e-06	0.481623	extTADA.FDR.0.05		0.02	1.71372e-06	0.204433	extTADA.FDR.0.05		0.33	5.21931e-06	0.580855	extTADA.FDR.0.05		0.94	1.6444e-05	0.935065	extTADA.FDR.0.05
0.04	3.71269e-06	0.436494	extTADA.FDR.0.05		0.03	1.60446e-06	0.191596	extTADA.FDR.0.05		0.41	6.58788e-06	0.676829	extTADA.FDR.0.05		0.52	4.24224e-06	0.492453	extTADA.FDR.0.05
0.03	4.09953e-06	0.479216	extTADA.FDR.0.05		0.04	1.15767e-06	0.138445	extTADA.FDR.0.05		0.36	6.95915e-06	0.698942	extTADA.FDR.0.05		0.07	4.99797e-07	0.0439753	extTADA.FDR.0.05
0.03	4.17693e-06	0.486837	extTADA.FDR.0.05		0.14	5.20143e-06	0.579502	extTADA.FDR.0.05		0.34	6.53705e-06	0.673871	extTADA.FDR.0.05		0.56	4.73005e-06	0.539738	extTADA.FDR.0.05
0.05	4.04214e-06	0.47355	extTADA.FDR.0.05		0.12	5.2374e-06	0.581959	extTADA.FDR.0.05		0.27	5.56348e-06	0.608284	extTADA.FDR.0.05		0.5	4.51529e-06	0.51938	extTADA.FDR.0.05
0.07	6.34876e-06	0.661686	extTADA.FDR.0.05		0	1.59062e-07	0.00636815	extTADA.FDR.0.05		0.25	5.27223e-06	0.584767	extTADA.FDR.0.05		0.09	6.21196e-07	0.0622273	extTADA.FDR.0.05
0.01	4.109e-06	0.479968	extTADA.FDR.0.05		0	1.59343e-06	0.190342	extTADA.FDR.0.05		0.4	6.92409e-06	0.696635	extTADA.FDR.0.05		0.12	8.15615e-07	0.0921627	extTADA.FDR.0.05
0.04	4.0018e-06	0.469237	extTADA.FDR.0.05		0.01	1.7874e-06	0.211804	extTADA.FDR.0.05		0.44	7.66676e-06	0.735446	extTADA.FDR.0.05		0.16	7.5377e-07	0.0816828	extTADA.FDR.0.05
0.01	4.05036e-06	0.474201	extTADA.FDR.0.05		0.04	1.7084e-06	0.20368	extTADA.FDR.0.05		0.28	5.89738e-06	0.6316	extTADA.FDR.0.05		0.83	1.01955e-05	0.82811	extTADA.FDR.0.05
0.02	4.02338e-06	0.471945	extTADA.FDR.0.05		0.03	1.83294e-06	0.217219	extTADA.FDR.0.05		0.35	6.03396e-06	0.640826	extTADA.FDR.0.05		0.67	5.32437e-06	0.588577	extTADA.FDR.0.05
0.01	4.01012e-06	0.470441	extTADA.FDR.0.05		0.04	1.94396e-06	0.230106	extTADA.FDR.0.05		0.25	3.95167e-06	0.463822	extTADA.FDR.0.05		0.89	2.13766e-05	0.9648	extTADA.FDR.0.05
0.05	4.47684e-06	0.514968	extTADA.FDR.0.05		0.05	1.86891e-06	0.222384	extTADA.FDR.0.05		0.63	1.65616e-05	0.936319	extTADA.FDR.0.05		0.85	1.08788e-05	0.846563	extTADA.FDR.0.05
0.04	3.26947e-06	0.386802	extTADA.FDR.0.05		0.07	1.59185e-06	0.190142	extTADA.FDR.0.05		0.75	1.81214e-05	0.948403	extTADA.FDR.0.05		0.9	9.18977e-06	0.795116	extTADA.FDR.0.05
0.07	4.27556e-06	0.495763	extTADA.FDR.0.05		0.04	1.45798e-06	0.174247	extTADA.FDR.0.05		0.29	6.93635e-06	0.697388	extTADA.FDR.0.05		0.14	8.11199e-07	0.0912601	extTADA.FDR.0.05
0.02	1.39565e-06	0.166825	extTADA.FDR.0.05		0.05	1.71291e-06	0.204282	extTADA.FDR.0.05		0.48	8.33351e-06	0.763376	extTADA.FDR.0.05		0.15	8.24297e-07	0.0932658	extTADA.FDR.0.05
0.06	3.576e-06	0.420047	extTADA.FDR.0.05		0.01	2.66417e-06	0.314496	extTADA.FDR.0.05		0.33	6.13226e-06	0.647846	extTADA.FDR.0.05		0.51	4.40243e-06	0.507496	extTADA.FDR.0.05
0.04	4.43199e-06	0.510655	extTADA.FDR.0.05		0.03	1.46987e-06	0.175701	extTADA.FDR.0.05		0.48	7.18586e-06	0.711728	extTADA.FDR.0.05		0.4	3.85859e-06	0.453141	extTADA.FDR.0.05
0.07	4.36713e-06	0.503886	extTADA.FDR.0.05		0.08	1.63592e-06	0.194855	extTADA.FDR.0.05		0.37	7.87601e-06	0.744271	extTADA.FDR.0.05		0.61	4.69554e-06	0.53673	extTADA.FDR.0.05
0.05	4.68538e-06	0.535877	extTADA.FDR.0.05		0.04	1.81158e-06	0.214461	extTADA.FDR.0.05		0.31	6.94946e-06	0.69819	extTADA.FDR.0.05		0.13	8.83413e-07	0.101289	extTADA.FDR.0.05
0.02	4.50735e-06	0.518628	extTADA.FDR.0.05		0.01	1.57753e-06	0.188487	extTADA.FDR.0.05		0.43	8.74017e-06	0.779471	extTADA.FDR.0.05		0.87	1.14866e-05	0.862358	extTADA.FDR.0.05
0.04	4.40243e-06	0.507496	extTADA.FDR.0.05		0.03	1.96933e-06	0.233816	extTADA.FDR.0.05		0.31	6.98213e-06	0.700597	extTADA.FDR.0.05		0.62	5.18379e-06	0.577847	extTADA.FDR.0.05
0.08	4.0507e-06	0.474252	extTADA.FDR.0.05		0.04	2.31316e-06	0.273078	extTADA.FDR.0.05		0.23	7.26836e-06	0.716141	extTADA.FDR.0.05		0.63	4.88199e-06	0.552224	extTADA.FDR.0.05
0.05	4.16792e-06	0.485835	extTADA.FDR.0.05		0.03	2.07489e-06	0.244447	extTADA.FDR.0.05		0.42	7.98835e-06	0.748433	extTADA.FDR.0.05		0.7	4.52732e-06	0.520483	extTADA.FDR.0.05
0.03	4.41594e-06	0.5088	extTADA.FDR.0.05		0.15	4.52732e-06	0.520483	extTADA.FDR.0.05		0.35	6.95492e-06	0.698441	extTADA.FDR.0.05		0.22	1.30724e-06	0.156546	extTADA.FDR.0.05
0.01	4.6043e-06	0.528406	extTADA.FDR.0.05		0.22	4.41262e-06	0.508449	extTADA.FDR.0.05		0.43	8.55008e-06	0.772251	extTADA.FDR.0.05		0.2	1.32292e-06	0.158251	extTADA.FDR.0.05
0.03	4.17916e-06	0.487038	extTADA.FDR.0.05		0.03	2.92705e-06	0.344983	extTADA.FDR.0.05		0.63	1.09309e-05	0.848167	extTADA.FDR.0.05		0.27	1.31585e-06	0.157599	extTADA.FDR.0.05
0.08	3.72709e-06	0.43865	extTADA.FDR.0.05		0.02	2.13867e-06	0.25267	extTADA.FDR.0.05		0.48	9.777e-06	0.814572	extTADA.FDR.0.05		0.24	1.15767e-06	0.138445	extTADA.FDR.0.05
0.04	3.74671e-06	0.440856	extTADA.FDR.0.05		0.04	1.73791e-06	0.206288	extTADA.FDR.0.05		0.42	8.09362e-06	0.753548	extTADA.FDR.0.05		0.24	1.5221e-06	0.18252	extTADA.FDR.0.05
0.04	4.1253e-06	0.481823	extTADA.FDR.0.05		0.02	2.1352e-06	0.252369	extTADA.FDR.0.05		0.41	7.61622e-06	0.732738	extTADA.FDR.0.05		0.6	5.23149e-06	0.581608	extTADA.FDR.0.05
0.04	3.78494e-06	0.445269	extTADA.FDR.0.05		0.06	1.62259e-06	0.193652	extTADA.FDR.0.05		0.53	8.74864e-06	0.779822	extTADA.FDR.0.05		0.45	4.63366e-06	0.531013	extTADA.FDR.0.05
0.05	3.76717e-06	0.443263	extTADA.FDR.0.05		0.04	1.70198e-06	0.203029	extTADA.FDR.0.05		0.87	3.19948e-05	0.986461	extTADA.FDR.0.05		0.6	5.39321e-06	0.594344	extTADA.FDR.0.05
0	4.88199e-06	0.552224	extTADA.FDR.0.05		0.05	2.60483e-06	0.307727	extTADA.FDR.0.05		0.05	9.7909e-07	0.114526	extTADA.FDR.0.05		0.25	1.27428e-06	0.152635	extTADA.FDR.0.05
0.02	4.77667e-06	0.543549	extTADA.FDR.0.05		0.04	1.82264e-06	0.216216	extTADA.FDR.0.05		0.08	1.07803e-06	0.128466	extTADA.FDR.0.05		0.25	1.7874e-06	0.211804	extTADA.FDR.0.05
0.02	4.76089e-06	0.542346	extTADA.FDR.0.05		0.04	2.0857e-06	0.246001	extTADA.FDR.0.05		0.12	1.14295e-06	0.136439	extTADA.FDR.0.05		0.2	1.50479e-06	0.180364	extTADA.FDR.0.05
0.04	4.22968e-06	0.491501	extTADA.FDR.0.05		0.07	1.78427e-06	0.211152	extTADA.FDR.0.05		0	7.75796e-08	0.001404	extTADA.FDR.0.05		0.81	1.02194e-05	0.828712	extTADA.FDR.0.05
0.01	5.03632e-06	0.564559	extTADA.FDR.0.05		0.06	2.28421e-06	0.27022	extTADA.FDR.0.05		0.52	7.72826e-06	0.738154	extTADA.FDR.0.05		0.18	9.66892e-07	0.113122	extTADA.FDR.0.05
0.07	4.73005e-06	0.539738	extTADA.FDR.0.05		0.02	2.21006e-06	0.261044	extTADA.FDR.0.05		0	9.72843e-08	0.00275786	extTADA.FDR.0.05		0.55	5.61519e-06	0.611894	extTADA.FDR.0.05
0.04	5.19518e-06	0.5789	extTADA.FDR.0.05		0.04	2.44317e-06	0.289375	extTADA.FDR.0.05		0	1.43331e-07	0.00536529	extTADA.FDR.0.05		0.7	5.88082e-06	0.630246	extTADA.FDR.0.05
0.11	4.35128e-06	0.502081	extTADA.FDR.0.05		0.09	3.03996e-06	0.358522	extTADA.FDR.0.05		0	1.52895e-07	0.00601715	extTADA.FDR.0.05		0.5	5.90051e-06	0.631901	extTADA.FDR.0.05
0.02	4.4582e-06	0.513163	extTADA.FDR.0.05		0.02	2.28395e-06	0.27012	extTADA.FDR.0.05		0	1.58381e-07	0.00631801	extTADA.FDR.0.05		0.21	1.08608e-06	0.12967	extTADA.FDR.0.05
0.04	4.6442e-06	0.532367	extTADA.FDR.0.05		0.08	3.06277e-06	0.36153	extTADA.FDR.0.05		0	1.59062e-07	0.00636815	extTADA.FDR.0.05		0.33	1.59185e-06	0.190142	extTADA.FDR.0.05
0.05	3.92605e-06	0.460412	extTADA.FDR.0.05		0.07	2.64876e-06	0.312641	extTADA.FDR.0.05		0	1.48107e-07	0.00576643	extTADA.FDR.0.05		0.3	1.71291e-06	0.204282	extTADA.FDR.0.05
0.03	5.40082e-06	0.595347	extTADA.FDR.0.05		0.07	2.13137e-06	0.251868	extTADA.FDR.0.05		0	1.26882e-07	0.00431229	extTADA.FDR.0.05		0.16	1.12482e-06	0.134533	extTADA.FDR.0.05
0.03	4.93868e-06	0.556336	extTADA.FDR.0.05		0.04	2.17846e-06	0.257484	extTADA.FDR.0.05		0.56	1.08191e-05	0.844808	extTADA.FDR.0.05		0.32	2.03257e-06	0.239382	extTADA.FDR.0.05
0.03	5.23149e-06	0.581608	extTADA.FDR.0.05		0.05	2.34469e-06	0.27709	extTADA.FDR.0.05		0.01	2.18771e-07	0.0109312	extTADA.FDR.0.05		0.71	4.94899e-06	0.557238	extTADA.FDR.0.05
0	4.64071e-07	0.038259	extTADA.FDR.0.05		0.09	2.04442e-06	0.240686	extTADA.FDR.0.05		0.03	2.70915e-07	0.0156446	extTADA.FDR.0.05		0.4	1.70757e-06	0.20363	extTADA.FDR.0.05
0.09	4.31905e-06	0.499273	extTADA.FDR.0.05		0.11	3.31332e-06	0.391666	extTADA.FDR.0.05		0.01	2.96122e-07	0.0181517	extTADA.FDR.0.05		0.75	6.58788e-06	0.676829	extTADA.FDR.0.05
0.05	4.41612e-06	0.50885	extTADA.FDR.0.05		0.04	2.14251e-06	0.253222	extTADA.FDR.0.05		0.01	3.07723e-07	0.019305	extTADA.FDR.0.05		0.27	1.84401e-06	0.218473	extTADA.FDR.0.05
0.05	4.60382e-06	0.528356	extTADA.FDR.0.05		0.08	2.56818e-06	0.303314	extTADA.FDR.0.05		0.02	4.17532e-07	0.0322419	extTADA.FDR.0.05		0.38	2.68603e-06	0.316903	extTADA.FDR.0.05
0.03	4.77763e-06	0.5437	extTADA.FDR.0.05		0.07	2.25739e-06	0.267061	extTADA.FDR.0.05		0.01	3.41099e-07	0.0227649	extTADA.FDR.0.05		0.37	1.62259e-06	0.193652	extTADA.FDR.0.05
0.04	5.21637e-06	0.580404	extTADA.FDR.0.05		0.08	2.03717e-06	0.239834	extTADA.FDR.0.05		0.01	3.44e-07	0.0231159	extTADA.FDR.0.05		0.27	1.40798e-06	0.16858	extTADA.FDR.0.05
0.03	5.32437e-06	0.588577	extTADA.FDR.0.05		0.07	2.24667e-06	0.265958	extTADA.FDR.0.05		0.03	3.50078e-07	0.024219	extTADA.FDR.0.05		0.82	1.20433e-05	0.87379	extTADA.FDR.0.05
0.03	4.69554e-06	0.53673	extTADA.FDR.0.05		0.05	2.73049e-06	0.322319	extTADA.FDR.0.05		0.01	3.67396e-07	0.026676	extTADA.FDR.0.05		0.18	1.48531e-06	0.178007	extTADA.FDR.0.05
0.04	5.20409e-06	0.579802	extTADA.FDR.0.05		0.07	2.61853e-06	0.309031	extTADA.FDR.0.05		0.02	3.6081e-07	0.0258737	extTADA.FDR.0.05		0.37	2.87698e-06	0.339066	extTADA.FDR.0.05
0.03	7.70356e-06	0.7369	extTADA.FDR.0.05		0.07	2.73539e-06	0.32277	extTADA.FDR.0.05		0.01	3.13909e-07	0.020358	extTADA.FDR.0.05		0.38	2.01887e-06	0.238079	extTADA.FDR.0.05
0	5.54678e-06	0.607481	extTADA.FDR.0.05		0.02	2.73891e-06	0.323321	extTADA.FDR.0.05		0.58	1.26252e-05	0.884922	extTADA.FDR.0.05		0.87	1.0141e-05	0.826455	extTADA.FDR.0.05
0	5.09656e-06	0.569172	extTADA.FDR.0.05		0.1	2.77041e-06	0.327182	extTADA.FDR.0.05		0.01	4.47905e-07	0.0360026	extTADA.FDR.0.05		0.22	1.6802e-06	0.20012	extTADA.FDR.0.05
0	5.1112e-06	0.570827	extTADA.FDR.0.05		0.09	2.17356e-06	0.256832	extTADA.FDR.0.05		0.03	4.48454e-07	0.0362533	extTADA.FDR.0.05		0.82	6.25142e-06	0.655368	extTADA.FDR.0.05
0.04	5.55818e-06	0.608133	extTADA.FDR.0.05		0.11	2.23028e-06	0.263401	extTADA.FDR.0.05		0.02	4.51713e-07	0.0366043	extTADA.FDR.0.05		0.32	2.64876e-06	0.312641	extTADA.FDR.0.05
0.04	5.18272e-06	0.577696	extTADA.FDR.0.05		0.02	2.88771e-06	0.34037	extTADA.FDR.0.05		0	4.55858e-07	0.0372562	extTADA.FDR.0.05		0.47	1.86065e-06	0.220829	extTADA.FDR.0.05
0.04	5.77952e-06	0.623627	extTADA.FDR.0.05		0.08	2.71028e-06	0.319511	extTADA.FDR.0.05		0.54	1.12697e-05	0.856742	extTADA.FDR.0.05		0.73	8.25538e-06	0.760317	extTADA.FDR.0.05
0.08	5.41064e-06	0.596249	extTADA.FDR.0.05		0.1	2.63975e-06	0.311688	extTADA.FDR.0.05		0.03	4.66389e-07	0.03861	extTADA.FDR.0.05		0.48	2.00376e-06	0.237126	extTADA.FDR.0.05
0	3.50078e-07	0.024219	extTADA.FDR.0.05		0.07	2.39889e-06	0.283909	extTADA.FDR.0.05		0	4.92516e-07	0.0429725	extTADA.FDR.0.05		0.36	2.13137e-06	0.251868	extTADA.FDR.0.05
0.06	5.10289e-06	0.569924	extTADA.FDR.0.05		0.1	2.38618e-06	0.282405	extTADA.FDR.0.05		0	4.70044e-07	0.0394123	extTADA.FDR.0.05		0.24	1.94396e-06	0.230106	extTADA.FDR.0.05
0.09	1.46249e-05	0.915309	extTADA.FDR.0.05		0.08	2.12498e-06	0.250915	extTADA.FDR.0.05		0	4.93186e-07	0.0430728	extTADA.FDR.0.05		0.77	8.22422e-06	0.758863	extTADA.FDR.0.05
0.02	5.26301e-06	0.584165	extTADA.FDR.0.05		0.08	2.4394e-06	0.288923	extTADA.FDR.0.05		0.02	5.09993e-07	0.0454796	extTADA.FDR.0.05		0.38	3.36251e-06	0.396931	extTADA.FDR.0.05
0.01	5.24031e-06	0.582259	extTADA.FDR.0.05		0.06	3.2907e-06	0.388908	extTADA.FDR.0.05		0.23	5.40357e-06	0.595547	extTADA.FDR.0.05		0.34	2.25739e-06	0.267061	extTADA.FDR.0.05
0.04	6.41686e-06	0.666048	extTADA.FDR.0.05		0	4.64071e-07	0.038259	extTADA.FDR.0.05		0.02	5.48243e-07	0.0509953	extTADA.FDR.0.05		0.38	3.67354e-06	0.431831	extTADA.FDR.0.05
0.05	5.84701e-06	0.628491	extTADA.FDR.0.05		0.16	6.50444e-06	0.671915	extTADA.FDR.0.05		0.02	5.59231e-07	0.0529509	extTADA.FDR.0.05		0.37	2.73049e-06	0.322319	extTADA.FDR.0.05
0.06	4.94899e-06	0.557238	extTADA.FDR.0.05		0.11	2.96838e-06	0.349747	extTADA.FDR.0.05		0.02	5.83792e-07	0.0566615	extTADA.FDR.0.05		0.7	6.36314e-06	0.662739	extTADA.FDR.0.05
0.02	5.31455e-06	0.587675	extTADA.FDR.0.05		0.02	1.39565e-06	0.166825	extTADA.FDR.0.05		0	5.72053e-07	0.0551572	extTADA.FDR.0.05		0.58	7.63752e-06	0.733841	extTADA.FDR.0.05
0.06	4.97421e-06	0.559795	extTADA.FDR.0.05		0.1	2.89427e-06	0.341072	extTADA.FDR.0.05		0.03	6.14421e-07	0.0610239	extTADA.FDR.0.05		0.69	6.62064e-06	0.679085	extTADA.FDR.0.05
0.04	5.89738e-06	0.6316	extTADA.FDR.0.05		0.06	3.31539e-06	0.391917	extTADA.FDR.0.05		0	5.76428e-07	0.0558592	extTADA.FDR.0.05		0.49	2.17356e-06	0.256832	extTADA.FDR.0.05
0.03	5.97912e-06	0.636765	extTADA.FDR.0.05		0.08	2.92405e-06	0.344783	extTADA.FDR.0.05		0.05	6.00911e-07	0.0589681	extTADA.FDR.0.05		0.23	1.96933e-06	0.233816	extTADA.FDR.0.05
0.03	5.88082e-06	0.630246	extTADA.FDR.0.05		0.05	3.51639e-06	0.413127	extTADA.FDR.0.05		0.16	1.76876e-06	0.209647	extTADA.FDR.0.05		0.28	2.18165e-06	0.257885	extTADA.FDR.0.05
0.06	5.40357e-06	0.595547	extTADA.FDR.0.05		0.07	3.35253e-06	0.395678	extTADA.FDR.0.05		0.01	6.15812e-07	0.0612245	extTADA.FDR.0.05		0.32	2.13389e-06	0.252219	extTADA.FDR.0.05
0.07	5.67517e-06	0.616758	extTADA.FDR.0.05		0.07	3.45801e-06	0.408665	extTADA.FDR.0.05		0.02	6.68244e-07	0.0690468	extTADA.FDR.0.05		0.4	3.39403e-06	0.400993	extTADA.FDR.0.05
0.01	6.75611e-06	0.686707	extTADA.FDR.0.05		0.07	3.36831e-06	0.397834	extTADA.FDR.0.05		0.16	2.51785e-06	0.297598	extTADA.FDR.0.05		0.37	2.1759e-06	0.257233	extTADA.FDR.0.05
0.09	5.66379e-06	0.615905	extTADA.FDR.0.05		0.18	2.72456e-06	0.321366	extTADA.FDR.0.05		0.12	2.64876e-06	0.312641	extTADA.FDR.0.05		0.48	2.04442e-06	0.240686	extTADA.FDR.0.05
0.01	5.92868e-06	0.633305	extTADA.FDR.0.05		0.01	3.50078e-07	0.024219	extTADA.FDR.0.05		0.04	7.01564e-07	0.0738104	extTADA.FDR.0.05		0.46	2.60483e-06	0.307727	extTADA.FDR.0.05
0.06	5.69673e-06	0.618312	extTADA.FDR.0.05		0.09	3.70652e-06	0.435692	extTADA.FDR.0.05		0.05	8.07533e-07	0.0903575	extTADA.FDR.0.05		0.23	3.03413e-06	0.357519	extTADA.FDR.0.05
0.03	6.47994e-06	0.67016	extTADA.FDR.0.05		0.06	3.14407e-06	0.37196	extTADA.FDR.0.05		0.04	8.04141e-07	0.0897057	extTADA.FDR.0.05		0.53	2.35916e-06	0.279045	extTADA.FDR.0.05
0.09	5.1558e-06	0.57549	extTADA.FDR.0.05		0.09	3.75621e-06	0.44201	extTADA.FDR.0.05		0.04	6.96494e-07	0.0731084	extTADA.FDR.0.05		0.48	2.76694e-06	0.326831	extTADA.FDR.0.05
0.13	5.21367e-06	0.580204	extTADA.FDR.0.05		0.07	3.05523e-06	0.360628	extTADA.FDR.0.05		0.15	2.68444e-06	0.316552	extTADA.FDR.0.05		0.77	6.26581e-06	0.656321	extTADA.FDR.0.05
0.05	6.62064e-06	0.679085	extTADA.FDR.0.05		0.16	3.50904e-06	0.412576	extTADA.FDR.0.05		0.03	8.07375e-07	0.0903074	extTADA.FDR.0.05		0.49	4.09953e-06	0.479216	extTADA.FDR.0.05
0.06	5.8852e-06	0.630697	extTADA.FDR.0.05		0.09	2.87698e-06	0.339066	extTADA.FDR.0.05		0.06	7.38524e-07	0.0787745	extTADA.FDR.0.05		0.34	2.96838e-06	0.349747	extTADA.FDR.0.05
0.06	1.37161e-05	0.902723	extTADA.FDR.0.05		0.07	3.34913e-06	0.395226	extTADA.FDR.0.05		0.05	7.40993e-07	0.0795267	extTADA.FDR.0.05		0.46	2.14251e-06	0.253222	extTADA.FDR.0.05
0.02	6.88311e-06	0.693777	extTADA.FDR.0.05		0.1	3.23786e-06	0.383042	extTADA.FDR.0.05		0.28	2.00376e-06	0.237126	extTADA.FDR.0.05		0.47	3.35253e-06	0.395678	extTADA.FDR.0.05
0.03	6.70747e-06	0.683648	extTADA.FDR.0.05		0.1	3.39403e-06	0.400993	extTADA.FDR.0.05		0.02	8.50597e-07	0.0965251	extTADA.FDR.0.05		0.36	2.21006e-06	0.261044	extTADA.FDR.0.05
0.09	5.27071e-06	0.584616	extTADA.FDR.0.05		0.11	3.0719e-06	0.362634	extTADA.FDR.0.05		0.06	7.80775e-07	0.0854937	extTADA.FDR.0.05		0.23	2.68444e-06	0.316552	extTADA.FDR.0.05
0.04	6.09776e-06	0.646041	extTADA.FDR.0.05		0.13	3.25228e-06	0.385098	extTADA.FDR.0.05		0.05	1.0474e-06	0.124405	extTADA.FDR.0.05		0.36	2.56818e-06	0.303314	extTADA.FDR.0.05
0.07	5.64621e-06	0.614551	extTADA.FDR.0.05		0.04	3.60723e-06	0.42441	extTADA.FDR.0.05		0.05	8.11199e-07	0.0912601	extTADA.FDR.0.05		0.34	2.4394e-06	0.288923	extTADA.FDR.0.05
0.03	6.58003e-06	0.676478	extTADA.FDR.0.05		0.18	3.64024e-06	0.42812	extTADA.FDR.0.05		0.05	8.65476e-07	0.098581	extTADA.FDR.0.05		0.79	1.44067e-05	0.912751	extTADA.FDR.0.05
0.04	6.40601e-06	0.665296	extTADA.FDR.0.05		0.06	3.64262e-06	0.428521	extTADA.FDR.0.05		0.03	8.24297e-07	0.0932658	extTADA.FDR.0.05		0.83	7.13256e-06	0.709221	extTADA.FDR.0.05
0.07	6.93635e-06	0.697388	extTADA.FDR.0.05		0.06	4.14867e-06	0.48408	extTADA.FDR.0.05		0.03	1.12482e-06	0.134533	extTADA.FDR.0.05		0.46	3.23786e-06	0.383042	extTADA.FDR.0.05
0.04	6.13226e-06	0.647846	extTADA.FDR.0.05		0.11	4.0018e-06	0.469237	extTADA.FDR.0.05		0.04	9.75323e-07	0.113925	extTADA.FDR.0.05		0.41	3.92597e-06	0.460362	extTADA.FDR.0.05
0.03	6.95249e-06	0.69834	extTADA.FDR.0.05		0.08	4.12162e-06	0.481623	extTADA.FDR.0.05		0.48	1.05469e-05	0.837738	extTADA.FDR.0.05		0.43	1.95977e-06	0.232262	extTADA.FDR.0.05
0.03	7.87601e-06	0.744271	extTADA.FDR.0.05		0.15	3.58571e-06	0.421702	extTADA.FDR.0.05		0.04	8.83413e-07	0.101289	extTADA.FDR.0.05		0.46	3.64262e-06	0.428521	extTADA.FDR.0.05
0.02	7.24824e-06	0.715088	extTADA.FDR.0.05		0.09	4.09953e-06	0.479216	extTADA.FDR.0.05		0.04	1.00754e-06	0.118939	extTADA.FDR.0.05		0.58	4.17916e-06	0.487038	extTADA.FDR.0.05
0.05	7.00835e-06	0.702251	extTADA.FDR.0.05		0.2	3.71269e-06	0.436494	extTADA.FDR.0.05		0.66	1.17336e-05	0.867573	extTADA.FDR.0.05		0.46	3.03996e-06	0.358522	extTADA.FDR.0.05
0.05	6.67211e-06	0.681994	extTADA.FDR.0.05		0.14	4.04214e-06	0.47355	extTADA.FDR.0.05		0.74	1.08788e-05	0.846563	extTADA.FDR.0.05		0.35	3.06277e-06	0.36153	extTADA.FDR.0.05
0.08	6.98213e-06	0.700597	extTADA.FDR.0.05		0.09	4.109e-06	0.479968	extTADA.FDR.0.05		0.05	1.255e-06	0.151281	extTADA.FDR.0.05		0.41	3.73498e-06	0.439452	extTADA.FDR.0.05
0.08	6.58788e-06	0.676829	extTADA.FDR.0.05		0.1	4.05036e-06	0.474201	extTADA.FDR.0.05		0.08	9.88143e-07	0.11588	extTADA.FDR.0.05		0.57	3.12866e-06	0.369403	extTADA.FDR.0.05
0.04	6.73809e-06	0.685604	extTADA.FDR.0.05		0.07	4.02338e-06	0.471945	extTADA.FDR.0.05		0.05	1.00114e-06	0.117836	extTADA.FDR.0.05		0.45	3.58571e-06	0.421702	extTADA.FDR.0.05
0.01	7.66386e-06	0.735145	extTADA.FDR.0.05		0.11	4.47684e-06	0.514968	extTADA.FDR.0.05		0.07	1.36746e-06	0.163165	extTADA.FDR.0.05		0.29	3.35259e-06	0.395728	extTADA.FDR.0.05
0.12	1.43206e-05	0.911297	extTADA.FDR.0.05		0.09	4.01012e-06	0.470441	extTADA.FDR.0.05		0.06	1.15408e-06	0.137943	extTADA.FDR.0.05		0.43	4.04214e-06	0.47355	extTADA.FDR.0.05
0.06	7.26836e-06	0.716141	extTADA.FDR.0.05		0.17	3.26947e-06	0.386802	extTADA.FDR.0.05		0.25	2.17356e-06	0.256832	extTADA.FDR.0.05		0.33	3.98707e-06	0.467332	extTADA.FDR.0.05
0.05	6.95492e-06	0.698441	extTADA.FDR.0.05		0.07	4.27556e-06	0.495763	extTADA.FDR.0.05		0.04	1.07272e-06	0.127714	extTADA.FDR.0.05		0.49	4.27556e-06	0.495763	extTADA.FDR.0.05
0.02	6.53705e-06	0.673871	extTADA.FDR.0.05		0.14	4.43199e-06	0.510655	extTADA.FDR.0.05		0.69	1.07263e-05	0.842451	extTADA.FDR.0.05		0.48	4.01012e-06	0.470441	extTADA.FDR.0.05
0.06	6.95915e-06	0.698942	extTADA.FDR.0.05		0.1	4.68538e-06	0.535877	extTADA.FDR.0.05		0.1	1.08212e-06	0.128968	extTADA.FDR.0.05		0.38	3.37906e-06	0.399138	extTADA.FDR.0.05
0.05	5.74471e-06	0.621672	extTADA.FDR.0.05		0.14	4.36713e-06	0.503886	extTADA.FDR.0.05		0.06	9.66892e-07	0.113122	extTADA.FDR.0.05		0.55	3.69086e-06	0.433636	extTADA.FDR.0.05
0.01	7.11625e-06	0.708369	extTADA.FDR.0.05		0.16	4.76029e-06	0.542296	extTADA.FDR.0.05		0.05	1.26871e-06	0.152234	extTADA.FDR.0.05		0.53	3.576e-06	0.420047	extTADA.FDR.0.05
0.02	7.13256e-06	0.709221	extTADA.FDR.0.05		0.09	4.40243e-06	0.507496	extTADA.FDR.0.05		0.07	1.16264e-06	0.139096	extTADA.FDR.0.05		0.34	3.59123e-06	0.422454	extTADA.FDR.0.05
0.09	6.25142e-06	0.655368	extTADA.FDR.0.05		0.07	4.16792e-06	0.485835	extTADA.FDR.0.05		0.12	1.16965e-06	0.140149	extTADA.FDR.0.05		0.45	3.71269e-06	0.436494	extTADA.FDR.0.05
0.09	6.92409e-06	0.696635	extTADA.FDR.0.05		0.1	4.41594e-06	0.5088	extTADA.FDR.0.05		0.06	1.42684e-06	0.171338	extTADA.FDR.0.05		0.53	4.03176e-06	0.472497	extTADA.FDR.0.05
0.02	7.81864e-06	0.741864	extTADA.FDR.0.05		0.2	4.0507e-06	0.474252	extTADA.FDR.0.05		0.13	1.56979e-06	0.187835	extTADA.FDR.0.05		0.53	4.1253e-06	0.481823	extTADA.FDR.0.05
0.02	7.98835e-06	0.748433	extTADA.FDR.0.05		0.13	4.17916e-06	0.487038	extTADA.FDR.0.05		0.09	1.18291e-06	0.142005	extTADA.FDR.0.05		0.06	4.9104e-07	0.0427719	extTADA.FDR.0.05
0.04	7.45861e-06	0.725468	extTADA.FDR.0.05		0.17	4.22968e-06	0.491501	extTADA.FDR.0.05		0.05	1.6802e-06	0.20012	extTADA.FDR.0.05		0.57	3.72709e-06	0.43865	extTADA.FDR.0.05
0.07	6.95749e-06	0.698741	extTADA.FDR.0.05		0.04	4.88199e-06	0.552224	extTADA.FDR.0.05		0.04	1.60446e-06	0.191596	extTADA.FDR.0.05		0.56	3.74671e-06	0.440856	extTADA.FDR.0.05
0.05	7.61622e-06	0.732738	extTADA.FDR.0.05		0.11	4.1253e-06	0.481823	extTADA.FDR.0.05		0.08	1.44709e-06	0.173294	extTADA.FDR.0.05		0.53	4.6442e-06	0.532367	extTADA.FDR.0.05
0.02	8.09362e-06	0.753548	extTADA.FDR.0.05		0.06	5.03632e-06	0.564559	extTADA.FDR.0.05		0.09	1.5221e-06	0.18252	extTADA.FDR.0.05		0.53	4.4582e-06	0.513163	extTADA.FDR.0.05
0.06	7.24525e-06	0.714938	extTADA.FDR.0.05		0.18	3.72709e-06	0.43865	extTADA.FDR.0.05		0.62	1.61308e-05	0.931505	extTADA.FDR.0.05		0.62	4.35128e-06	0.502081	extTADA.FDR.0.05
0.05	7.66676e-06	0.735446	extTADA.FDR.0.05		0.08	4.77667e-06	0.543549	extTADA.FDR.0.05		0.06	1.39565e-06	0.166825	extTADA.FDR.0.05		0.55	4.73257e-06	0.539989	extTADA.FDR.0.05
0.01	1.84671e-06	0.218774	extTADA.FDR.0.05		0.09	4.76089e-06	0.542346	extTADA.FDR.0.05		0.12	1.94396e-06	0.230106	extTADA.FDR.0.05		0.68	6.70747e-06	0.683648	extTADA.FDR.0.05
0.02	8.33375e-06	0.763426	extTADA.FDR.0.05		0.15	3.78494e-06	0.445269	extTADA.FDR.0.05		0.11	1.59185e-06	0.190142	extTADA.FDR.0.05		0	9.72843e-08	0.00275786	extTADA.FDR.0.05
0.16	9.26125e-06	0.797623	extTADA.FDR.0.05		0.53	2.44266e-05	0.973675	extTADA.FDR.0.05		0.09	1.71291e-06	0.204282	extTADA.FDR.0.05		0.72	9.26125e-06	0.797623	extTADA.FDR.0.05
0.06	7.66417e-06	0.735195	extTADA.FDR.0.05		0.06	5.40082e-06	0.595347	extTADA.FDR.0.05		0.1	1.86891e-06	0.222384	extTADA.FDR.0.05		0.67	5.69382e-06	0.618162	extTADA.FDR.0.05
0.04	7.6657e-06	0.735296	extTADA.FDR.0.05		0.08	5.19518e-06	0.5789	extTADA.FDR.0.05		0.14	1.45798e-06	0.174247	extTADA.FDR.0.05		0	1.48107e-07	0.00576643	extTADA.FDR.0.05
0.13	6.93148e-06	0.697087	extTADA.FDR.0.05		0.09	4.73005e-06	0.539738	extTADA.FDR.0.05		0.49	1.14298e-05	0.860853	extTADA.FDR.0.05		0.01	1.59062e-07	0.00636815	extTADA.FDR.0.05
0.09	7.21412e-06	0.713383	extTADA.FDR.0.05		0.08	5.70314e-06	0.618663	extTADA.FDR.0.05		0.14	1.81158e-06	0.214461	extTADA.FDR.0.05		0	1.52895e-07	0.00601715	extTADA.FDR.0.05
0.07	7.43199e-06	0.724314	extTADA.FDR.0.05		0.07	4.6442e-06	0.532367	extTADA.FDR.0.05		0.1	2.31316e-06	0.273078	extTADA.FDR.0.05		0	1.59745e-07	0.00641829	extTADA.FDR.0.05
0.14	7.18586e-06	0.711728	extTADA.FDR.0.05		0.07	5.23149e-06	0.581608	extTADA.FDR.0.05		0.01	3.06777e-07	0.0191546	extTADA.FDR.0.05		0	1.73035e-07	0.00737101	extTADA.FDR.0.05
0.11	7.48596e-06	0.727223	extTADA.FDR.0.05		0.09	4.4582e-06	0.513163	extTADA.FDR.0.05		0.1	2.07489e-06	0.244447	extTADA.FDR.0.05		0.57	4.68538e-06	0.535877	extTADA.FDR.0.05
0.09	8.33351e-06	0.763376	extTADA.FDR.0.05		0.28	4.35128e-06	0.502081	extTADA.FDR.0.05		0.1	2.18165e-06	0.257885	extTADA.FDR.0.05		0.5	4.41594e-06	0.5088	extTADA.FDR.0.05
0.08	9.01213e-06	0.789049	extTADA.FDR.0.05		0.14	7.39897e-06	0.72266	extTADA.FDR.0.05		0.08	2.13389e-06	0.252219	extTADA.FDR.0.05		0.01	2.62416e-07	0.0147922	extTADA.FDR.0.05
0.06	7.72826e-06	0.738154	extTADA.FDR.0.05		0.14	3.92605e-06	0.460412	extTADA.FDR.0.05		0.15	2.14553e-06	0.253523	extTADA.FDR.0.05		0.18	1.00754e-06	0.118939	extTADA.FDR.0.05
0.09	8.04117e-06	0.751141	extTADA.FDR.0.05		0.13	5.32437e-06	0.588577	extTADA.FDR.0.05		0.13	1.70198e-06	0.203029	extTADA.FDR.0.05		0.66	4.64665e-06	0.532668	extTADA.FDR.0.05
0.06	6.36314e-06	0.662739	extTADA.FDR.0.05		0.07	6.42838e-06	0.6668	extTADA.FDR.0.05		0.12	1.31585e-06	0.157599	extTADA.FDR.0.05		0.03	2.96122e-07	0.0181517	extTADA.FDR.0.05
0.06	3.69802e-06	0.434488	extTADA.FDR.0.05		0.12	4.69554e-06	0.53673	extTADA.FDR.0.05		0.22	1.78427e-06	0.211152	extTADA.FDR.0.05		0	1.26882e-07	0.00431229	extTADA.FDR.0.05
0.1	1.01158e-05	0.825553	extTADA.FDR.0.05		0.14	5.20409e-06	0.579802	extTADA.FDR.0.05		0.13	2.01887e-06	0.238079	extTADA.FDR.0.05		0.01	3.07723e-07	0.019305	extTADA.FDR.0.05
0.12	8.28871e-06	0.761671	extTADA.FDR.0.05		0.11	5.54678e-06	0.607481	extTADA.FDR.0.05		0.15	2.34251e-06	0.276839	extTADA.FDR.0.05		0.02	2.70915e-07	0.0156446	extTADA.FDR.0.05
0.09	9.14929e-06	0.793863	extTADA.FDR.0.05		0.1	5.09656e-06	0.569172	extTADA.FDR.0.05		0.21	2.28395e-06	0.27012	extTADA.FDR.0.05		0.66	6.47994e-06	0.67016	extTADA.FDR.0.05
0.07	9.29882e-06	0.798426	extTADA.FDR.0.05		0.06	6.41686e-06	0.666048	extTADA.FDR.0.05		0.25	2.34469e-06	0.27709	extTADA.FDR.0.05		0.55	5.10898e-06	0.570626	extTADA.FDR.0.05
0.1	4.01531e-06	0.470892	extTADA.FDR.0.05		0.13	5.55818e-06	0.608133	extTADA.FDR.0.05		0.09	2.17846e-06	0.257484	extTADA.FDR.0.05		0.03	3.41099e-07	0.0227649	extTADA.FDR.0.05
0.02	2.51785e-06	0.297598	extTADA.FDR.0.05		0.11	5.77952e-06	0.623627	extTADA.FDR.0.05		0.24	2.04442e-06	0.240686	extTADA.FDR.0.05		0.16	1.255e-06	0.151281	extTADA.FDR.0.05
0.05	1.01424e-05	0.826606	extTADA.FDR.0.05		0.08	5.41064e-06	0.596249	extTADA.FDR.0.05		0.13	2.14251e-06	0.253222	extTADA.FDR.0.05		0.03	3.67396e-07	0.026676	extTADA.FDR.0.05
0.08	8.74864e-06	0.779822	extTADA.FDR.0.05		0.11	5.18272e-06	0.577696	extTADA.FDR.0.05		0.13	2.44317e-06	0.289375	extTADA.FDR.0.05		0.02	3.6081e-07	0.0258737	extTADA.FDR.0.05
0.12	8.34144e-06	0.763727	extTADA.FDR.0.05		0.21	5.95261e-06	0.63521	extTADA.FDR.0.05		0.02	6.21196e-07	0.0622273	extTADA.FDR.0.05		0.69	1.01424e-05	0.826606	extTADA.FDR.0.05
0.1	8.32262e-06	0.762874	extTADA.FDR.0.05		0.1	5.84701e-06	0.628491	extTADA.FDR.0.05		0.16	2.4394e-06	0.288923	extTADA.FDR.0.05		0.05	4.10765e-07	0.0314396	extTADA.FDR.0.05
0.06	9.49242e-06	0.805446	extTADA.FDR.0.05		0.16	5.10289e-06	0.569924	extTADA.FDR.0.05		0.24	2.73539e-06	0.32277	extTADA.FDR.0.05		0.08	4.20612e-07	0.0323923	extTADA.FDR.0.05
0.08	9.45835e-06	0.804443	extTADA.FDR.0.05		0.58	2.50552e-05	0.97543	extTADA.FDR.0.05		0.2	2.61853e-06	0.309031	extTADA.FDR.0.05		0.58	4.77667e-06	0.543549	extTADA.FDR.0.05
0.05	9.777e-06	0.814572	extTADA.FDR.0.05		0.09	5.97912e-06	0.636765	extTADA.FDR.0.05		0.17	2.12498e-06	0.250915	extTADA.FDR.0.05		0.06	4.47905e-07	0.0360026	extTADA.FDR.0.05
0.06	1.05469e-05	0.837738	extTADA.FDR.0.05		0.09	6.34876e-06	0.661686	extTADA.FDR.0.05		0.2	2.77041e-06	0.327182	extTADA.FDR.0.05		0.04	4.66389e-07	0.03861	extTADA.FDR.0.05
0.05	1.02194e-05	0.828712	extTADA.FDR.0.05		0.11	5.31455e-06	0.587675	extTADA.FDR.0.05		0.3	5.80059e-06	0.625182	extTADA.FDR.0.05		0.05	4.64071e-07	0.038259	extTADA.FDR.0.05
0.06	9.89173e-06	0.818633	extTADA.FDR.0.05		0.17	4.94899e-06	0.557238	extTADA.FDR.0.05		0.17	2.73891e-06	0.323321	extTADA.FDR.0.05		0.1	4.93186e-07	0.0430728	extTADA.FDR.0.05
0.04	1.05371e-05	0.837336	extTADA.FDR.0.05		0.07	5.88082e-06	0.630246	extTADA.FDR.0.05		0.17	2.82269e-06	0.333651	extTADA.FDR.0.05		0.02	3.44e-07	0.0231159	extTADA.FDR.0.05
0.1	8.86618e-06	0.784486	extTADA.FDR.0.05		0.17	5.1558e-06	0.57549	extTADA.FDR.0.05		0.14	2.88771e-06	0.34037	extTADA.FDR.0.05		0.04	5.09993e-07	0.0454796	extTADA.FDR.0.05
0.08	1.08191e-05	0.844808	extTADA.FDR.0.05		0.15	5.67517e-06	0.616758	extTADA.FDR.0.05		0.15	3.03413e-06	0.357519	extTADA.FDR.0.05		0.76	1.07859e-05	0.844206	extTADA.FDR.0.05
0.17	8.87515e-06	0.784937	extTADA.FDR.0.05		0.21	5.66379e-06	0.615905	extTADA.FDR.0.05		0.19	2.60483e-06	0.307727	extTADA.FDR.0.05		0.63	7.7693e-06	0.739808	extTADA.FDR.0.05
0.07	1.12682e-05	0.856692	extTADA.FDR.0.05		0.09	5.92868e-06	0.633305	extTADA.FDR.0.05		0.23	3.3861e-06	0.40014	extTADA.FDR.0.05		0.09	5.72053e-07	0.0551572	extTADA.FDR.0.05
0.12	1.05296e-05	0.836985	extTADA.FDR.0.05		0.18	9.52101e-06	0.806699	extTADA.FDR.0.05		0.26	3.03996e-06	0.358522	extTADA.FDR.0.05		0.05	5.83792e-07	0.0566615	extTADA.FDR.0.05
0.11	1.07859e-05	0.844206	extTADA.FDR.0.05		0.11	5.69673e-06	0.618312	extTADA.FDR.0.05		0.25	2.89427e-06	0.341072	extTADA.FDR.0.05		0.68	5.25871e-06	0.583814	extTADA.FDR.0.05
0.1	9.31381e-06	0.798877	extTADA.FDR.0.05		0.12	6.47994e-06	0.67016	extTADA.FDR.0.05		0.23	3.31332e-06	0.391666	extTADA.FDR.0.05		0.07	6.14421e-07	0.0610239	extTADA.FDR.0.05
0.09	1.09802e-05	0.84922	extTADA.FDR.0.05		0.12	6.62064e-06	0.679085	extTADA.FDR.0.05		0.82	2.08304e-05	0.962543	extTADA.FDR.0.05		0.1	5.76428e-07	0.0558592	extTADA.FDR.0.05
0.17	1.87896e-05	0.952264	extTADA.FDR.0.05		0.07	6.70747e-06	0.683648	extTADA.FDR.0.05		0.21	4.68249e-06	0.535677	extTADA.FDR.0.05		0.03	6.00911e-07	0.0589681	extTADA.FDR.0.05
0.03	1.09309e-05	0.848167	extTADA.FDR.0.05		0.25	5.21367e-06	0.580204	extTADA.FDR.0.05		0.16	3.51639e-06	0.413127	extTADA.FDR.0.05		0.1	5.29478e-07	0.0483879	extTADA.FDR.0.05
0.07	1.01955e-05	0.82811	extTADA.FDR.0.05		0.13	6.58003e-06	0.676478	extTADA.FDR.0.05		0.18	3.35253e-06	0.395678	extTADA.FDR.0.05		0.72	5.31455e-06	0.587675	extTADA.FDR.0.05
0.06	1.1491e-05	0.862508	extTADA.FDR.0.05		0.13	5.74471e-06	0.621672	extTADA.FDR.0.05		0.19	4.0018e-06	0.469237	extTADA.FDR.0.05		0.73	9.45835e-06	0.804443	extTADA.FDR.0.05
0.05	1.19781e-05	0.872587	extTADA.FDR.0.05		0.14	6.93635e-06	0.697388	extTADA.FDR.0.05		0.24	3.05523e-06	0.360628	extTADA.FDR.0.05		0.11	7.01564e-07	0.0738104	extTADA.FDR.0.05
0.04	1.10069e-05	0.849772	extTADA.FDR.0.05		0.09	7.87601e-06	0.744271	extTADA.FDR.0.05		0.29	2.72456e-06	0.321366	extTADA.FDR.0.05		0.51	7.66386e-06	0.735145	extTADA.FDR.0.05
0.05	1.20433e-05	0.87379	extTADA.FDR.0.05		0.16	6.40601e-06	0.665296	extTADA.FDR.0.05		0.19	3.60619e-06	0.424259	extTADA.FDR.0.05		0.1	9.38554e-07	0.10861	extTADA.FDR.0.05
0.1	1.07535e-05	0.843354	extTADA.FDR.0.05		0.11	6.95249e-06	0.69834	extTADA.FDR.0.05		0.21	3.25228e-06	0.385098	extTADA.FDR.0.05		0.04	5.59231e-07	0.0529509	extTADA.FDR.0.05
0.14	1.12697e-05	0.856742	extTADA.FDR.0.05		0.13	6.67211e-06	0.681994	extTADA.FDR.0.05		0.19	3.30485e-06	0.390714	extTADA.FDR.0.05		0.12	9.27253e-07	0.107105	extTADA.FDR.0.05
0.1	1.08788e-05	0.846563	extTADA.FDR.0.05		0.17	6.98213e-06	0.700597	extTADA.FDR.0.05		0.33	3.0719e-06	0.362634	extTADA.FDR.0.05		0.08	7.24776e-07	0.0766685	extTADA.FDR.0.05
0.07	1.04712e-05	0.835531	extTADA.FDR.0.05		0.12	7.70356e-06	0.7369	extTADA.FDR.0.05		0.32	3.13204e-06	0.369954	extTADA.FDR.0.05		0.08	6.96494e-07	0.0731084	extTADA.FDR.0.05
0.09	5.37918e-06	0.59299	extTADA.FDR.0.05		0.11	6.73809e-06	0.685604	extTADA.FDR.0.05		0.24	5.55818e-06	0.608133	extTADA.FDR.0.05		0.09	8.07533e-07	0.0903575	extTADA.FDR.0.05
0.12	1.07263e-05	0.842451	extTADA.FDR.0.05		0.17	6.58788e-06	0.676829	extTADA.FDR.0.05		0.16	4.14867e-06	0.48408	extTADA.FDR.0.05		0.7	6.40601e-06	0.665296	extTADA.FDR.0.05
0.09	1.31101e-05	0.893446	extTADA.FDR.0.05		0.12	7.26836e-06	0.716141	extTADA.FDR.0.05		0.21	4.12162e-06	0.481623	extTADA.FDR.0.05		0.06	8.07375e-07	0.0903074	extTADA.FDR.0.05
0	9.72843e-08	0.00275786	extTADA.FDR.0.05		0.13	6.53705e-06	0.673871	extTADA.FDR.0.05		0.2	4.19472e-06	0.488141	extTADA.FDR.0.05		0.14	7.38524e-07	0.0787745	extTADA.FDR.0.05
0.09	1.2107e-05	0.875094	extTADA.FDR.0.05		0.19	6.95492e-06	0.698441	extTADA.FDR.0.05		0.19	2.88779e-06	0.34042	extTADA.FDR.0.05		0.1	8.82532e-07	0.101239	extTADA.FDR.0.05
0.05	3.47249e-06	0.409818	extTADA.FDR.0.05		0.17	6.95915e-06	0.698942	extTADA.FDR.0.05		0.29	3.71269e-06	0.436494	extTADA.FDR.0.05		0.07	7.99482e-07	0.0890037	extTADA.FDR.0.05
0.06	1.45227e-05	0.914105	extTADA.FDR.0.05		0.17	7.13256e-06	0.709221	extTADA.FDR.0.05		0.01	4.26562e-07	0.0332447	extTADA.FDR.0.05		0.12	8.50597e-07	0.0965251	extTADA.FDR.0.05
0.11	1.28235e-05	0.888081	extTADA.FDR.0.05		0.27	1.0141e-05	0.826455	extTADA.FDR.0.05		0.21	5.10289e-06	0.569924	extTADA.FDR.0.05		0.11	7.40993e-07	0.0795267	extTADA.FDR.0.05
0.1	1.24185e-05	0.881161	extTADA.FDR.0.05		0.15	7.45861e-06	0.725468	extTADA.FDR.0.05		0.24	4.27556e-06	0.495763	extTADA.FDR.0.05		0.13	7.80775e-07	0.0854937	extTADA.FDR.0.05
0.07	1.26252e-05	0.884922	extTADA.FDR.0.05		0.15	4.01531e-06	0.470892	extTADA.FDR.0.05		0.44	3.26947e-06	0.386802	extTADA.FDR.0.05		0.08	8.60084e-07	0.0976282	extTADA.FDR.0.05
0.1	1.61308e-05	0.931505	extTADA.FDR.0.05		0.09	6.36314e-06	0.662739	extTADA.FDR.0.05		0.19	5.24031e-06	0.582259	extTADA.FDR.0.05		0.35	1.39565e-06	0.166825	extTADA.FDR.0.05
0.07	1.3369e-05	0.897959	extTADA.FDR.0.05		0.22	6.25142e-06	0.655368	extTADA.FDR.0.05		0.24	3.88412e-06	0.455548	extTADA.FDR.0.05		0.94	1.52923e-05	0.923432	extTADA.FDR.0.05
0.1	1.30676e-05	0.892744	extTADA.FDR.0.05		0	9.72843e-08	0.00275786	extTADA.FDR.0.05		0.17	4.87322e-06	0.551221	extTADA.FDR.0.05		0.07	6.15812e-07	0.0612245	extTADA.FDR.0.05
0.19	1.65616e-05	0.936319	extTADA.FDR.0.05		0.16	6.95749e-06	0.698741	extTADA.FDR.0.05		0.23	5.31455e-06	0.587675	extTADA.FDR.0.05		0.12	8.81118e-07	0.101038	extTADA.FDR.0.05
0.09	1.22705e-05	0.878103	extTADA.FDR.0.05		0.12	8.09362e-06	0.753548	extTADA.FDR.0.05		0.26	5.39321e-06	0.594344	extTADA.FDR.0.05		0.37	1.56533e-06	0.187133	extTADA.FDR.0.05
0.08	1.59742e-05	0.929599	extTADA.FDR.0.05		0.11	7.66676e-06	0.735446	extTADA.FDR.0.05		0.21	4.50735e-06	0.518628	extTADA.FDR.0.05		0.15	9.16057e-07	0.105551	extTADA.FDR.0.05
0.04	6.94946e-06	0.69819	extTADA.FDR.0.05		0.12	8.33375e-06	0.763426	extTADA.FDR.0.05		0.69	1.41932e-05	0.909743	extTADA.FDR.0.05		0.31	1.45798e-06	0.174247	extTADA.FDR.0.05
0.14	1.41932e-05	0.909743	extTADA.FDR.0.05		0.1	7.66417e-06	0.735195	extTADA.FDR.0.05		0.24	4.13948e-06	0.483227	extTADA.FDR.0.05		0.73	5.69673e-06	0.618312	extTADA.FDR.0.05
0.01	3.67354e-06	0.431831	extTADA.FDR.0.05		0.17	6.93148e-06	0.697087	extTADA.FDR.0.05		0.19	4.41594e-06	0.5088	extTADA.FDR.0.05		0.11	7.42943e-07	0.0796771	extTADA.FDR.0.05
0.05	1.31241e-05	0.893847	extTADA.FDR.0.05		0.16	7.21412e-06	0.713383	extTADA.FDR.0.05		0.24	4.63366e-06	0.531013	extTADA.FDR.0.05		0.25	1.80278e-06	0.213408	extTADA.FDR.0.05
0.15	1.17336e-05	0.867573	extTADA.FDR.0.05		0.18	7.18586e-06	0.711728	extTADA.FDR.0.05		0.36	4.0507e-06	0.474252	extTADA.FDR.0.05		0.35	1.81158e-06	0.214461	extTADA.FDR.0.05
0.26	2.08402e-05	0.962644	extTADA.FDR.0.05		0.2	8.33351e-06	0.763376	extTADA.FDR.0.05		0.22	5.03632e-06	0.564559	extTADA.FDR.0.05		0.11	9.75323e-07	0.113925	extTADA.FDR.0.05
0.48	5.90463e-05	0.997543	extTADA.FDR.0.05		0.14	7.72826e-06	0.738154	extTADA.FDR.0.05		0.23	5.40082e-06	0.595347	extTADA.FDR.0.05		0.17	9.06907e-07	0.104197	extTADA.FDR.0.05
0.17	1.83651e-05	0.950008	extTADA.FDR.0.05		0.31	1.46249e-05	0.915309	extTADA.FDR.0.05		0.2	5.19518e-06	0.5789	extTADA.FDR.0.05		0.58	5.1112e-06	0.570827	extTADA.FDR.0.05
0.14	2.14735e-05	0.965201	extTADA.FDR.0.05		0.13	9.14929e-06	0.793863	extTADA.FDR.0.05		0.32	6.65355e-06	0.680891	extTADA.FDR.0.05		0.63	9.0245e-06	0.78955	extTADA.FDR.0.05
0.24	1.88958e-05	0.952665	extTADA.FDR.0.05		0.16	9.75998e-06	0.81407	extTADA.FDR.0.05		0.38	3.72709e-06	0.43865	extTADA.FDR.0.05		0.18	1.07981e-06	0.128767	extTADA.FDR.0.05
0.02	3.88412e-06	0.455548	extTADA.FDR.0.05		0.07	3.47249e-06	0.409818	extTADA.FDR.0.05		0.24	4.69173e-06	0.536429	extTADA.FDR.0.05		0.74	6.34876e-06	0.661686	extTADA.FDR.0.05
0.27	2.50552e-05	0.97543	extTADA.FDR.0.05		0.13	8.74864e-06	0.779822	extTADA.FDR.0.05		0.33	4.12653e-06	0.481974	extTADA.FDR.0.05		0.15	7.6459e-07	0.0831369	extTADA.FDR.0.05
0.23	2.44266e-05	0.973675	extTADA.FDR.0.05		0.19	1.05469e-05	0.837738	extTADA.FDR.0.05		0.39	4.35128e-06	0.502081	extTADA.FDR.0.05		0.52	5.61244e-06	0.611643	extTADA.FDR.0.05
0.08	1.14298e-05	0.860853	extTADA.FDR.0.05		0.24	5.37918e-06	0.59299	extTADA.FDR.0.05		0.32	5.21637e-06	0.580404	extTADA.FDR.0.05		0.21	1.09679e-06	0.130723	extTADA.FDR.0.05
0.02	3.85359e-06	0.45259	extTADA.FDR.0.05		0.15	9.777e-06	0.814572	extTADA.FDR.0.05		0.31	5.64621e-06	0.614551	extTADA.FDR.0.05		0.2	9.95592e-07	0.116783	extTADA.FDR.0.05
0	3.30485e-06	0.390714	extTADA.FDR.0.05		0.24	1.08191e-05	0.844808	extTADA.FDR.0.05		0.32	4.73005e-06	0.539738	extTADA.FDR.0.05		0.15	1.00114e-06	0.117836	extTADA.FDR.0.05
0.01	6.21196e-07	0.0622273	extTADA.FDR.0.05		0.17	1.12682e-05	0.856692	extTADA.FDR.0.05		0.25	4.6442e-06	0.532367	extTADA.FDR.0.05		0.29	1.03205e-06	0.122599	extTADA.FDR.0.05
0.41	3.19948e-05	0.986461	extTADA.FDR.0.05		0.32	1.28136e-05	0.887981	extTADA.FDR.0.05		0.2	6.41686e-06	0.666048	extTADA.FDR.0.05		0.11	9.02336e-07	0.103696	extTADA.FDR.0.05
0.31	2.79657e-05	0.981347	extTADA.FDR.0.05		0.24	8.87515e-06	0.784937	extTADA.FDR.0.05		0.39	3.43765e-06	0.406559	extTADA.FDR.0.05		0.16	1.26871e-06	0.152234	extTADA.FDR.0.05
0	4.51799e-07	0.0367046	extTADA.FDR.0.05		0.2	1.14866e-05	0.862358	extTADA.FDR.0.05		0.2	4.64665e-06	0.532668	extTADA.FDR.0.05		0.21	1.15408e-06	0.137943	extTADA.FDR.0.05
0	1.73035e-07	0.00737101	extTADA.FDR.0.05		0.46	1.60514e-05	0.930703	extTADA.FDR.0.05		0.22	5.70314e-06	0.618663	extTADA.FDR.0.05		0.15	1.08212e-06	0.128968	extTADA.FDR.0.05
0	5.72053e-07	0.0551572	extTADA.FDR.0.05		0.2	9.31381e-06	0.798877	extTADA.FDR.0.05		0.21	5.26301e-06	0.584165	extTADA.FDR.0.05		0.11	7.08061e-07	0.0747129	extTADA.FDR.0.05
0.01	1.31585e-06	0.157599	extTADA.FDR.0.05		0.19	1.19781e-05	0.872587	extTADA.FDR.0.05		0.31	5.97912e-06	0.636765	extTADA.FDR.0.05		0.7	5.14064e-06	0.573936	extTADA.FDR.0.05
0	2.18771e-07	0.0109312	extTADA.FDR.0.05		0.2	1.1491e-05	0.862508	extTADA.FDR.0.05		0.25	5.61244e-06	0.611643	extTADA.FDR.0.05		0.63	5.4707e-06	0.600662	extTADA.FDR.0.05
0	2.62416e-07	0.0147922	extTADA.FDR.0.05		0.16	1.09309e-05	0.848167	extTADA.FDR.0.05		0.28	5.74471e-06	0.621672	extTADA.FDR.0.05		0.29	1.14295e-06	0.136439	extTADA.FDR.0.05
0	4.17532e-07	0.0322419	extTADA.FDR.0.05		0.24	1.10069e-05	0.849772	extTADA.FDR.0.05		0.29	5.88082e-06	0.630246	extTADA.FDR.0.05		0.21	1.16264e-06	0.139096	extTADA.FDR.0.05
0	3.53066e-07	0.0246202	extTADA.FDR.0.05		0.33	1.08788e-05	0.846563	extTADA.FDR.0.05		0.85	2.70953e-05	0.979792	extTADA.FDR.0.05		0.31	1.18291e-06	0.142005	extTADA.FDR.0.05
0	8.11199e-07	0.0912601	extTADA.FDR.0.05		0.23	1.04712e-05	0.835531	extTADA.FDR.0.05		0.26	6.36314e-06	0.662739	extTADA.FDR.0.05		0.27	1.56979e-06	0.187835	extTADA.FDR.0.05
0	4.10765e-07	0.0314396	extTADA.FDR.0.05		0.11	6.94946e-06	0.69819	extTADA.FDR.0.05		0.22	5.4707e-06	0.600662	extTADA.FDR.0.05		0.2	1.3959e-06	0.166876	extTADA.FDR.0.05
0.01	5.09993e-07	0.0454796	extTADA.FDR.0.05		0.26	1.31101e-05	0.893446	extTADA.FDR.0.05		0.31	5.67517e-06	0.616758	extTADA.FDR.0.05		0.59	4.22968e-06	0.491501	extTADA.FDR.0.05
0	6.14421e-07	0.0610239	extTADA.FDR.0.05		0.23	1.07263e-05	0.842451	extTADA.FDR.0.05		0.18	5.69673e-06	0.618312	extTADA.FDR.0.05		0.24	1.83294e-06	0.217219	extTADA.FDR.0.05
0.01	5.69096e-07	0.0545555	extTADA.FDR.0.05		0.25	1.28235e-05	0.888081	extTADA.FDR.0.05		0.28	5.37918e-06	0.59299	extTADA.FDR.0.05		0.32	1.7084e-06	0.20368	extTADA.FDR.0.05
0	6.13947e-07	0.0609236	extTADA.FDR.0.05		0.08	3.88412e-06	0.455548	extTADA.FDR.0.05		0.25	6.58003e-06	0.676478	extTADA.FDR.0.05		0.25	1.86891e-06	0.222384	extTADA.FDR.0.05
0	7.42943e-07	0.0796771	extTADA.FDR.0.05		0.24	1.31241e-05	0.893847	extTADA.FDR.0.05		0.33	6.09776e-06	0.646041	extTADA.FDR.0.05		0.26	1.65321e-06	0.196811	extTADA.FDR.0.05
0.01	8.15615e-07	0.0921627	extTADA.FDR.0.05		0.01	6.21196e-07	0.0622273	extTADA.FDR.0.05		0.38	5.21367e-06	0.580204	extTADA.FDR.0.05		0.05	5.48243e-07	0.0509953	extTADA.FDR.0.05
0.01	7.24776e-07	0.0766685	extTADA.FDR.0.05		0.31	1.17336e-05	0.867573	extTADA.FDR.0.05		0.36	6.40601e-06	0.665296	extTADA.FDR.0.05		0.78	1.33674e-05	0.897909	extTADA.FDR.0.05
0.01	8.07533e-07	0.0903575	extTADA.FDR.0.05		0.04	3.85359e-06	0.45259	extTADA.FDR.0.05		0.19	6.70747e-06	0.683648	extTADA.FDR.0.05		0.31	2.54743e-06	0.300757	extTADA.FDR.0.05
0	8.04141e-07	0.0897057	extTADA.FDR.0.05		0	1.73035e-07	0.00737101	extTADA.FDR.0.05		0.25	7.00835e-06	0.702251	extTADA.FDR.0.05		0.25	1.63592e-06	0.194855	extTADA.FDR.0.05
0	8.07375e-07	0.0903074	extTADA.FDR.0.05		0	2.18771e-07	0.0109312	extTADA.FDR.0.05		0.27	6.34876e-06	0.661686	extTADA.FDR.0.05		0.35	2.13867e-06	0.25267	extTADA.FDR.0.05
0	9.66892e-07	0.113122	extTADA.FDR.0.05		0	4.17532e-07	0.0322419	extTADA.FDR.0.05		0.31	6.67211e-06	0.681994	extTADA.FDR.0.05		0.17	1.01502e-06	0.120042	extTADA.FDR.0.05
0.01	1.0474e-06	0.124405	extTADA.FDR.0.05		0	5.72053e-07	0.0551572	extTADA.FDR.0.05		0.66	1.8449e-05	0.950459	extTADA.FDR.0.05		0.37	1.8002e-06	0.213258	extTADA.FDR.0.05
0	9.36129e-07	0.108158	extTADA.FDR.0.05		0.01	3.53066e-07	0.0246202	extTADA.FDR.0.05		0.43	7.13256e-06	0.709221	extTADA.FDR.0.05		0.31	2.1352e-06	0.252369	extTADA.FDR.0.05
0	9.06907e-07	0.104197	extTADA.FDR.0.05		0.01	5.09993e-07	0.0454796	extTADA.FDR.0.05		0.42	7.45861e-06	0.725468	extTADA.FDR.0.05		0.39	1.70198e-06	0.203029	extTADA.FDR.0.05
0.02	1.08608e-06	0.12967	extTADA.FDR.0.05		0	6.14421e-07	0.0610239	extTADA.FDR.0.05		0.43	6.72421e-06	0.684902	extTADA.FDR.0.05		0.76	6.72421e-06	0.684902	extTADA.FDR.0.05
0	1.36746e-06	0.163165	extTADA.FDR.0.05		0	6.13947e-07	0.0609236	extTADA.FDR.0.05		0.39	6.95749e-06	0.698741	extTADA.FDR.0.05		0.31	2.0857e-06	0.246001	extTADA.FDR.0.05
0.01	1.30724e-06	0.156546	extTADA.FDR.0.05		0.01	8.15615e-07	0.0921627	extTADA.FDR.0.05		0.38	7.66417e-06	0.735195	extTADA.FDR.0.05		0.38	2.34251e-06	0.276839	extTADA.FDR.0.05
0	1.32292e-06	0.158251	extTADA.FDR.0.05		0	7.42943e-07	0.0796771	extTADA.FDR.0.05		0.43	6.93148e-06	0.697087	extTADA.FDR.0.05		0.76	7.43199e-06	0.724314	extTADA.FDR.0.05
0.01	1.41484e-06	0.169533	extTADA.FDR.0.05		0.03	7.24776e-07	0.0766685	extTADA.FDR.0.05		0.05	9.16057e-07	0.105551	extTADA.FDR.0.05		0.37	2.17846e-06	0.257484	extTADA.FDR.0.05
0.01	1.42684e-06	0.171338	extTADA.FDR.0.05		0.01	8.07533e-07	0.0903575	extTADA.FDR.0.05		0.58	8.87515e-06	0.784937	extTADA.FDR.0.05		0.4	2.2039e-06	0.260442	extTADA.FDR.0.05
0	1.6802e-06	0.20012	extTADA.FDR.0.05		0.01	8.11199e-07	0.0912601	extTADA.FDR.0.05		0	1.59745e-07	0.00641829	extTADA.FDR.0.05		0.48	2.34469e-06	0.27709	extTADA.FDR.0.05
0	1.44709e-06	0.173294	extTADA.FDR.0.05		0	8.04141e-07	0.0897057	extTADA.FDR.0.05		0.02	1.61461e-07	0.00661886	extTADA.FDR.0.05		0.05	4.51713e-07	0.0366043	extTADA.FDR.0.05
0	1.50479e-06	0.180364	extTADA.FDR.0.05		0	8.07375e-07	0.0903074	extTADA.FDR.0.05		0	1.73035e-07	0.00737101	extTADA.FDR.0.05		0.83	1.23659e-05	0.880259	extTADA.FDR.0.05
0	1.81172e-06	0.214511	extTADA.FDR.0.05		0.01	9.66892e-07	0.113122	extTADA.FDR.0.05		0.02	3.03752e-07	0.0188036	extTADA.FDR.0.05		0.28	2.66417e-06	0.314496	extTADA.FDR.0.05
0.03	3.17861e-06	0.375721	extTADA.FDR.0.05		0.02	1.0474e-06	0.124405	extTADA.FDR.0.05		0.02	3.51602e-07	0.0243695	extTADA.FDR.0.05		0.33	3.7433e-06	0.440255	extTADA.FDR.0.05
0.01	1.8002e-06	0.213258	extTADA.FDR.0.05		0.05	1.31585e-06	0.157599	extTADA.FDR.0.05		0.01	3.53066e-07	0.0246202	extTADA.FDR.0.05		0.47	2.12498e-06	0.250915	extTADA.FDR.0.05
0.01	2.18165e-06	0.257885	extTADA.FDR.0.05		0.01	9.36129e-07	0.108158	extTADA.FDR.0.05		0.01	4.20612e-07	0.0323923	extTADA.FDR.0.05		0.6	7.4058e-06	0.723011	extTADA.FDR.0.05
0	2.01887e-06	0.238079	extTADA.FDR.0.05		0.02	9.06907e-07	0.104197	extTADA.FDR.0.05		0.02	4.64071e-07	0.038259	extTADA.FDR.0.05		0.41	2.61853e-06	0.309031	extTADA.FDR.0.05
0	1.86065e-06	0.220829	extTADA.FDR.0.05		0.02	1.08608e-06	0.12967	extTADA.FDR.0.05		0.14	3.85359e-06	0.45259	extTADA.FDR.0.05		0.3	2.92705e-06	0.344983	extTADA.FDR.0.05
0	1.89504e-06	0.224891	extTADA.FDR.0.05		0.02	1.36746e-06	0.163165	extTADA.FDR.0.05		0.01	5.29478e-07	0.0483879	extTADA.FDR.0.05		0.48	1.89504e-06	0.224891	extTADA.FDR.0.05
0.04	2.34251e-06	0.276839	extTADA.FDR.0.05		0.01	1.30724e-06	0.156546	extTADA.FDR.0.05		0.56	1.05364e-05	0.837236	extTADA.FDR.0.05		0.74	7.3255e-06	0.718498	extTADA.FDR.0.05
0	2.43441e-06	0.288272	extTADA.FDR.0.05		0.04	1.32292e-06	0.158251	extTADA.FDR.0.05		0.46	9.75998e-06	0.81407	extTADA.FDR.0.05		0.54	2.23028e-06	0.263401	extTADA.FDR.0.05
0	3.05848e-06	0.360979	extTADA.FDR.0.05		0.04	1.41484e-06	0.169533	extTADA.FDR.0.05		0.48	9.17023e-06	0.794815	extTADA.FDR.0.05		0.28	3.01531e-06	0.354711	extTADA.FDR.0.05
0.01	2.92705e-06	0.344983	extTADA.FDR.0.05		0.01	1.42684e-06	0.171338	extTADA.FDR.0.05		0.01	7.42943e-07	0.0796771	extTADA.FDR.0.05		0.61	9.13013e-06	0.793211	extTADA.FDR.0.05
0.03	2.82269e-06	0.333651	extTADA.FDR.0.05		0.03	1.6802e-06	0.20012	extTADA.FDR.0.05		0.05	7.24776e-07	0.0766685	extTADA.FDR.0.05		0.39	3.60723e-06	0.42441	extTADA.FDR.0.05
0.01	2.28927e-06	0.270722	extTADA.FDR.0.05		0.03	1.44709e-06	0.173294	extTADA.FDR.0.05		0.04	7.08061e-07	0.0747129	extTADA.FDR.0.05		0.76	1.42618e-05	0.910695	extTADA.FDR.0.05
0.03	4.34011e-06	0.500978	extTADA.FDR.0.05		0.03	1.50479e-06	0.180364	extTADA.FDR.0.05		0.06	7.6459e-07	0.0831369	extTADA.FDR.0.05		0.72	7.24525e-06	0.714938	extTADA.FDR.0.05
0.02	2.60483e-06	0.307727	extTADA.FDR.0.05		0.01	1.81172e-06	0.214511	extTADA.FDR.0.05		0.07	9.06907e-07	0.104197	extTADA.FDR.0.05		0.51	3.31332e-06	0.391666	extTADA.FDR.0.05
0.03	2.88779e-06	0.34042	extTADA.FDR.0.05		0.06	2.18165e-06	0.257885	extTADA.FDR.0.05		0.56	1.19781e-05	0.872587	extTADA.FDR.0.05		0.38	3.38443e-06	0.39989	extTADA.FDR.0.05
0.02	3.03413e-06	0.357519	extTADA.FDR.0.05		0.05	1.8002e-06	0.213258	extTADA.FDR.0.05		0.06	1.207e-06	0.145314	extTADA.FDR.0.05		0.4	2.90154e-06	0.341824	extTADA.FDR.0.05
0.02	3.49126e-06	0.411573	extTADA.FDR.0.05		0.4	2.14735e-05	0.965201	extTADA.FDR.0.05		0.05	9.95592e-07	0.116783	extTADA.FDR.0.05		0.5	2.28927e-06	0.270722	extTADA.FDR.0.05
0.05	3.03996e-06	0.358522	extTADA.FDR.0.05		0.56	2.08402e-05	0.962644	extTADA.FDR.0.05		0.11	1.07057e-06	0.127463	extTADA.FDR.0.05		0.4	3.43197e-06	0.406158	extTADA.FDR.0.05
0.03	2.6032e-06	0.307526	extTADA.FDR.0.05		0.03	2.01887e-06	0.238079	extTADA.FDR.0.05		0.04	1.40644e-06	0.16843	extTADA.FDR.0.05		0.26	3.36831e-06	0.397834	extTADA.FDR.0.05
0.05	2.93839e-06	0.346036	extTADA.FDR.0.05		0.04	1.86065e-06	0.220829	extTADA.FDR.0.05		0.54	1.1491e-05	0.862508	extTADA.FDR.0.05		0	1.58381e-07	0.00631801	extTADA.FDR.0.05
0.03	3.41409e-06	0.403801	extTADA.FDR.0.05		0.07	2.34251e-06	0.276839	extTADA.FDR.0.05		0.09	1.15767e-06	0.138445	extTADA.FDR.0.05		0.42	3.70652e-06	0.435692	extTADA.FDR.0.05
0.01	3.59123e-06	0.422454	extTADA.FDR.0.05		0.04	1.89504e-06	0.224891	extTADA.FDR.0.05		0.12	1.24603e-06	0.150228	extTADA.FDR.0.05		0.38	3.75621e-06	0.44201	extTADA.FDR.0.05
0.02	3.38443e-06	0.39989	extTADA.FDR.0.05		0.03	2.43441e-06	0.288272	extTADA.FDR.0.05		0.11	1.27428e-06	0.152635	extTADA.FDR.0.05		0.51	3.04917e-06	0.359675	extTADA.FDR.0.05
0.02	3.43197e-06	0.406158	extTADA.FDR.0.05		0.03	3.05848e-06	0.360979	extTADA.FDR.0.05		0.07	1.59343e-06	0.190342	extTADA.FDR.0.05		0.49	4.0018e-06	0.469237	extTADA.FDR.0.05
0.05	3.1214e-06	0.3684	extTADA.FDR.0.05		0.08	2.82269e-06	0.333651	extTADA.FDR.0.05		0.09	1.7084e-06	0.20368	extTADA.FDR.0.05		0.35	4.12162e-06	0.481623	extTADA.FDR.0.05
0.03	3.60619e-06	0.424259	extTADA.FDR.0.05		0.09	2.88779e-06	0.34042	extTADA.FDR.0.05		0.09	1.81172e-06	0.214511	extTADA.FDR.0.05		0.49	4.17693e-06	0.486837	extTADA.FDR.0.05
0	3.76674e-06	0.443213	extTADA.FDR.0.05		0.14	3.17861e-06	0.375721	extTADA.FDR.0.05		0.09	1.46987e-06	0.175701	extTADA.FDR.0.05		0.53	4.109e-06	0.479968	extTADA.FDR.0.05
0.06	3.13204e-06	0.369954	extTADA.FDR.0.05		0.07	3.03413e-06	0.357519	extTADA.FDR.0.05		0.09	1.63592e-06	0.194855	extTADA.FDR.0.05		0.42	4.05036e-06	0.474201	extTADA.FDR.0.05
0.06	3.42863e-06	0.405606	extTADA.FDR.0.05		0.04	3.49126e-06	0.411573	extTADA.FDR.0.05		0.59	1.1606e-05	0.864965	extTADA.FDR.0.05		0.02	3.13909e-07	0.020358	extTADA.FDR.0.05
0	5.4707e-06	0.600662	extTADA.FDR.0.05		0.09	2.6032e-06	0.307526	extTADA.FDR.0.05		0.1	1.57753e-06	0.188487	extTADA.FDR.0.05		0.73	1.04003e-05	0.833877	extTADA.FDR.0.05
0.05	4.19472e-06	0.488141	extTADA.FDR.0.05		0.12	3.41409e-06	0.403801	extTADA.FDR.0.05		0.51	9.96959e-06	0.82094	extTADA.FDR.0.05		0	7.75796e-08	0.001404	extTADA.FDR.0.05
0.05	3.70652e-06	0.435692	extTADA.FDR.0.05		0.07	3.38443e-06	0.39989	extTADA.FDR.0.05		0.5	1.14866e-05	0.862358	extTADA.FDR.0.05		0.46	4.87322e-06	0.551221	extTADA.FDR.0.05
0.04	3.43765e-06	0.406559	extTADA.FDR.0.05		0.07	2.93839e-06	0.346036	extTADA.FDR.0.05		0.18	1.62259e-06	0.193652	extTADA.FDR.0.05		0	1.43331e-07	0.00536529	extTADA.FDR.0.05
0.03	4.1728e-06	0.486386	extTADA.FDR.0.05		0.09	3.43197e-06	0.406158	extTADA.FDR.0.05		0.15	1.73791e-06	0.206288	extTADA.FDR.0.05		0.01	1.61461e-07	0.00661886	extTADA.FDR.0.05
0.04	4.30795e-06	0.49842	extTADA.FDR.0.05		0.12	3.1214e-06	0.3684	extTADA.FDR.0.05		0.11	2.36851e-06	0.280299	extTADA.FDR.0.05		0.01	2.18771e-07	0.0109312	extTADA.FDR.0.05
0.02	4.89689e-06	0.553578	extTADA.FDR.0.05		0.09	3.60619e-06	0.424259	extTADA.FDR.0.05		0.11	2.0857e-06	0.246001	extTADA.FDR.0.05		0.04	4.17532e-07	0.0322419	extTADA.FDR.0.05
0.01	4.87322e-06	0.551221	extTADA.FDR.0.05		0.19	3.13204e-06	0.369954	extTADA.FDR.0.05		0.18	1.86065e-06	0.220829	extTADA.FDR.0.05		0.02	3.06777e-07	0.0191546	extTADA.FDR.0.05
0.02	4.41041e-06	0.508399	extTADA.FDR.0.05		0.17	3.42863e-06	0.405606	extTADA.FDR.0.05		0.18	2.56818e-06	0.303314	extTADA.FDR.0.05		0.62	5.55818e-06	0.608133	extTADA.FDR.0.05
0.05	3.74596e-06	0.440706	extTADA.FDR.0.05		0.1	4.19472e-06	0.488141	extTADA.FDR.0.05		0.14	2.03717e-06	0.239834	extTADA.FDR.0.05		0.07	3.53066e-07	0.0246202	extTADA.FDR.0.05
0.02	4.03176e-06	0.472497	extTADA.FDR.0.05		0.09	3.43765e-06	0.406559	extTADA.FDR.0.05		0.15	2.73049e-06	0.322319	extTADA.FDR.0.05		0.05	4.26562e-07	0.0332447	extTADA.FDR.0.05
0.09	4.12653e-06	0.481974	extTADA.FDR.0.05		0.06	4.87322e-06	0.551221	extTADA.FDR.0.05		0.22	2.24667e-06	0.265958	extTADA.FDR.0.05		0.56	4.87121e-06	0.551121	extTADA.FDR.0.05
0.02	4.24224e-06	0.492453	extTADA.FDR.0.05		0.15	4.34011e-06	0.500978	extTADA.FDR.0.05		0.55	1.09802e-05	0.84922	extTADA.FDR.0.05		0.03	4.55858e-07	0.0372562	extTADA.FDR.0.05
0.02	4.69173e-06	0.536429	extTADA.FDR.0.05		0.12	4.30795e-06	0.49842	extTADA.FDR.0.05		0.19	2.63975e-06	0.311688	extTADA.FDR.0.05		0.09	4.70044e-07	0.0394123	extTADA.FDR.0.05
0.04	1.12278e-05	0.855388	extTADA.FDR.0.05		0.13	3.74596e-06	0.440706	extTADA.FDR.0.05		0.13	3.31539e-06	0.391917	extTADA.FDR.0.05		0.58	4.60382e-06	0.528356	extTADA.FDR.0.05
0.05	5.25871e-06	0.583814	extTADA.FDR.0.05		0.14	4.12653e-06	0.481974	extTADA.FDR.0.05		0.19	3.35259e-06	0.395728	extTADA.FDR.0.05		0.11	5.69096e-07	0.0545555	extTADA.FDR.0.05
0.04	4.64665e-06	0.532668	extTADA.FDR.0.05		0.14	4.03176e-06	0.472497	extTADA.FDR.0.05		0.23	3.06277e-06	0.36153	extTADA.FDR.0.05		0.08	8.04141e-07	0.0897057	extTADA.FDR.0.05
0.07	5.2374e-06	0.581959	extTADA.FDR.0.05		0.16	4.24224e-06	0.492453	extTADA.FDR.0.05		0.25	2.92405e-06	0.344783	extTADA.FDR.0.05		0.14	1.0474e-06	0.124405	extTADA.FDR.0.05
0.05	5.27223e-06	0.584767	extTADA.FDR.0.05		0.11	4.69173e-06	0.536429	extTADA.FDR.0.05		0.12	3.45801e-06	0.408665	extTADA.FDR.0.05		0.58	5.54678e-06	0.607481	extTADA.FDR.0.05
0.08	5.21931e-06	0.580855	extTADA.FDR.0.05		0.12	5.25871e-06	0.583814	extTADA.FDR.0.05		0.22	3.43197e-06	0.406158	extTADA.FDR.0.05		0.14	9.36129e-07	0.108158	extTADA.FDR.0.05
0.04	6.42838e-06	0.6668	extTADA.FDR.0.05		0.07	5.4707e-06	0.600662	extTADA.FDR.0.05		0.29	3.50904e-06	0.412576	extTADA.FDR.0.05		0.1	9.37725e-07	0.108309	extTADA.FDR.0.05
0.08	5.39321e-06	0.594344	extTADA.FDR.0.05		0.14	4.64665e-06	0.532668	extTADA.FDR.0.05		0.19	3.88712e-06	0.455949	extTADA.FDR.0.05		0.68	5.84701e-06	0.628491	extTADA.FDR.0.05
0.08	5.68482e-06	0.61746	extTADA.FDR.0.05		0.14	5.27223e-06	0.584767	extTADA.FDR.0.05		0.17	3.34913e-06	0.395226	extTADA.FDR.0.05		0.22	1.207e-06	0.145314	extTADA.FDR.0.05
0.03	7.60733e-06	0.731836	extTADA.FDR.0.05		0.14	5.39321e-06	0.594344	extTADA.FDR.0.05		0.12	4.109e-06	0.479968	extTADA.FDR.0.05		0.51	3.42863e-06	0.405606	extTADA.FDR.0.05
0.1	6.03396e-06	0.640826	extTADA.FDR.0.05		0.27	5.21931e-06	0.580855	extTADA.FDR.0.05		0.25	4.05036e-06	0.474201	extTADA.FDR.0.05		0.21	1.07272e-06	0.127714	extTADA.FDR.0.05
0.06	9.0245e-06	0.78955	extTADA.FDR.0.05		0.21	5.68482e-06	0.61746	extTADA.FDR.0.05		0.4	3.78494e-06	0.445269	extTADA.FDR.0.05		0.24	1.48532e-06	0.178057	extTADA.FDR.0.05
0.05	8.55008e-06	0.772251	extTADA.FDR.0.05		0.11	7.60733e-06	0.731836	extTADA.FDR.0.05		0.22	5.76224e-06	0.622574	extTADA.FDR.0.05		0.27	1.42684e-06	0.171338	extTADA.FDR.0.05
0.05	9.75998e-06	0.81407	extTADA.FDR.0.05		0.65	2.65375e-05	0.978238	extTADA.FDR.0.05		0.24	4.34011e-06	0.500978	extTADA.FDR.0.05		0.28	1.60446e-06	0.191596	extTADA.FDR.0.05
0.04	9.52101e-06	0.806699	extTADA.FDR.0.05		0.15	6.03396e-06	0.640826	extTADA.FDR.0.05		0.26	5.54678e-06	0.607481	extTADA.FDR.0.05		0.72	6.93635e-06	0.697388	extTADA.FDR.0.05
0.1	9.18977e-06	0.795116	extTADA.FDR.0.05		0.14	9.0245e-06	0.78955	extTADA.FDR.0.05		0.29	5.84701e-06	0.628491	extTADA.FDR.0.05		0.27	2.31316e-06	0.273078	extTADA.FDR.0.05
0.07	1.14866e-05	0.862358	extTADA.FDR.0.05		0.18	1.12278e-05	0.855388	extTADA.FDR.0.05		0.26	6.02609e-06	0.639974	extTADA.FDR.0.05		0.25	2.07489e-06	0.244447	extTADA.FDR.0.05
0.1	1.1606e-05	0.864965	extTADA.FDR.0.05		0.13	8.55008e-06	0.772251	extTADA.FDR.0.05		0.29	6.73809e-06	0.685604	extTADA.FDR.0.05		0.38	1.73791e-06	0.206288	extTADA.FDR.0.05
0.06	1.2259e-05	0.877852	extTADA.FDR.0.05		0.24	9.18977e-06	0.795116	extTADA.FDR.0.05		0.32	6.95249e-06	0.69834	extTADA.FDR.0.05		0.71	6.98213e-06	0.700597	extTADA.FDR.0.05
0.09	1.28136e-05	0.887981	extTADA.FDR.0.05		0.18	1.1606e-05	0.864965	extTADA.FDR.0.05		0.33	7.25789e-06	0.71579	extTADA.FDR.0.05		0.59	5.40082e-06	0.595347	extTADA.FDR.0.05
0.21	1.8449e-05	0.950459	extTADA.FDR.0.05		0.2	1.2259e-05	0.877852	extTADA.FDR.0.05		0.49	9.14929e-06	0.793863	extTADA.FDR.0.05		0.78	6.93148e-06	0.697087	extTADA.FDR.0.05
0.31	2.08304e-05	0.962543	extTADA.FDR.0.05		0.5	1.8449e-05	0.950459	extTADA.FDR.0.05		0.55	1.12278e-05	0.855388	extTADA.FDR.0.05		0.68	7.66417e-06	0.735195	extTADA.FDR.0.05
0.47	2.65375e-05	0.978238	extTADA.FDR.0.05		0.58	2.08304e-05	0.962543	extTADA.FDR.0.05		0.62	1.3369e-05	0.897959	extTADA.FDR.0.05		0.87	1.59912e-05	0.92975	extTADA.FDR.0.05
0.71	7.31239e-05	0.999248	VBASS.FDR.0.05		0.91	7.31239e-05	0.999248	VBASS.FDR.0.05		0.83	2.60909e-05	0.977235	VBASS.FDR.0.05		0.99	1.44764e-05	0.913654	VBASS.FDR.0.05
0.64	4.72434e-05	0.994685	VBASS.FDR.0.05		0.85	6.38927e-05	0.998195	VBASS.FDR.0.05		0.99	7.31239e-05	0.999248	VBASS.FDR.0.05		0.92	1.8449e-05	0.950459	VBASS.FDR.0.05
0.69	6.38927e-05	0.998195	VBASS.FDR.0.05		0.83	4.72434e-05	0.994685	VBASS.FDR.0.05		0.96	6.38927e-05	0.998195	VBASS.FDR.0.05		0.98	1.87896e-05	0.952264	VBASS.FDR.0.05
0.24	8.18735e-06	0.757308	VBASS.FDR.0.05		0.44	1.52209e-05	0.92273	VBASS.FDR.0.05		0.98	4.48997e-05	0.993782	VBASS.FDR.0.05		0.99	2.20677e-05	0.966906	VBASS.FDR.0.05
0.26	1.52209e-05	0.92273	VBASS.FDR.0.05		0.46	1.52046e-05	0.922579	VBASS.FDR.0.05		0.76	1.52209e-05	0.92273	VBASS.FDR.0.05		0.98	2.50552e-05	0.97543	VBASS.FDR.0.05
0.29	1.52046e-05	0.922579	VBASS.FDR.0.05		0.8	2.20677e-05	0.966906	VBASS.FDR.0.05		0.97	2.20677e-05	0.966906	VBASS.FDR.0.05		1	2.80107e-05	0.981397	VBASS.FDR.0.05
0.63	2.20677e-05	0.966906	VBASS.FDR.0.05		0.4	8.18735e-06	0.757308	VBASS.FDR.0.05		0.88	1.56994e-05	0.927142	VBASS.FDR.0.05		0.98	3.19948e-05	0.986461	VBASS.FDR.0.05
0.55	2.80107e-05	0.981397	VBASS.FDR.0.05		0.78	2.80107e-05	0.981397	VBASS.FDR.0.05		0.87	1.52046e-05	0.922579	VBASS.FDR.0.05		0.99	3.50639e-05	0.989169	VBASS.FDR.0.05
0.34	2.16851e-05	0.966103	VBASS.FDR.0.05		0.55	1.09376e-05	0.848368	VBASS.FDR.0.05		0.74	1.09376e-05	0.848368	VBASS.FDR.0.05		1	4.36882e-05	0.99308	VBASS.FDR.0.05
0.34	2.04221e-05	0.960788	VBASS.FDR.0.05		0.47	2.04221e-05	0.960788	VBASS.FDR.0.05		0.96	4.72434e-05	0.994685	VBASS.FDR.0.05		1	4.6803e-05	0.994484	VBASS.FDR.0.05
0.36	2.60309e-05	0.976984	VBASS.FDR.0.05		0.52	1.30105e-05	0.891741	VBASS.FDR.0.05		0.92	2.80107e-05	0.981397	VBASS.FDR.0.05		1	4.72434e-05	0.994685	VBASS.FDR.0.05
0.09	4.5227e-06	0.519932	VBASS.FDR.0.05		0.56	1.56994e-05	0.927142	VBASS.FDR.0.05		0.95	4.36882e-05	0.99308	VBASS.FDR.0.05		1	4.84854e-05	0.995036	VBASS.FDR.0.05
0.22	1.09376e-05	0.848368	VBASS.FDR.0.05		0.46	1.29008e-05	0.889686	VBASS.FDR.0.05		0.69	1.09191e-05	0.847866	VBASS.FDR.0.05		0.98	5.50216e-05	0.996791	VBASS.FDR.0.05
0.13	7.08546e-06	0.706413	VBASS.FDR.0.05		0.34	1.00854e-05	0.8244	VBASS.FDR.0.05		0.83	1.65301e-05	0.935867	VBASS.FDR.0.05		1	5.90463e-05	0.997543	VBASS.FDR.0.05
0.33	1.30105e-05	0.891741	VBASS.FDR.0.05		0.82	4.84854e-05	0.995036	VBASS.FDR.0.05		0.98	4.84854e-05	0.995036	VBASS.FDR.0.05		1	7.31239e-05	0.999248	VBASS.FDR.0.05
0.2	1.14511e-05	0.861455	VBASS.FDR.0.05		0.5	1.09191e-05	0.847866	VBASS.FDR.0.05		0.86	2.44266e-05	0.973675	VBASS.FDR.0.05		0.97	2.06346e-05	0.96149	VBASS.FDR.0.05
0.17	9.07574e-06	0.791305	VBASS.FDR.0.05		0.2	4.5227e-06	0.519932	VBASS.FDR.0.05		0.84	2.60309e-05	0.976984	VBASS.FDR.0.05		0.94	1.09376e-05	0.848368	VBASS.FDR.0.05
0.13	6.91126e-06	0.695783	VBASS.FDR.0.05		0.7	3.50639e-05	0.989169	VBASS.FDR.0.05		0.94	5.90463e-05	0.997543	VBASS.FDR.0.05		1	2.79657e-05	0.981347	VBASS.FDR.0.05
0.44	1.65301e-05	0.935867	VBASS.FDR.0.05		0.24	4.97155e-06	0.559444	VBASS.FDR.0.05		0.92	2.96088e-05	0.983954	VBASS.FDR.0.05		0.98	3.27759e-05	0.987364	VBASS.FDR.0.05
0.4	1.56994e-05	0.927142	VBASS.FDR.0.05		0.47	2.16851e-05	0.966103	VBASS.FDR.0.05		0.64	1.20112e-05	0.873189	VBASS.FDR.0.05		0.91	1.09191e-05	0.847866	VBASS.FDR.0.05
0.24	1.29008e-05	0.889686	VBASS.FDR.0.05		0.31	6.91126e-06	0.695783	VBASS.FDR.0.05		0.68	1.29008e-05	0.889686	VBASS.FDR.0.05		1	2.96088e-05	0.983954	VBASS.FDR.0.05
0.15	1.47287e-05	0.916512	VBASS.FDR.0.05		0.47	9.63359e-06	0.81066	VBASS.FDR.0.05		0.58	6.91126e-06	0.695783	VBASS.FDR.0.05		0.95	2.16851e-05	0.966103	VBASS.FDR.0.05
0.21	1.41894e-05	0.909693	VBASS.FDR.0.05		0.3	7.08546e-06	0.706413	VBASS.FDR.0.05		0.91	3.27759e-05	0.987364	VBASS.FDR.0.05		0.99	1.56994e-05	0.927142	VBASS.FDR.0.05
0.14	1.00854e-05	0.8244	VBASS.FDR.0.05		0.42	9.07574e-06	0.791305	VBASS.FDR.0.05		0.42	4.97155e-06	0.559444	VBASS.FDR.0.05		0.95	1.82798e-05	0.949406	VBASS.FDR.0.05
0.5	2.96088e-05	0.983954	VBASS.FDR.0.05		0.8	4.36882e-05	0.99308	VBASS.FDR.0.05		0.88	2.03794e-05	0.960638	VBASS.FDR.0.05		0.87	1.43946e-05	0.9124	VBASS.FDR.0.05
0.3	1.09191e-05	0.847866	VBASS.FDR.0.05		0.55	1.2331e-05	0.879055	VBASS.FDR.0.05		0.77	1.52923e-05	0.923432	VBASS.FDR.0.05		0.9	1.1515e-05	0.862959	VBASS.FDR.0.05
0.03	1.48793e-06	0.178358	VBASS.FDR.0.05		0.25	1.06832e-05	0.841197	VBASS.FDR.0.05		0.64	1.15617e-05	0.864163	VBASS.FDR.0.05		0.89	1.22021e-05	0.876849	VBASS.FDR.0.05
0.04	3.70896e-06	0.435993	VBASS.FDR.0.05		0.44	1.52923e-05	0.923432	VBASS.FDR.0.05		0.52	7.07087e-06	0.705561	VBASS.FDR.0.05		0.94	1.88958e-05	0.952665	VBASS.FDR.0.05
0.1	4.82838e-06	0.547811	VBASS.FDR.0.05		0.64	2.60309e-05	0.976984	VBASS.FDR.0.05		0.75	1.87896e-05	0.952264	VBASS.FDR.0.05		0.95	1.65301e-05	0.935867	VBASS.FDR.0.05
0.09	4.97155e-06	0.559444	VBASS.FDR.0.05		0.59	1.65301e-05	0.935867	VBASS.FDR.0.05		0.7	1.44555e-05	0.913403	VBASS.FDR.0.05		0.85	1.19719e-05	0.872487	VBASS.FDR.0.05
0.11	6.26581e-06	0.656321	VBASS.FDR.0.05		0.28	7.9927e-06	0.748684	VBASS.FDR.0.05		0.86	1.44764e-05	0.913654	VBASS.FDR.0.05		0.94	1.41894e-05	0.909693	VBASS.FDR.0.05
0.11	7.07087e-06	0.705561	VBASS.FDR.0.05		0.32	1.47287e-05	0.916512	VBASS.FDR.0.05		0.61	1.47287e-05	0.916512	VBASS.FDR.0.05		0.92	1.6025e-05	0.930301	VBASS.FDR.0.05
0.05	2.68603e-06	0.316903	VBASS.FDR.0.05		0.33	1.41894e-05	0.909693	VBASS.FDR.0.05		0.58	9.07574e-06	0.791305	VBASS.FDR.0.05		0.84	9.17023e-06	0.794815	VBASS.FDR.0.05
0.07	7.64144e-06	0.734142	VBASS.FDR.0.05		0.81	5.50216e-05	0.996791	VBASS.FDR.0.05		0.55	7.64144e-06	0.734142	VBASS.FDR.0.05		0.94	1.85127e-05	0.95086	VBASS.FDR.0.05
0.12	8.66413e-06	0.776062	VBASS.FDR.0.05		0.1	3.70896e-06	0.435993	VBASS.FDR.0.05		0.64	1.42618e-05	0.910695	VBASS.FDR.0.05		0.99	2.65375e-05	0.978238	VBASS.FDR.0.05
0.04	3.98707e-06	0.467332	VBASS.FDR.0.05		0.21	4.82838e-06	0.547811	VBASS.FDR.0.05		0.56	1.14511e-05	0.861455	VBASS.FDR.0.05		0.98	2.03794e-05	0.960638	VBASS.FDR.0.05
0.18	9.63359e-06	0.81066	VBASS.FDR.0.05		0.42	2.00109e-05	0.958482	VBASS.FDR.0.05		0.54	8.96546e-06	0.787444	VBASS.FDR.0.05		0.79	1.18351e-05	0.869578	VBASS.FDR.0.05
0.05	4.58273e-06	0.525949	VBASS.FDR.0.05		0.3	7.07087e-06	0.705561	VBASS.FDR.0.05		0.87	2.06346e-05	0.96149	VBASS.FDR.0.05		0.94	1.60514e-05	0.930703	VBASS.FDR.0.05
0.09	5.21003e-06	0.580153	VBASS.FDR.0.05		0.28	6.26581e-06	0.656321	VBASS.FDR.0.05		0.46	1.04003e-05	0.833877	VBASS.FDR.0.05		0.9	1.44555e-05	0.913403	VBASS.FDR.0.05
0.06	4.56524e-06	0.524294	VBASS.FDR.0.05		0.5	1.82798e-05	0.949406	VBASS.FDR.0.05		0.41	4.5227e-06	0.519932	VBASS.FDR.0.05		0.95	1.41932e-05	0.909743	VBASS.FDR.0.05
0.09	6.07969e-06	0.644687	VBASS.FDR.0.05		0.32	8.66413e-06	0.776062	VBASS.FDR.0.05		0.45	8.18735e-06	0.757308	VBASS.FDR.0.05		0.96	2.44266e-05	0.973675	VBASS.FDR.0.05
0.06	5.69382e-06	0.618162	VBASS.FDR.0.05		0.17	6.07969e-06	0.644687	VBASS.FDR.0.05		0.59	1.33674e-05	0.897909	VBASS.FDR.0.05		0.95	1.76374e-05	0.944893	VBASS.FDR.0.05
0.5	1.44764e-05	0.913654	VBASS.FDR.0.05		0.18	5.69382e-06	0.618162	VBASS.FDR.0.05		0.94	5.50216e-05	0.996791	VBASS.FDR.0.05		0.94	1.65616e-05	0.936319	VBASS.FDR.0.05
0.24	1.22021e-05	0.876849	VBASS.FDR.0.05		0.09	3.98707e-06	0.467332	VBASS.FDR.0.05		0.7	1.43946e-05	0.9124	VBASS.FDR.0.05		0.8	6.42315e-06	0.666349	VBASS.FDR.0.05
0.27	1.08294e-05	0.845058	VBASS.FDR.0.05		0.09	3.98855e-06	0.467583	VBASS.FDR.0.05		0.56	9.63359e-06	0.81066	VBASS.FDR.0.05		0.88	8.96546e-06	0.787444	VBASS.FDR.0.05
0.26	1.2331e-05	0.879055	VBASS.FDR.0.05		0.21	6.87352e-06	0.693125	VBASS.FDR.0.05		0.67	1.76374e-05	0.944893	VBASS.FDR.0.05		0.82	7.72826e-06	0.738154	VBASS.FDR.0.05
0.27	1.28791e-05	0.889385	VBASS.FDR.0.05		0.61	2.06346e-05	0.96149	VBASS.FDR.0.05		0.52	8.66413e-06	0.776062	VBASS.FDR.0.05		0.89	1.2331e-05	0.879055	VBASS.FDR.0.05
0.1	7.339e-06	0.7192	VBASS.FDR.0.05		0.48	1.22021e-05	0.876849	VBASS.FDR.0.05		0.63	7.53789e-06	0.728877	VBASS.FDR.0.05		0.93	1.52209e-05	0.92273	VBASS.FDR.0.05
0.63	4.36882e-05	0.99308	VBASS.FDR.0.05		0.16	5.66083e-06	0.615554	VBASS.FDR.0.05		0.68	1.22021e-05	0.876849	VBASS.FDR.0.05		0.89	1.38395e-05	0.904277	VBASS.FDR.0.05
0.12	8.1346e-06	0.755152	VBASS.FDR.0.05		0.29	7.64144e-06	0.734142	VBASS.FDR.0.05		0.5	1.00854e-05	0.8244	VBASS.FDR.0.05		0.81	7.21412e-06	0.713383	VBASS.FDR.0.05
0.33	1.52923e-05	0.923432	VBASS.FDR.0.05		0.5	1.08294e-05	0.845058	VBASS.FDR.0.05		0.66	7.94315e-06	0.746528	VBASS.FDR.0.05		0.95	2.60309e-05	0.976984	VBASS.FDR.0.05
0.09	5.56348e-06	0.608284	VBASS.FDR.0.05		0.24	7.339e-06	0.7192	VBASS.FDR.0.05		0.57	8.25538e-06	0.760317	VBASS.FDR.0.05		0.99	2.08402e-05	0.962644	VBASS.FDR.0.05
0.15	8.96686e-06	0.787494	VBASS.FDR.0.05		0.46	1.28791e-05	0.889385	VBASS.FDR.0.05		0.53	8.04117e-06	0.751141	VBASS.FDR.0.05		0.85	1.10205e-05	0.850073	VBASS.FDR.0.05
0.15	8.96546e-06	0.787444	VBASS.FDR.0.05		0.78	2.96088e-05	0.983954	VBASS.FDR.0.05		0.6	6.54577e-06	0.674422	VBASS.FDR.0.05		0.96	2.04221e-05	0.960788	VBASS.FDR.0.05
0.11	1.06832e-05	0.841197	VBASS.FDR.0.05		0.44	1.14511e-05	0.861455	VBASS.FDR.0.05		0.64	1.2331e-05	0.879055	VBASS.FDR.0.05		0.94	1.83651e-05	0.950008	VBASS.FDR.0.05
0.35	1.76374e-05	0.944893	VBASS.FDR.0.05		0.26	8.1346e-06	0.755152	VBASS.FDR.0.05		0.47	7.70356e-06	0.7369	VBASS.FDR.0.05		0.92	1.37161e-05	0.902723	VBASS.FDR.0.05
0.07	7.4058e-06	0.723011	VBASS.FDR.0.05		0.45	1.20112e-05	0.873189	VBASS.FDR.0.05		0.88	2.65375e-05	0.978238	VBASS.FDR.0.05		0.67	7.66166e-06	0.735045	VBASS.FDR.0.05
0.07	7.7693e-06	0.739808	VBASS.FDR.0.05		0.5	1.15071e-05	0.862759	VBASS.FDR.0.05		0.36	5.46001e-06	0.59991	VBASS.FDR.0.05		0.95	1.58711e-05	0.928597	VBASS.FDR.0.05
0.28	1.15071e-05	0.862759	VBASS.FDR.0.05		0.2	7.4058e-06	0.723011	VBASS.FDR.0.05		0.35	3.70896e-06	0.435993	VBASS.FDR.0.05		0.81	1.17722e-05	0.868325	VBASS.FDR.0.05
0.11	9.13013e-06	0.793211	VBASS.FDR.0.05		0.68	1.44764e-05	0.913654	VBASS.FDR.0.05		0.71	1.32758e-05	0.896355	VBASS.FDR.0.05		0.99	4.48997e-05	0.993782	VBASS.FDR.0.05
0.17	1.33674e-05	0.897909	VBASS.FDR.0.05		0.76	4.6803e-05	0.994484	VBASS.FDR.0.05		0.28	3.66465e-06	0.430627	VBASS.FDR.0.05		0.81	8.32262e-06	0.762874	VBASS.FDR.0.05
0.17	1.50161e-05	0.920072	VBASS.FDR.0.05		0.39	8.96546e-06	0.787444	VBASS.FDR.0.05		0.26	4.15452e-06	0.484631	VBASS.FDR.0.05		0.87	1.25898e-05	0.883769	VBASS.FDR.0.05
0.22	1.15048e-05	0.862709	VBASS.FDR.0.05		0.17	3.8196e-06	0.448478	VBASS.FDR.0.05		0.43	4.82838e-06	0.547811	VBASS.FDR.0.05		0.7	6.08353e-06	0.645038	VBASS.FDR.0.05
0.33	1.6025e-05	0.930301	VBASS.FDR.0.05		0.31	9.13013e-06	0.793211	VBASS.FDR.0.05		0.67	1.19719e-05	0.872487	VBASS.FDR.0.05		0.83	1.47287e-05	0.916512	VBASS.FDR.0.05
0.11	7.9927e-06	0.748684	VBASS.FDR.0.05		0.37	1.44555e-05	0.913403	VBASS.FDR.0.05		0.87	2.79657e-05	0.981347	VBASS.FDR.0.05		0.65	5.27223e-06	0.584767	VBASS.FDR.0.05
0.13	6.54577e-06	0.674422	VBASS.FDR.0.05		0.31	1.17722e-05	0.868325	VBASS.FDR.0.05		0.44	9.29882e-06	0.798426	VBASS.FDR.0.05		0.92	1.4152e-05	0.909191	VBASS.FDR.0.05
0.04	3.8196e-06	0.448478	VBASS.FDR.0.05		0.68	2.70953e-05	0.979792	VBASS.FDR.0.05		0.62	1.07535e-05	0.843354	VBASS.FDR.0.05		0.81	8.74864e-06	0.779822	VBASS.FDR.0.05
0.32	1.59912e-05	0.92975	VBASS.FDR.0.05		0.4	1.15048e-05	0.862709	VBASS.FDR.0.05		0.37	4.87121e-06	0.551121	VBASS.FDR.0.05		0.92	1.43503e-05	0.911698	VBASS.FDR.0.05
0.39	1.82798e-05	0.949406	VBASS.FDR.0.05		0.46	1.76374e-05	0.944893	VBASS.FDR.0.05		0.49	4.57394e-06	0.525197	VBASS.FDR.0.05		0.73	3.70896e-06	0.435993	VBASS.FDR.0.05
0.02	2.76694e-06	0.326831	VBASS.FDR.0.05		0.43	1.32495e-05	0.896054	VBASS.FDR.0.05		0.45	4.68133e-06	0.535576	VBASS.FDR.0.05		0.63	5.2374e-06	0.581959	VBASS.FDR.0.05
0.07	5.46001e-06	0.59991	VBASS.FDR.0.05		0.03	8.82532e-07	0.101239	VBASS.FDR.0.05		0.49	4.74287e-06	0.540942	VBASS.FDR.0.05		0.65	5.09656e-06	0.569172	VBASS.FDR.0.05
0.43	2.70953e-05	0.979792	VBASS.FDR.0.05		0.05	1.82986e-06	0.216768	VBASS.FDR.0.05		0.5	5.69382e-06	0.618162	VBASS.FDR.0.05		0.8	1.08191e-05	0.844808	VBASS.FDR.0.05
0.02	8.82532e-07	0.101239	VBASS.FDR.0.05		0.04	1.48793e-06	0.178358	VBASS.FDR.0.05		0.37	5.10898e-06	0.570626	VBASS.FDR.0.05		0.96	1.47139e-05	0.916261	VBASS.FDR.0.05
0	8.57266e-07	0.0973274	VBASS.FDR.0.05		0.42	1.38395e-05	0.904277	VBASS.FDR.0.05		0.59	1.01158e-05	0.825553	VBASS.FDR.0.05		0.91	1.17336e-05	0.867573	VBASS.FDR.0.05
0.01	1.01502e-06	0.120042	VBASS.FDR.0.05		0.63	1.85127e-05	0.95086	VBASS.FDR.0.05		0.68	6.22859e-06	0.653362	VBASS.FDR.0.05		0.88	1.05296e-05	0.836985	VBASS.FDR.0.05
0.01	1.03205e-06	0.122599	VBASS.FDR.0.05		0.03	2.2039e-06	0.260442	VBASS.FDR.0.05		0.82	2.23726e-05	0.967858	VBASS.FDR.0.05		0.98	1.52046e-05	0.922579	VBASS.FDR.0.05
0.01	1.07803e-06	0.128466	VBASS.FDR.0.05		0.42	1.6444e-05	0.935065	VBASS.FDR.0.05		0.5	5.21003e-06	0.580153	VBASS.FDR.0.05		0.73	7.81864e-06	0.741864	VBASS.FDR.0.05
0.02	1.40798e-06	0.16858	VBASS.FDR.0.05		0.09	2.76175e-06	0.325879	VBASS.FDR.0.05		0.65	1.43503e-05	0.911698	VBASS.FDR.0.05		0.79	7.9927e-06	0.748684	VBASS.FDR.0.05
0.01	1.82986e-06	0.216768	VBASS.FDR.0.05		0.1	2.74971e-06	0.324525	VBASS.FDR.0.05		0.58	1.25898e-05	0.883769	VBASS.FDR.0.05		0.78	8.04117e-06	0.751141	VBASS.FDR.0.05
0	2.78806e-06	0.329038	VBASS.FDR.0.05		0.38	1.59912e-05	0.92975	VBASS.FDR.0.05		0.81	1.47139e-05	0.916261	VBASS.FDR.0.05		0.89	1.12697e-05	0.856742	VBASS.FDR.0.05
0.01	1.80278e-06	0.213408	VBASS.FDR.0.05		0.13	3.18886e-06	0.376724	VBASS.FDR.0.05		0.93	4.6803e-05	0.994484	VBASS.FDR.0.05		0.54	3.18886e-06	0.376724	VBASS.FDR.0.05
0.01	2.2039e-06	0.260442	VBASS.FDR.0.05		0.62	2.03794e-05	0.960638	VBASS.FDR.0.05		0.44	7.9927e-06	0.748684	VBASS.FDR.0.05		0.83	1.09802e-05	0.84922	VBASS.FDR.0.05
0.01	2.68444e-06	0.316552	VBASS.FDR.0.05		0.37	1.42618e-05	0.910695	VBASS.FDR.0.05		0.42	4.77667e-06	0.543549	VBASS.FDR.0.05		0.58	2.97764e-06	0.350449	VBASS.FDR.0.05
0	2.54743e-06	0.300757	VBASS.FDR.0.05		0.11	4.15452e-06	0.484631	VBASS.FDR.0.05		0.43	5.90051e-06	0.631901	VBASS.FDR.0.05		0.88	6.22859e-06	0.653362	VBASS.FDR.0.05
0.03	3.03834e-06	0.358271	VBASS.FDR.0.05		0.14	3.12866e-06	0.369403	VBASS.FDR.0.05		0.54	6.42315e-06	0.666349	VBASS.FDR.0.05		0.64	3.43765e-06	0.406559	VBASS.FDR.0.05
0.01	2.35916e-06	0.279045	VBASS.FDR.0.05		0.04	1.48532e-06	0.178057	VBASS.FDR.0.05		0.58	8.22422e-06	0.758863	VBASS.FDR.0.05		0.75	6.91126e-06	0.695783	VBASS.FDR.0.05
0.02	2.76175e-06	0.325879	VBASS.FDR.0.05		0.12	4.87121e-06	0.551121	VBASS.FDR.0.05		0.67	1.30105e-05	0.891741	VBASS.FDR.0.05		0.6	4.74287e-06	0.540942	VBASS.FDR.0.05
0.03	3.15429e-06	0.372963	VBASS.FDR.0.05		0.16	4.57394e-06	0.525197	VBASS.FDR.0.05		0.45	7.71924e-06	0.737702	VBASS.FDR.0.05		0.57	5.80089e-06	0.625282	VBASS.FDR.0.05
0.01	2.74971e-06	0.324525	VBASS.FDR.0.05		0.29	4.74287e-06	0.540942	VBASS.FDR.0.05		0.45	8.7441e-06	0.779672	VBASS.FDR.0.05		0.95	1.81214e-05	0.948403	VBASS.FDR.0.05
0.04	2.97764e-06	0.350449	VBASS.FDR.0.05		0.03	2.78806e-06	0.329038	VBASS.FDR.0.05		0.63	1.50161e-05	0.920072	VBASS.FDR.0.05		0.86	8.34144e-06	0.763727	VBASS.FDR.0.05
0.01	3.7433e-06	0.440255	VBASS.FDR.0.05		0.12	2.68603e-06	0.316903	VBASS.FDR.0.05		0.09	1.48793e-06	0.178358	VBASS.FDR.0.05		0.82	1.46249e-05	0.915309	VBASS.FDR.0.05
0.04	3.18886e-06	0.376724	VBASS.FDR.0.05		0.2	4.57186e-06	0.525046	VBASS.FDR.0.05		0.53	6.38525e-06	0.663742	VBASS.FDR.0.05		0.51	3.1214e-06	0.3684	VBASS.FDR.0.05
0.05	4.15452e-06	0.484631	VBASS.FDR.0.05		0.21	4.75547e-06	0.541844	VBASS.FDR.0.05		0.75	1.59912e-05	0.92975	VBASS.FDR.0.05		0.66	6.88311e-06	0.693777	VBASS.FDR.0.05
0.02	3.12866e-06	0.369403	VBASS.FDR.0.05		0.1	2.90154e-06	0.341824	VBASS.FDR.0.05		0.73	1.28791e-05	0.889385	VBASS.FDR.0.05		0.84	9.08547e-06	0.791706	VBASS.FDR.0.05
0.02	3.85859e-06	0.453141	VBASS.FDR.0.05		0.24	6.08353e-06	0.645038	VBASS.FDR.0.05		0.83	1.85127e-05	0.95086	VBASS.FDR.0.05		0.96	1.30676e-05	0.892744	VBASS.FDR.0.05
0.02	4.1829e-06	0.487389	VBASS.FDR.0.05		0.18	4.01634e-06	0.471042	VBASS.FDR.0.05		0.48	9.29792e-06	0.798375	VBASS.FDR.0.05		0.83	1.08294e-05	0.845058	VBASS.FDR.0.05
0.03	3.69086e-06	0.433636	VBASS.FDR.0.05		0.25	7.71924e-06	0.737702	VBASS.FDR.0.05		0.66	9.74933e-06	0.813769	VBASS.FDR.0.05		0.65	4.58273e-06	0.525949	VBASS.FDR.0.05
0.03	5.10898e-06	0.570626	VBASS.FDR.0.05		0.19	5.14064e-06	0.573936	VBASS.FDR.0.05		0.79	1.6444e-05	0.935065	VBASS.FDR.0.05		0.77	7.94315e-06	0.746528	VBASS.FDR.0.05
0.06	4.34808e-06	0.50168	VBASS.FDR.0.05		0.6	2.23726e-05	0.967858	VBASS.FDR.0.05		0.56	8.32262e-06	0.762874	VBASS.FDR.0.05		0.77	8.09362e-06	0.753548	VBASS.FDR.0.05
0.05	4.87121e-06	0.551121	VBASS.FDR.0.05		0.31	6.22859e-06	0.653362	VBASS.FDR.0.05		0.71	2.00109e-05	0.958482	VBASS.FDR.0.05		0.76	6.95249e-06	0.69834	VBASS.FDR.0.05
0.06	3.99517e-06	0.468585	VBASS.FDR.0.05		0.11	4.58273e-06	0.525949	VBASS.FDR.0.05		0.48	9.08904e-06	0.791857	VBASS.FDR.0.05		0.75	7.00835e-06	0.702251	VBASS.FDR.0.05
0.04	4.73257e-06	0.539989	VBASS.FDR.0.05		0.13	4.56524e-06	0.524294	VBASS.FDR.0.05		0.69	1.12992e-05	0.857444	VBASS.FDR.0.05		0.75	4.41262e-06	0.508449	VBASS.FDR.0.05
0.19	1.32758e-05	0.896355	VBASS.FDR.0.05		0.43	1.32758e-05	0.896355	VBASS.FDR.0.05		0.52	1.06832e-05	0.841197	VBASS.FDR.0.05		0.86	8.54458e-06	0.77195	VBASS.FDR.0.05
0.07	5.12239e-06	0.57183	VBASS.FDR.0.05		0.19	5.21003e-06	0.580153	VBASS.FDR.0.05		0.68	1.1515e-05	0.862959	VBASS.FDR.0.05		0.63	4.82838e-06	0.547811	VBASS.FDR.0.05
0.1	4.57394e-06	0.525197	VBASS.FDR.0.05		0.29	8.22422e-06	0.758863	VBASS.FDR.0.05		0.78	1.82798e-05	0.949406	VBASS.FDR.0.05		0.89	1.1606e-05	0.864965	VBASS.FDR.0.05
0.11	4.74287e-06	0.540942	VBASS.FDR.0.05		0.39	7.86897e-06	0.74392	VBASS.FDR.0.05		0.35	3.12866e-06	0.369403	VBASS.FDR.0.05		0.55	3.54087e-06	0.416186	VBASS.FDR.0.05
0	9.02336e-07	0.103696	VBASS.FDR.0.05		0.16	5.61244e-06	0.611643	VBASS.FDR.0.05		0.44	9.13013e-06	0.793211	VBASS.FDR.0.05		0.92	1.43206e-05	0.911297	VBASS.FDR.0.05
0.48	3.50639e-05	0.989169	VBASS.FDR.0.05		0.25	6.65355e-06	0.680891	VBASS.FDR.0.05		0.38	9.0245e-06	0.78955	VBASS.FDR.0.05		0.84	8.96686e-06	0.787494	VBASS.FDR.0.05
0.09	4.57186e-06	0.525046	VBASS.FDR.0.05		0.15	5.02276e-06	0.563255	VBASS.FDR.0.05		0.27	3.18886e-06	0.376724	VBASS.FDR.0.05		0.8	9.01213e-06	0.789049	VBASS.FDR.0.05
0.02	4.51529e-06	0.51938	VBASS.FDR.0.05		0.4	9.29792e-06	0.798375	VBASS.FDR.0.05		0.68	1.37161e-05	0.902723	VBASS.FDR.0.05		0.58	5.66083e-06	0.615554	VBASS.FDR.0.05
0.03	5.80551e-06	0.625633	VBASS.FDR.0.05		0.23	5.56348e-06	0.608284	VBASS.FDR.0.05		0.51	6.26581e-06	0.656321	VBASS.FDR.0.05		0.89	1.26252e-05	0.884922	VBASS.FDR.0.05
0.1	4.75547e-06	0.541844	VBASS.FDR.0.05		0.24	6.42315e-06	0.666349	VBASS.FDR.0.05		0.7	1.38395e-05	0.904277	VBASS.FDR.0.05		0.68	4.69173e-06	0.536429	VBASS.FDR.0.05
0.11	5.76952e-06	0.623126	VBASS.FDR.0.05		0.42	1.19719e-05	0.872487	VBASS.FDR.0.05		0.64	1.2107e-05	0.875094	VBASS.FDR.0.05		0.76	5.66379e-06	0.615905	VBASS.FDR.0.05
0.01	1.48532e-06	0.178057	VBASS.FDR.0.05		0.49	1.15617e-05	0.864163	VBASS.FDR.0.05		0.52	4.41262e-06	0.508449	VBASS.FDR.0.05		0.89	1.5709e-05	0.927293	VBASS.FDR.0.05
0	1.3959e-06	0.166876	VBASS.FDR.0.05		0.45	9.74933e-06	0.813769	VBASS.FDR.0.05		0.55	1.17722e-05	0.868325	VBASS.FDR.0.05		0.93	1.29008e-05	0.889686	VBASS.FDR.0.05
0.02	1.48531e-06	0.178007	VBASS.FDR.0.05		0.34	8.96686e-06	0.787494	VBASS.FDR.0.05		0.52	4.57186e-06	0.525046	VBASS.FDR.0.05		0.45	2.6032e-06	0.307526	VBASS.FDR.0.05
0.09	6.74329e-06	0.685905	VBASS.FDR.0.05		0.38	1.37161e-05	0.902723	VBASS.FDR.0.05		0.38	4.56524e-06	0.524294	VBASS.FDR.0.05		0.87	1.06832e-05	0.841197	VBASS.FDR.0.05
0.07	6.08353e-06	0.645038	VBASS.FDR.0.05		0.24	7.7693e-06	0.739808	VBASS.FDR.0.05		0.47	4.75547e-06	0.541844	VBASS.FDR.0.05		0.76	6.94946e-06	0.69819	VBASS.FDR.0.05
0.01	2.03257e-06	0.239382	VBASS.FDR.0.05		0.23	7.25789e-06	0.71579	VBASS.FDR.0.05		0.68	1.41894e-05	0.909693	VBASS.FDR.0.05		0.92	1.10069e-05	0.849772	VBASS.FDR.0.05
0.11	7.66166e-06	0.735045	VBASS.FDR.0.05		0.5	1.12992e-05	0.857444	VBASS.FDR.0.05		0.22	3.7433e-06	0.440255	VBASS.FDR.0.05		0.49	2.39889e-06	0.283909	VBASS.FDR.0.05
0.05	6.87352e-06	0.693125	VBASS.FDR.0.05		0.45	1.10205e-05	0.850073	VBASS.FDR.0.05		0.67	7.08546e-06	0.706413	VBASS.FDR.0.05		0.68	3.13204e-06	0.369954	VBASS.FDR.0.05
0	2.14553e-06	0.253523	VBASS.FDR.0.05		0.42	1.4152e-05	0.909191	VBASS.FDR.0.05		0.46	6.87352e-06	0.693125	VBASS.FDR.0.05		0.89	1.61308e-05	0.931505	VBASS.FDR.0.05
0.11	7.63752e-06	0.733841	VBASS.FDR.0.05		0.38	1.20433e-05	0.87379	VBASS.FDR.0.05		0.36	5.12239e-06	0.57183	VBASS.FDR.0.05		0.9	1.20112e-05	0.873189	VBASS.FDR.0.05
0	2.36851e-06	0.280299	VBASS.FDR.0.05		0.31	9.08904e-06	0.791857	VBASS.FDR.0.05		0.28	3.76674e-06	0.443213	VBASS.FDR.0.05		0.87	7.18586e-06	0.711728	VBASS.FDR.0.05
0.07	5.61244e-06	0.611643	VBASS.FDR.0.05		0.36	9.08547e-06	0.791706	VBASS.FDR.0.05		0.39	4.69091e-06	0.536278	VBASS.FDR.0.05		0.63	5.76224e-06	0.622574	VBASS.FDR.0.05
0.1	8.04558e-06	0.751391	VBASS.FDR.0.05		0.42	1.33674e-05	0.897909	VBASS.FDR.0.05		0.26	2.92982e-06	0.345184	VBASS.FDR.0.05		0.51	2.76175e-06	0.325879	VBASS.FDR.0.05
0.11	7.71924e-06	0.737702	VBASS.FDR.0.05		0.37	1.2107e-05	0.875094	VBASS.FDR.0.05		0.2	3.98855e-06	0.467583	VBASS.FDR.0.05		0.34	2.78806e-06	0.329038	VBASS.FDR.0.05
0.08	8.7441e-06	0.779672	VBASS.FDR.0.05		0.67	3.19948e-05	0.986461	VBASS.FDR.0.05		0.4	4.73257e-06	0.539989	VBASS.FDR.0.05		0.86	1.2107e-05	0.875094	VBASS.FDR.0.05
0.1	7.53789e-06	0.728877	VBASS.FDR.0.05		0.42	1.05364e-05	0.837236	VBASS.FDR.0.05		0.49	5.20143e-06	0.579502	VBASS.FDR.0.05		0.71	7.86897e-06	0.74392	VBASS.FDR.0.05
0.15	6.22859e-06	0.653362	VBASS.FDR.0.05		0.37	1.18351e-05	0.869578	VBASS.FDR.0.05		0.31	3.67392e-06	0.431931	VBASS.FDR.0.05		0.8	1.09309e-05	0.848167	VBASS.FDR.0.05
0.18	7.79187e-06	0.740711	VBASS.FDR.0.05		0.41	1.43503e-05	0.911698	VBASS.FDR.0.05		0.35	5.75901e-06	0.622424	VBASS.FDR.0.05		0.91	9.29792e-06	0.798375	VBASS.FDR.0.05
0.04	2.90154e-06	0.341824	VBASS.FDR.0.05		0.4	1.50161e-05	0.920072	VBASS.FDR.0.05		0.86	2.08402e-05	0.962644	VBASS.FDR.0.05		0.68	3.61325e-06	0.425112	VBASS.FDR.0.05
0.13	8.25538e-06	0.760317	VBASS.FDR.0.05		0.39	1.61308e-05	0.931505	VBASS.FDR.0.05		0.4	4.01012e-06	0.470441	VBASS.FDR.0.05		0.68	7.07087e-06	0.705561	VBASS.FDR.0.05
0.15	7.94315e-06	0.746528	VBASS.FDR.0.05		0.43	1.43946e-05	0.9124	VBASS.FDR.0.05		0.22	3.36831e-06	0.397834	VBASS.FDR.0.05		0.86	9.29882e-06	0.798426	VBASS.FDR.0.05
0.03	3.3861e-06	0.40014	VBASS.FDR.0.05		0.25	6.54577e-06	0.674422	VBASS.FDR.0.05		0.68	1.23659e-05	0.880259	VBASS.FDR.0.05		0.86	8.86618e-06	0.784486	VBASS.FDR.0.05
0.04	3.35259e-06	0.395728	VBASS.FDR.0.05		0.43	1.25898e-05	0.883769	VBASS.FDR.0.05		0.39	4.97421e-06	0.559795	VBASS.FDR.0.05		0.63	4.5227e-06	0.519932	VBASS.FDR.0.05
0.09	8.37467e-06	0.764729	VBASS.FDR.0.05		0.49	1.47139e-05	0.916261	VBASS.FDR.0.05		0.41	4.60382e-06	0.528356	VBASS.FDR.0.05		0.65	4.57186e-06	0.525046	VBASS.FDR.0.05
0.03	3.83257e-06	0.450133	VBASS.FDR.0.05		0.43	1.6025e-05	0.930301	VBASS.FDR.0.05		0.5	8.04558e-06	0.751391	VBASS.FDR.0.05		0.86	9.89173e-06	0.818633	VBASS.FDR.0.05
0.05	3.79891e-06	0.446723	VBASS.FDR.0.05		0.76	5.90463e-05	0.997543	VBASS.FDR.0.05		0.74	1.44067e-05	0.912751	VBASS.FDR.0.05		0.86	1.00854e-05	0.8244	VBASS.FDR.0.05
0.15	8.22422e-06	0.758863	VBASS.FDR.0.05		0.44	1.59742e-05	0.929599	VBASS.FDR.0.05		0.84	1.59742e-05	0.929599	VBASS.FDR.0.05		0.86	1.15048e-05	0.862709	VBASS.FDR.0.05
0.04	3.92597e-06	0.460362	VBASS.FDR.0.05		0.47	1.44067e-05	0.912751	VBASS.FDR.0.05		0.7	1.08294e-05	0.845058	VBASS.FDR.0.05		0.78	6.13226e-06	0.647846	VBASS.FDR.0.05
0.02	3.98855e-06	0.467583	VBASS.FDR.0.05		0.04	2.76694e-06	0.326831	VBASS.FDR.0.05		0.6	7.24525e-06	0.714938	VBASS.FDR.0.05		0.78	8.1346e-06	0.755152	VBASS.FDR.0.05
0.03	3.95167e-06	0.463822	VBASS.FDR.0.05		0.42	1.45916e-05	0.914958	VBASS.FDR.0.05		0.54	5.95261e-06	0.63521	VBASS.FDR.0.05		0.68	5.21003e-06	0.580153	VBASS.FDR.0.05
0.05	3.73498e-06	0.439452	VBASS.FDR.0.05		0.1	3.66465e-06	0.430627	VBASS.FDR.0.05		0.49	6.62064e-06	0.679085	VBASS.FDR.0.05		0.68	6.53705e-06	0.673871	VBASS.FDR.0.05
0.05	3.67392e-06	0.431931	VBASS.FDR.0.05		0.38	1.5709e-05	0.927293	VBASS.FDR.0.05		0.47	7.79187e-06	0.740711	VBASS.FDR.0.05		0.83	8.18735e-06	0.757308	VBASS.FDR.0.05
0.06	4.54953e-06	0.522088	VBASS.FDR.0.05		0.11	2.92982e-06	0.345184	VBASS.FDR.0.05		0.48	6.38912e-06	0.664093	VBASS.FDR.0.05		0.85	1.45227e-05	0.914105	VBASS.FDR.0.05
0.04	4.01634e-06	0.471042	VBASS.FDR.0.05		0	4.99797e-07	0.0439753	VBASS.FDR.0.05		0.43	8.37467e-06	0.764729	VBASS.FDR.0.05		0.66	5.76952e-06	0.623126	VBASS.FDR.0.05
0.03	4.13948e-06	0.483227	VBASS.FDR.0.05		0.01	4.9104e-07	0.0427719	VBASS.FDR.0.05		0.82	2.50552e-05	0.97543	VBASS.FDR.0.05		0.71	4.75547e-06	0.541844	VBASS.FDR.0.05
0.05	4.50356e-06	0.517876	VBASS.FDR.0.05		0	7.5377e-07	0.0816828	VBASS.FDR.0.05		0.62	5.68482e-06	0.61746	VBASS.FDR.0.05		0.55	4.34808e-06	0.50168	VBASS.FDR.0.05
0.07	5.02276e-06	0.563255	VBASS.FDR.0.05		0.19	5.46001e-06	0.59991	VBASS.FDR.0.05		0.28	2.76694e-06	0.326831	VBASS.FDR.0.05		0.88	9.07574e-06	0.791305	VBASS.FDR.0.05
0.08	4.63366e-06	0.531013	VBASS.FDR.0.05		0	7.99482e-07	0.0890037	VBASS.FDR.0.05		0.44	5.77952e-06	0.623627	VBASS.FDR.0.05		0.7	5.56348e-06	0.608284	VBASS.FDR.0.05
0.03	4.68249e-06	0.535677	VBASS.FDR.0.05		0.77	4.48997e-05	0.993782	VBASS.FDR.0.05		0.49	6.42838e-06	0.6668	VBASS.FDR.0.05		0.83	1.14428e-05	0.861255	VBASS.FDR.0.05
0.14	1.03551e-05	0.832473	VBASS.FDR.0.05		0.01	8.57266e-07	0.0973274	VBASS.FDR.0.05		0.09	8.82532e-07	0.101239	VBASS.FDR.0.05		0.81	6.95492e-06	0.698441	VBASS.FDR.0.05
0.05	5.90051e-06	0.631901	VBASS.FDR.0.05		0.03	1.01502e-06	0.120042	VBASS.FDR.0.05		0.69	1.15071e-05	0.862759	VBASS.FDR.0.05		0.69	6.87352e-06	0.693125	VBASS.FDR.0.05
0.15	7.86897e-06	0.74392	VBASS.FDR.0.05		0	9.7909e-07	0.114526	VBASS.FDR.0.05		0.58	1.0141e-05	0.826455	VBASS.FDR.0.05		0.7	5.40357e-06	0.595547	VBASS.FDR.0.05
0.22	1.19719e-05	0.872487	VBASS.FDR.0.05		0.02	1.03205e-06	0.122599	VBASS.FDR.0.05		0.07	8.57266e-07	0.0973274	VBASS.FDR.0.05		0.72	5.20143e-06	0.579502	VBASS.FDR.0.05
0.05	5.66083e-06	0.615554	VBASS.FDR.0.05		0.03	1.07803e-06	0.128466	VBASS.FDR.0.05		0.21	2.76175e-06	0.325879	VBASS.FDR.0.05		0.43	2.38618e-06	0.282405	VBASS.FDR.0.05
0.04	5.76224e-06	0.622574	VBASS.FDR.0.05		0.04	1.40798e-06	0.16858	VBASS.FDR.0.05		0.12	1.40798e-06	0.16858	VBASS.FDR.0.05		0.65	4.31905e-06	0.499273	VBASS.FDR.0.05
0.15	9.29792e-06	0.798375	VBASS.FDR.0.05		0.16	4.68133e-06	0.535576	VBASS.FDR.0.05		0.1	1.38712e-06	0.165722	VBASS.FDR.0.05		0.94	1.28791e-05	0.889385	VBASS.FDR.0.05
0.03	5.80089e-06	0.625282	VBASS.FDR.0.05		0.01	1.09679e-06	0.130723	VBASS.FDR.0.05		0.61	9.52101e-06	0.806699	VBASS.FDR.0.05		0.95	1.32758e-05	0.896355	VBASS.FDR.0.05
0.23	1.14428e-05	0.861255	VBASS.FDR.0.05		0.05	1.51125e-06	0.181267	VBASS.FDR.0.05		0.11	1.80278e-06	0.213408	VBASS.FDR.0.05		0.77	5.95261e-06	0.63521	VBASS.FDR.0.05
0.09	5.80059e-06	0.625182	VBASS.FDR.0.05		0.02	1.24382e-06	0.149977	VBASS.FDR.0.05		0.84	1.88958e-05	0.952665	VBASS.FDR.0.05		0.85	8.33351e-06	0.763376	VBASS.FDR.0.05
0.06	6.02609e-06	0.639974	VBASS.FDR.0.05		0.01	1.56533e-06	0.187133	VBASS.FDR.0.05		0.14	1.82986e-06	0.216768	VBASS.FDR.0.05		0.79	1.03551e-05	0.832473	VBASS.FDR.0.05
0.1	6.59822e-06	0.677431	VBASS.FDR.0.05		0.05	1.70757e-06	0.20363	VBASS.FDR.0.05		0.76	2.16851e-05	0.966103	VBASS.FDR.0.05		0.88	1.01158e-05	0.825553	VBASS.FDR.0.05
0.05	6.38525e-06	0.663742	VBASS.FDR.0.05		0.02	1.84401e-06	0.218473	VBASS.FDR.0.05		0.2	2.2039e-06	0.260442	VBASS.FDR.0.05		0.79	6.74329e-06	0.685905	VBASS.FDR.0.05
0.07	6.38912e-06	0.664093	VBASS.FDR.0.05		0.05	2.1759e-06	0.257233	VBASS.FDR.0.05		0.6	9.31381e-06	0.798877	VBASS.FDR.0.05		0.69	5.12239e-06	0.57183	VBASS.FDR.0.05
0.22	1.20112e-05	0.873189	VBASS.FDR.0.05		0.02	1.80278e-06	0.213408	VBASS.FDR.0.05		0.18	2.54743e-06	0.300757	VBASS.FDR.0.05		0.97	2.14735e-05	0.965201	VBASS.FDR.0.05
0.06	6.65355e-06	0.680891	VBASS.FDR.0.05		0.04	1.76876e-06	0.209647	VBASS.FDR.0.05		0.21	2.68603e-06	0.316903	VBASS.FDR.0.05		0.8	1.04712e-05	0.835531	VBASS.FDR.0.05
0.12	6.59691e-06	0.677381	VBASS.FDR.0.05		0.05	2.00376e-06	0.237126	VBASS.FDR.0.05		0.62	7.86897e-06	0.74392	VBASS.FDR.0.05		0.57	2.74971e-06	0.324525	VBASS.FDR.0.05
0.25	9.74933e-06	0.813769	VBASS.FDR.0.05		0.01	2.68444e-06	0.316552	VBASS.FDR.0.05		0.6	9.89173e-06	0.818633	VBASS.FDR.0.05		0.88	1.50161e-05	0.920072	VBASS.FDR.0.05
0.23	1.1515e-05	0.862959	VBASS.FDR.0.05		0.06	1.95977e-06	0.232262	VBASS.FDR.0.05		0.19	2.35916e-06	0.279045	VBASS.FDR.0.05		0.88	9.74933e-06	0.813769	VBASS.FDR.0.05
0.13	6.72421e-06	0.684902	VBASS.FDR.0.05		0.04	2.41795e-06	0.285965	VBASS.FDR.0.05		0.21	3.15429e-06	0.372963	VBASS.FDR.0.05		0.58	3.64024e-06	0.42812	VBASS.FDR.0.05
0.26	1.15617e-05	0.864163	VBASS.FDR.0.05		0.06	3.03834e-06	0.358271	VBASS.FDR.0.05		0.08	1.09679e-06	0.130723	VBASS.FDR.0.05		0.76	1.05371e-05	0.837336	VBASS.FDR.0.05
0.1	7.3255e-06	0.718498	VBASS.FDR.0.05		0.05	2.54743e-06	0.300757	VBASS.FDR.0.05		0.26	2.90154e-06	0.341824	VBASS.FDR.0.05		0.79	1.07535e-05	0.843354	VBASS.FDR.0.05
0.07	7.25789e-06	0.71579	VBASS.FDR.0.05		0.03	2.80605e-06	0.331445	VBASS.FDR.0.05		0.22	2.74971e-06	0.324525	VBASS.FDR.0.05		0.83	8.37467e-06	0.764729	VBASS.FDR.0.05
0.13	5.61519e-06	0.611894	VBASS.FDR.0.05		0.04	2.09582e-06	0.247355	VBASS.FDR.0.05		0.13	1.51125e-06	0.181267	VBASS.FDR.0.05		0.79	8.04558e-06	0.751391	VBASS.FDR.0.05
0.14	1.44555e-05	0.913403	VBASS.FDR.0.05		0.65	2.60909e-05	0.977235	VBASS.FDR.0.05		0.06	1.7874e-06	0.211804	VBASS.FDR.0.05		0.8	1.19781e-05	0.872587	VBASS.FDR.0.05
0.23	1.27246e-05	0.886727	VBASS.FDR.0.05		0.07	2.35916e-06	0.279045	VBASS.FDR.0.05		0.57	1.18351e-05	0.869578	VBASS.FDR.0.05		0.56	6.75611e-06	0.686707	VBASS.FDR.0.05
0.23	1.12992e-05	0.857444	VBASS.FDR.0.05		0.08	2.62778e-06	0.310134	VBASS.FDR.0.05		0.23	2.97764e-06	0.350449	VBASS.FDR.0.05		0.63	4.50735e-06	0.518628	VBASS.FDR.0.05
0.23	1.10205e-05	0.850073	VBASS.FDR.0.05		0.1	3.15429e-06	0.372963	VBASS.FDR.0.05		0.64	1.46249e-05	0.915309	VBASS.FDR.0.05		0.65	4.41612e-06	0.50885	VBASS.FDR.0.05
0.15	9.08904e-06	0.791857	VBASS.FDR.0.05		0.68	3.27759e-05	0.987364	VBASS.FDR.0.05		0.21	1.84671e-06	0.218774	VBASS.FDR.0.05		0.88	9.63359e-06	0.81066	VBASS.FDR.0.05
0.2	1.59608e-05	0.929449	VBASS.FDR.0.05		0.05	3.36251e-06	0.396931	VBASS.FDR.0.05		0.05	9.38554e-07	0.10861	VBASS.FDR.0.05		0.49	2.71028e-06	0.319511	VBASS.FDR.0.05
0.12	6.42315e-06	0.666349	VBASS.FDR.0.05		0.07	2.97764e-06	0.350449	VBASS.FDR.0.05		0.35	3.61325e-06	0.425112	VBASS.FDR.0.05		0.6	7.11625e-06	0.708369	VBASS.FDR.0.05
0.19	8.74017e-06	0.779471	VBASS.FDR.0.05		0.11	3.7433e-06	0.440255	VBASS.FDR.0.05		0.33	3.04917e-06	0.359675	VBASS.FDR.0.05		0.82	8.66413e-06	0.776062	VBASS.FDR.0.05
0.15	9.08547e-06	0.791706	VBASS.FDR.0.05		0.11	3.37906e-06	0.399138	VBASS.FDR.0.05		0.1	2.78806e-06	0.329038	VBASS.FDR.0.05		0.84	1.31101e-05	0.893446	VBASS.FDR.0.05
0.58	4.6803e-05	0.994484	VBASS.FDR.0.05		0	9.27253e-07	0.107105	VBASS.FDR.0.05		0.39	3.20865e-06	0.37903	VBASS.FDR.0.05		0.69	3.74596e-06	0.440706	VBASS.FDR.0.05
0.14	9.17023e-06	0.794815	VBASS.FDR.0.05		0	9.02336e-07	0.103696	VBASS.FDR.0.05		0.34	4.1829e-06	0.487389	VBASS.FDR.0.05		0.83	1.1491e-05	0.862508	VBASS.FDR.0.05
0.26	1.4152e-05	0.909191	VBASS.FDR.0.05		0.1	3.04917e-06	0.359675	VBASS.FDR.0.05		0.66	1.59608e-05	0.929449	VBASS.FDR.0.05		0.68	3.69802e-06	0.434488	VBASS.FDR.0.05
0.17	1.05364e-05	0.837236	VBASS.FDR.0.05		0.11	3.85859e-06	0.453141	VBASS.FDR.0.05		0.7	1.27246e-05	0.886727	VBASS.FDR.0.05		0.75	1.14298e-05	0.860853	VBASS.FDR.0.05
0.12	9.96959e-06	0.82094	VBASS.FDR.0.05		0.1	4.17693e-06	0.486837	VBASS.FDR.0.05		0.68	1.10069e-05	0.849772	VBASS.FDR.0.05		0.67	3.76717e-06	0.443263	VBASS.FDR.0.05
0.23	1.18351e-05	0.869578	VBASS.FDR.0.05		0.24	3.20865e-06	0.37903	VBASS.FDR.0.05		0.76	1.4152e-05	0.909191	VBASS.FDR.0.05		0.24	1.02691e-06	0.121496	VBASS.FDR.0.05
0.12	1.17722e-05	0.868325	VBASS.FDR.0.05		0.16	4.1829e-06	0.487389	VBASS.FDR.0.05		0.28	3.69086e-06	0.433636	VBASS.FDR.0.05		0.73	3.99517e-06	0.468585	VBASS.FDR.0.05
0.08	9.09937e-06	0.792208	VBASS.FDR.0.05		0.02	1.3959e-06	0.166876	VBASS.FDR.0.05		0.18	3.01531e-06	0.354711	VBASS.FDR.0.05		0.7	3.8196e-06	0.448478	VBASS.FDR.0.05
0.58	4.84854e-05	0.995036	VBASS.FDR.0.05		0.02	1.48531e-06	0.178007	VBASS.FDR.0.05		0.48	7.4058e-06	0.723011	VBASS.FDR.0.05		0.9	1.59608e-05	0.929449	VBASS.FDR.0.05
0.18	1.25898e-05	0.883769	VBASS.FDR.0.05		0.07	3.69086e-06	0.433636	VBASS.FDR.0.05		0.25	3.2907e-06	0.388908	VBASS.FDR.0.05		0.61	3.88712e-06	0.455949	VBASS.FDR.0.05
0.37	1.47139e-05	0.916261	VBASS.FDR.0.05		0.1	4.6043e-06	0.528406	VBASS.FDR.0.05		0.54	4.31905e-06	0.499273	VBASS.FDR.0.05		0.59	6.07969e-06	0.644687	VBASS.FDR.0.05
0.22	1.23659e-05	0.880259	VBASS.FDR.0.05		0.11	5.10898e-06	0.570626	VBASS.FDR.0.05		0.43	4.34808e-06	0.50168	VBASS.FDR.0.05		0.47	3.15429e-06	0.372963	VBASS.FDR.0.05
0.22	1.44067e-05	0.912751	VBASS.FDR.0.05		0.12	3.576e-06	0.420047	VBASS.FDR.0.05		0.49	6.08353e-06	0.645038	VBASS.FDR.0.05		0.62	5.75901e-06	0.622424	VBASS.FDR.0.05
0.28	1.45916e-05	0.914958	VBASS.FDR.0.05		0.18	5.18379e-06	0.577847	VBASS.FDR.0.05		0.44	3.69802e-06	0.434488	VBASS.FDR.0.05		0.77	9.09937e-06	0.792208	VBASS.FDR.0.05
0.4	1.85127e-05	0.95086	VBASS.FDR.0.05		0.15	4.34808e-06	0.50168	VBASS.FDR.0.05		0.35	3.74671e-06	0.440856	VBASS.FDR.0.05		0.63	5.26301e-06	0.584165	VBASS.FDR.0.05
0.28	1.43503e-05	0.911698	VBASS.FDR.0.05		0.15	3.74671e-06	0.440856	VBASS.FDR.0.05		0.2	3.59123e-06	0.422454	VBASS.FDR.0.05		0.66	4.01634e-06	0.471042	VBASS.FDR.0.05
0.24	1.5709e-05	0.927293	VBASS.FDR.0.05		0.02	2.03257e-06	0.239382	VBASS.FDR.0.05		0.23	3.98707e-06	0.467332	VBASS.FDR.0.05		0.78	9.52101e-06	0.806699	VBASS.FDR.0.05
0.18	1.32495e-05	0.896054	VBASS.FDR.0.05		0.16	3.76717e-06	0.443263	VBASS.FDR.0.05		0.41	3.76717e-06	0.443263	VBASS.FDR.0.05		0.91	1.32495e-05	0.896054	VBASS.FDR.0.05
0.24	1.43946e-05	0.9124	VBASS.FDR.0.05		0.17	4.31905e-06	0.499273	VBASS.FDR.0.05		0.25	3.41409e-06	0.403801	VBASS.FDR.0.05		0.26	1.40644e-06	0.16843	VBASS.FDR.0.05
0.44	2.03794e-05	0.960638	VBASS.FDR.0.05		0.13	5.75901e-06	0.622424	VBASS.FDR.0.05		0.22	2.93839e-06	0.346036	VBASS.FDR.0.05		0.57	3.79891e-06	0.446723	VBASS.FDR.0.05
0.26	2.00109e-05	0.958482	VBASS.FDR.0.05		0.11	4.73257e-06	0.539989	VBASS.FDR.0.05		0.27	3.17861e-06	0.375721	VBASS.FDR.0.05		0.99	2.70953e-05	0.979792	VBASS.FDR.0.05
0.24	1.6444e-05	0.935065	VBASS.FDR.0.05		0.05	2.13389e-06	0.252219	VBASS.FDR.0.05		0.25	3.14407e-06	0.37196	VBASS.FDR.0.05		0.91	2.00109e-05	0.958482	VBASS.FDR.0.05
0.6	5.50216e-05	0.996791	VBASS.FDR.0.05		0.21	3.99517e-06	0.468585	VBASS.FDR.0.05		0.29	3.83257e-06	0.450133	VBASS.FDR.0.05		0.63	3.76674e-06	0.443213	VBASS.FDR.0.05
0.41	3.27759e-05	0.987364	VBASS.FDR.0.05		0.15	4.77763e-06	0.5437	VBASS.FDR.0.05		0.26	3.67354e-06	0.431831	VBASS.FDR.0.05		0.51	5.19518e-06	0.5789	VBASS.FDR.0.05
0.24	1.42618e-05	0.910695	VBASS.FDR.0.05		0.03	2.14553e-06	0.253523	VBASS.FDR.0.05		0.49	5.18379e-06	0.577847	VBASS.FDR.0.05		0.64	4.97155e-06	0.559444	VBASS.FDR.0.05
0.3	1.58711e-05	0.928597	VBASS.FDR.0.05		0.14	5.12239e-06	0.57183	VBASS.FDR.0.05		0.32	4.54953e-06	0.522088	VBASS.FDR.0.05		0.71	5.10289e-06	0.569924	VBASS.FDR.0.05
0.35	2.60909e-05	0.977235	VBASS.FDR.0.05		0.18	4.97421e-06	0.559795	VBASS.FDR.0.05		0.17	2.45201e-06	0.290528	VBASS.FDR.0.05		0.22	1.38712e-06	0.165722	VBASS.FDR.0.05
0.36	1.81214e-05	0.948403	VBASS.FDR.0.05		0.16	4.41612e-06	0.50885	VBASS.FDR.0.05		0.9	3.50639e-05	0.989169	VBASS.FDR.0.05		0.76	5.21367e-06	0.580204	VBASS.FDR.0.05
0.25	1.38395e-05	0.904277	VBASS.FDR.0.05		0.03	2.36851e-06	0.280299	VBASS.FDR.0.05		0.47	5.80551e-06	0.625633	VBASS.FDR.0.05		0.56	4.93868e-06	0.556336	VBASS.FDR.0.05
0.26	2.13766e-05	0.9648	VBASS.FDR.0.05		0.03	2.45201e-06	0.290528	VBASS.FDR.0.05		0.47	6.07969e-06	0.644687	VBASS.FDR.0.05		0.85	1.31241e-05	0.893847	VBASS.FDR.0.05
0.35	2.23726e-05	0.967858	VBASS.FDR.0.05		0.05	1.84671e-06	0.218774	VBASS.FDR.0.05		0.74	1.28136e-05	0.887981	VBASS.FDR.0.05		0.67	5.27071e-06	0.584616	VBASS.FDR.0.05
0	3.56422e-07	0.0250715	VBASS.FDR.0.05		0.08	4.51529e-06	0.51938	VBASS.FDR.0.05		0.81	1.60514e-05	0.930703	VBASS.FDR.0.05		0.31	1.48793e-06	0.178358	VBASS.FDR.0.05
0.44	2.06346e-05	0.96149	VBASS.FDR.0.05		0.15	5.80551e-06	0.625633	VBASS.FDR.0.05		0.14	2.28421e-06	0.27022	VBASS.FDR.0.05		0.85	1.05364e-05	0.837236	VBASS.FDR.0.05
0	8.11281e-07	0.0913102	VBASS.FDR.0.05		0.13	5.24031e-06	0.582259	VBASS.FDR.0.05		0.28	3.47249e-06	0.409818	VBASS.FDR.0.05		0.73	6.73809e-06	0.685604	VBASS.FDR.0.05
0	1.38712e-06	0.165722	VBASS.FDR.0.05		0.03	3.01531e-06	0.354711	VBASS.FDR.0.05		0.27	3.85859e-06	0.453141	VBASS.FDR.0.05		0.98	2.23726e-05	0.967858	VBASS.FDR.0.05
0.03	1.65321e-06	0.196811	VBASS.FDR.0.05		0.42	2.13766e-05	0.9648	VBASS.FDR.0.05		0.35	4.04214e-06	0.47355	VBASS.FDR.0.05		0.31	1.82264e-06	0.216216	VBASS.FDR.0.05
0.02	3.66465e-06	0.430627	VBASS.FDR.0.05		0.21	5.40357e-06	0.595547	VBASS.FDR.0.05		0.49	5.14064e-06	0.573936	VBASS.FDR.0.05		0.89	8.87515e-06	0.784937	VBASS.FDR.0.05
0.03	2.92982e-06	0.345184	VBASS.FDR.0.05		0.18	6.88311e-06	0.693777	VBASS.FDR.0.05		0.49	5.76952e-06	0.623126	VBASS.FDR.0.05		0.64	5.77952e-06	0.623627	VBASS.FDR.0.05
0.04	3.54087e-06	0.416186	VBASS.FDR.0.05		0.17	5.76952e-06	0.623126	VBASS.FDR.0.05		0.3	4.43199e-06	0.510655	VBASS.FDR.0.05		0.65	5.80551e-06	0.625633	VBASS.FDR.0.05
0.04	3.61325e-06	0.425112	VBASS.FDR.0.05		0.06	3.3861e-06	0.40014	VBASS.FDR.0.05		0.34	4.58273e-06	0.525949	VBASS.FDR.0.05		0.77	7.71924e-06	0.737702	VBASS.FDR.0.05
0.07	4.69091e-06	0.536278	VBASS.FDR.0.05		0.05	3.35259e-06	0.395728	VBASS.FDR.0.05		0.54	5.8852e-06	0.630697	VBASS.FDR.0.05		0.2	1.41484e-06	0.169533	VBASS.FDR.0.05
0.06	4.68133e-06	0.535576	VBASS.FDR.0.05		0.05	2.51785e-06	0.297598	VBASS.FDR.0.05		0.5	6.74329e-06	0.685905	VBASS.FDR.0.05		0.46	1.78427e-06	0.211152	VBASS.FDR.0.05
0.08	5.20143e-06	0.579502	VBASS.FDR.0.05		0.17	5.8852e-06	0.630697	VBASS.FDR.0.05		0.47	4.03176e-06	0.472497	VBASS.FDR.0.05		0.61	5.97912e-06	0.636765	VBASS.FDR.0.05
0.07	5.18379e-06	0.577847	VBASS.FDR.0.05		0.22	6.74329e-06	0.685905	VBASS.FDR.0.05		0.79	1.6025e-05	0.930301	VBASS.FDR.0.05		0.42	2.03717e-06	0.239834	VBASS.FDR.0.05
0.09	4.52732e-06	0.520483	VBASS.FDR.0.05		0.23	7.24824e-06	0.715088	VBASS.FDR.0.05		0.31	4.93868e-06	0.556336	VBASS.FDR.0.05		0.86	1.07263e-05	0.842451	VBASS.FDR.0.05
0.07	4.41262e-06	0.508449	VBASS.FDR.0.05		0.21	7.66166e-06	0.735045	VBASS.FDR.0.05		0.57	6.50444e-06	0.671915	VBASS.FDR.0.05		0.97	1.28136e-05	0.887981	VBASS.FDR.0.05
0.05	5.75901e-06	0.622424	VBASS.FDR.0.05		0.06	3.83257e-06	0.450133	VBASS.FDR.0.05		0.24	3.23786e-06	0.383042	VBASS.FDR.0.05		0.43	2.09582e-06	0.247355	VBASS.FDR.0.05
0.07	6.50444e-06	0.671915	VBASS.FDR.0.05		0.27	5.64621e-06	0.614551	VBASS.FDR.0.05		0.51	5.27071e-06	0.584616	VBASS.FDR.0.05		0.81	6.03396e-06	0.640826	VBASS.FDR.0.05
0	7.75796e-08	0.001404	VBASS.FDR.0.05		0.23	5.27071e-06	0.584616	VBASS.FDR.0.05		0.43	5.32437e-06	0.588577	VBASS.FDR.0.05		0.62	6.59822e-06	0.677431	VBASS.FDR.0.05
0.01	1.26882e-07	0.00431229	VBASS.FDR.0.05		0.12	3.79891e-06	0.446723	VBASS.FDR.0.05		0.26	3.79891e-06	0.446723	VBASS.FDR.0.05		0.73	6.54577e-06	0.674422	VBASS.FDR.0.05
0	1.43331e-07	0.00536529	VBASS.FDR.0.05		0.22	7.66386e-06	0.735145	VBASS.FDR.0.05		0.27	3.92597e-06	0.460362	VBASS.FDR.0.05		0.6	5.70314e-06	0.618663	VBASS.FDR.0.05
0	1.48107e-07	0.00576643	VBASS.FDR.0.05		0.09	3.92597e-06	0.460362	VBASS.FDR.0.05		0.52	7.63752e-06	0.733841	VBASS.FDR.0.05		0.88	1.15071e-05	0.862759	VBASS.FDR.0.05
0	1.52895e-07	0.00601715	VBASS.FDR.0.05		0.24	7.63752e-06	0.733841	VBASS.FDR.0.05		0.66	1.45227e-05	0.914105	VBASS.FDR.0.05		0.46	3.31539e-06	0.391917	VBASS.FDR.0.05
0	1.58381e-07	0.00631801	VBASS.FDR.0.05		0.07	3.88712e-06	0.455949	VBASS.FDR.0.05		0.44	4.76029e-06	0.542296	VBASS.FDR.0.05		0.86	7.64144e-06	0.734142	VBASS.FDR.0.05
0	1.61461e-07	0.00661886	VBASS.FDR.0.05		0.11	3.95167e-06	0.463822	VBASS.FDR.0.05		0.49	7.339e-06	0.7192	VBASS.FDR.0.05		0.37	2.28421e-06	0.27022	VBASS.FDR.0.05
0	2.66417e-06	0.314496	VBASS.FDR.0.05		0.12	4.54953e-06	0.522088	VBASS.FDR.0.05		0.46	5.09656e-06	0.569172	VBASS.FDR.0.05		0.89	1.12992e-05	0.857444	VBASS.FDR.0.05
0	2.70915e-07	0.0156446	VBASS.FDR.0.05		0.12	3.73498e-06	0.439452	VBASS.FDR.0.05		0.3	4.68538e-06	0.535877	VBASS.FDR.0.05		0.93	1.27246e-05	0.886727	VBASS.FDR.0.05
0.01	2.96122e-07	0.0181517	VBASS.FDR.0.05		0.15	3.69802e-06	0.434488	VBASS.FDR.0.05		0.49	5.66379e-06	0.615905	VBASS.FDR.0.05		0.25	1.71372e-06	0.204433	VBASS.FDR.0.05
0.02	3.03752e-07	0.0188036	VBASS.FDR.0.05		0.1	3.67392e-06	0.431931	VBASS.FDR.0.05		0.47	6.88311e-06	0.693777	VBASS.FDR.0.05		0.75	7.339e-06	0.7192	VBASS.FDR.0.05
0	3.07723e-07	0.019305	VBASS.FDR.0.05		0.3	8.04558e-06	0.751391	VBASS.FDR.0.05		0.42	8.1346e-06	0.755152	VBASS.FDR.0.05		0.64	5.74471e-06	0.621672	VBASS.FDR.0.05
0.01	3.13909e-07	0.020358	VBASS.FDR.0.05		0.42	8.54458e-06	0.77195	VBASS.FDR.0.05		0.66	1.45916e-05	0.914958	VBASS.FDR.0.05		0.61	6.42838e-06	0.6668	VBASS.FDR.0.05
0	3.44e-07	0.0231159	VBASS.FDR.0.05		0.15	4.13948e-06	0.483227	VBASS.FDR.0.05		0.71	1.5709e-05	0.927293	VBASS.FDR.0.05		0.43	2.43441e-06	0.288272	VBASS.FDR.0.05
0.01	3.51602e-07	0.0243695	VBASS.FDR.0.05		0.15	4.50356e-06	0.517876	VBASS.FDR.0.05		0.22	5.23149e-06	0.581608	VBASS.FDR.0.05		0.76	7.61622e-06	0.732738	VBASS.FDR.0.05
0	3.67396e-07	0.026676	VBASS.FDR.0.05		0.26	6.92409e-06	0.696635	VBASS.FDR.0.05		0.48	7.24824e-06	0.715088	VBASS.FDR.0.05		0.94	1.59742e-05	0.929599	VBASS.FDR.0.05
0.01	3.06777e-07	0.0191546	VBASS.FDR.0.05		0.27	8.7441e-06	0.779672	VBASS.FDR.0.05		0.54	7.66166e-06	0.735045	VBASS.FDR.0.05		1	6.38927e-05	0.998195	VBASS.FDR.0.05
0.01	3.6081e-07	0.0258737	VBASS.FDR.0.05		0.11	4.50735e-06	0.518628	VBASS.FDR.0.05		0.45	5.61519e-06	0.611894	VBASS.FDR.0.05		0.87	1.2259e-05	0.877852	VBASS.FDR.0.05
0	3.41099e-07	0.0227649	VBASS.FDR.0.05		0.3	7.24525e-06	0.714938	VBASS.FDR.0.05		0.61	7.39897e-06	0.72266	VBASS.FDR.0.05		0.86	7.08546e-06	0.706413	VBASS.FDR.0.05
0.01	4.26562e-07	0.0332447	VBASS.FDR.0.05		0.16	4.63366e-06	0.531013	VBASS.FDR.0.05		0.36	5.80089e-06	0.625282	VBASS.FDR.0.05		0.4	3.03834e-06	0.358271	VBASS.FDR.0.05
0	4.47905e-07	0.0360026	VBASS.FDR.0.05		0.32	7.53789e-06	0.728877	VBASS.FDR.0.05		0.58	1.03551e-05	0.832473	VBASS.FDR.0.05		0.63	4.16792e-06	0.485835	VBASS.FDR.0.05
0	4.48454e-07	0.0362533	VBASS.FDR.0.05		0.3	7.79187e-06	0.740711	VBASS.FDR.0.05		0.53	9.45835e-06	0.804443	VBASS.FDR.0.05		0.74	5.8852e-06	0.630697	VBASS.FDR.0.05
0.02	4.51713e-07	0.0366043	VBASS.FDR.0.05		0.17	4.68249e-06	0.535677	VBASS.FDR.0.05		0.59	8.96686e-06	0.787494	VBASS.FDR.0.05		0.56	6.41686e-06	0.666048	VBASS.FDR.0.05
0.01	4.55858e-07	0.0372562	VBASS.FDR.0.05		0.3	8.25538e-06	0.760317	VBASS.FDR.0.05		0.34	6.75611e-06	0.686707	VBASS.FDR.0.05		0.87	1.05469e-05	0.837738	VBASS.FDR.0.05
0.01	4.66389e-07	0.03861	VBASS.FDR.0.05		0.14	5.90051e-06	0.631901	VBASS.FDR.0.05		0.5	8.34144e-06	0.763727	VBASS.FDR.0.05		0.69	2.92982e-06	0.345184	VBASS.FDR.0.05
0	4.70044e-07	0.0394123	VBASS.FDR.0.05		0.14	4.93868e-06	0.556336	VBASS.FDR.0.05		0.5	6.47994e-06	0.67016	VBASS.FDR.0.05		0.42	2.36851e-06	0.280299	VBASS.FDR.0.05
0.01	4.92516e-07	0.0429725	VBASS.FDR.0.05		0.28	7.94315e-06	0.746528	VBASS.FDR.0.05		0.08	1.03205e-06	0.122599	VBASS.FDR.0.05		0.63	3.47249e-06	0.409818	VBASS.FDR.0.05
0	4.99797e-07	0.0439753	VBASS.FDR.0.05		0.29	8.37467e-06	0.764729	VBASS.FDR.0.05		0.57	8.54458e-06	0.77195	VBASS.FDR.0.05		0.58	4.02338e-06	0.471945	VBASS.FDR.0.05
0	4.9104e-07	0.0427719	VBASS.FDR.0.05		0.16	4.60382e-06	0.528356	VBASS.FDR.0.05		0.61	1.05296e-05	0.836985	VBASS.FDR.0.05		0.57	3.51639e-06	0.413127	VBASS.FDR.0.05
0	4.93186e-07	0.0430728	VBASS.FDR.0.05		0.16	5.21637e-06	0.580404	VBASS.FDR.0.05		0.8	1.58711e-05	0.928597	VBASS.FDR.0.05		0.62	3.20865e-06	0.37903	VBASS.FDR.0.05
0	5.48243e-07	0.0509953	VBASS.FDR.0.05		0.34	9.01213e-06	0.789049	VBASS.FDR.0.05		0.54	7.6657e-06	0.735296	VBASS.FDR.0.05		0.76	7.25789e-06	0.71579	VBASS.FDR.0.05
0	5.29478e-07	0.0483879	VBASS.FDR.0.05		0.33	7.43199e-06	0.724314	VBASS.FDR.0.05		0.14	1.65321e-06	0.196811	VBASS.FDR.0.05		0.39	3.05848e-06	0.360979	VBASS.FDR.0.05
0	5.59231e-07	0.0529509	VBASS.FDR.0.05		0.14	5.76224e-06	0.622574	VBASS.FDR.0.05		0.58	9.01213e-06	0.789049	VBASS.FDR.0.05		0.59	4.54953e-06	0.522088	VBASS.FDR.0.05
0.01	5.83792e-07	0.0566615	VBASS.FDR.0.05		0.17	5.1112e-06	0.570827	VBASS.FDR.0.05		0.57	7.21412e-06	0.713383	VBASS.FDR.0.05		0.76	7.53789e-06	0.728877	VBASS.FDR.0.05
0	5.76428e-07	0.0558592	VBASS.FDR.0.05		0.32	1.04003e-05	0.833877	VBASS.FDR.0.05		0.53	7.43199e-06	0.724314	VBASS.FDR.0.05		0.81	7.39897e-06	0.72266	VBASS.FDR.0.05
0.02	6.00911e-07	0.0589681	VBASS.FDR.0.05		0.3	8.04117e-06	0.751141	VBASS.FDR.0.05		0.44	9.09937e-06	0.792208	VBASS.FDR.0.05		0.68	3.98855e-06	0.467583	VBASS.FDR.0.05
0	6.15812e-07	0.0612245	VBASS.FDR.0.05		0.11	5.26301e-06	0.584165	VBASS.FDR.0.05		0.58	1.14428e-05	0.861255	VBASS.FDR.0.05		0.68	4.0507e-06	0.474252	VBASS.FDR.0.05
0.01	6.68244e-07	0.0690468	VBASS.FDR.0.05		0.13	5.80089e-06	0.625282	VBASS.FDR.0.05		0	2.62416e-07	0.0147922	VBASS.FDR.0.05		0.81	6.95749e-06	0.698741	VBASS.FDR.0.05
0	3.06277e-06	0.36153	VBASS.FDR.0.05		0.2	5.89738e-06	0.6316	VBASS.FDR.0.05		0.54	7.48596e-06	0.727223	VBASS.FDR.0.05		0.93	1.28235e-05	0.888081	VBASS.FDR.0.05
0	6.96494e-07	0.0731084	VBASS.FDR.0.05		0.12	6.75611e-06	0.686707	VBASS.FDR.0.05		0.46	7.7693e-06	0.739808	VBASS.FDR.0.05		0.96	1.3369e-05	0.897959	VBASS.FDR.0.05
0	9.38554e-07	0.10861	VBASS.FDR.0.05		0.16	6.02609e-06	0.639974	VBASS.FDR.0.05		0.56	9.08547e-06	0.791706	VBASS.FDR.0.05		0.57	4.19472e-06	0.488141	VBASS.FDR.0.05
0	7.08061e-07	0.0747129	VBASS.FDR.0.05		0.18	6.38525e-06	0.663742	VBASS.FDR.0.05		0	3.56422e-07	0.0250715	VBASS.FDR.0.05		0.56	4.89689e-06	0.553578	VBASS.FDR.0.05
0	9.27253e-07	0.107105	VBASS.FDR.0.05		0.15	5.80059e-06	0.625182	VBASS.FDR.0.05		0.61	9.26125e-06	0.797623	VBASS.FDR.0.05		0.69	3.67392e-06	0.431931	VBASS.FDR.0.05
0.05	3.31332e-06	0.391666	VBASS.FDR.0.05		0.38	1.02194e-05	0.828712	VBASS.FDR.0.05		0.02	4.10765e-07	0.0314396	VBASS.FDR.0.05		0.71	9.08904e-06	0.791857	VBASS.FDR.0.05
0.01	7.38524e-07	0.0787745	VBASS.FDR.0.05		0.21	6.59822e-06	0.677431	VBASS.FDR.0.05		0	4.51799e-07	0.0367046	VBASS.FDR.0.05		0.81	7.48596e-06	0.727223	VBASS.FDR.0.05
0	7.40993e-07	0.0795267	VBASS.FDR.0.05		0.23	5.61519e-06	0.611894	VBASS.FDR.0.05		0.52	7.3255e-06	0.718498	VBASS.FDR.0.05		0.57	4.56524e-06	0.524294	VBASS.FDR.0.05
0	4.20612e-07	0.0323923	VBASS.FDR.0.05		0.19	6.38912e-06	0.664093	VBASS.FDR.0.05		0	4.99797e-07	0.0439753	VBASS.FDR.0.05		0.6	3.50904e-06	0.412576	VBASS.FDR.0.05
0	7.99482e-07	0.0890037	VBASS.FDR.0.05		0.34	9.45835e-06	0.804443	VBASS.FDR.0.05		0.01	4.9104e-07	0.0427719	VBASS.FDR.0.05		0.55	3.66465e-06	0.430627	VBASS.FDR.0.05
0.01	7.6459e-07	0.0831369	VBASS.FDR.0.05		0.32	8.34144e-06	0.763727	VBASS.FDR.0.05		0.54	7.81864e-06	0.741864	VBASS.FDR.0.05		0.77	8.7441e-06	0.779672	VBASS.FDR.0.05
0	8.50597e-07	0.0965251	VBASS.FDR.0.05		0.32	8.32262e-06	0.762874	VBASS.FDR.0.05		0.06	5.69096e-07	0.0545555	VBASS.FDR.0.05		0.62	3.34913e-06	0.395226	VBASS.FDR.0.05
0	7.01564e-07	0.0738104	VBASS.FDR.0.05		0.22	6.09776e-06	0.646041	VBASS.FDR.0.05		0.02	6.13947e-07	0.0609236	VBASS.FDR.0.05		0.08	3.56422e-07	0.0250715	VBASS.FDR.0.05
0	7.80775e-07	0.0854937	VBASS.FDR.0.05		0.35	1.03551e-05	0.832473	VBASS.FDR.0.05		0.53	8.28871e-06	0.761671	VBASS.FDR.0.05		0.81	4.57394e-06	0.525197	VBASS.FDR.0.05
0.01	8.60084e-07	0.0976282	VBASS.FDR.0.05		0.18	6.13226e-06	0.647846	VBASS.FDR.0.05		0.02	8.15615e-07	0.0921627	VBASS.FDR.0.05		0.53	3.49126e-06	0.411573	VBASS.FDR.0.05
0.01	8.24297e-07	0.0932658	VBASS.FDR.0.05		0.49	9.26125e-06	0.797623	VBASS.FDR.0.05		0.53	1.01955e-05	0.82811	VBASS.FDR.0.05		0.13	4.51799e-07	0.0367046	VBASS.FDR.0.05
0.01	8.65476e-07	0.098581	VBASS.FDR.0.05		0.26	6.59691e-06	0.677381	VBASS.FDR.0.05		0.02	7.5377e-07	0.0816828	VBASS.FDR.0.05		0.64	4.41041e-06	0.508399	VBASS.FDR.0.05
0	7.5377e-07	0.0816828	VBASS.FDR.0.05		0.19	7.11625e-06	0.708369	VBASS.FDR.0.05		0.04	9.02336e-07	0.103696	VBASS.FDR.0.05		0.83	7.98835e-06	0.748433	VBASS.FDR.0.05
0	9.16057e-07	0.105551	VBASS.FDR.0.05		0.28	7.00835e-06	0.702251	VBASS.FDR.0.05		0.03	7.99482e-07	0.0890037	VBASS.FDR.0.05		0.69	3.95167e-06	0.463822	VBASS.FDR.0.05
0	8.81118e-07	0.101038	VBASS.FDR.0.05		0.44	1.43206e-05	0.911297	VBASS.FDR.0.05		0.01	8.60084e-07	0.0976282	VBASS.FDR.0.05		0.92	1.30105e-05	0.891741	VBASS.FDR.0.05
0.01	8.83413e-07	0.101289	VBASS.FDR.0.05		0.36	1.05296e-05	0.836985	VBASS.FDR.0.05		0.54	1.02194e-05	0.828712	VBASS.FDR.0.05		0.6	4.30795e-06	0.49842	VBASS.FDR.0.05
0	9.75323e-07	0.113925	VBASS.FDR.0.05		0.31	7.3255e-06	0.718498	VBASS.FDR.0.05		0.63	1.15048e-05	0.862709	VBASS.FDR.0.05		0.9	8.28871e-06	0.761671	VBASS.FDR.0.05
0	9.37725e-07	0.108309	VBASS.FDR.0.05		0.37	6.72421e-06	0.684902	VBASS.FDR.0.05		0.65	1.10205e-05	0.850073	VBASS.FDR.0.05		0.3	1.44709e-06	0.173294	VBASS.FDR.0.05
0	1.00754e-06	0.118939	VBASS.FDR.0.05		0.27	7.81864e-06	0.741864	VBASS.FDR.0.05		0.03	9.36129e-07	0.108158	VBASS.FDR.0.05		0.28	1.24603e-06	0.150228	VBASS.FDR.0.05
0.01	1.12482e-06	0.134533	VBASS.FDR.0.05		0.24	7.98835e-06	0.748433	VBASS.FDR.0.05		0.02	9.37725e-07	0.108309	VBASS.FDR.0.05		0.56	4.97421e-06	0.559795	VBASS.FDR.0.05
0.01	1.07981e-06	0.128767	VBASS.FDR.0.05		0.3	7.61622e-06	0.732738	VBASS.FDR.0.05		0.03	1.07981e-06	0.128767	VBASS.FDR.0.05		0.74	4.01531e-06	0.470892	VBASS.FDR.0.05
0	9.7909e-07	0.114526	VBASS.FDR.0.05		0.41	1.14428e-05	0.861255	VBASS.FDR.0.05		0.07	1.01502e-06	0.120042	VBASS.FDR.0.05		0.8	7.6657e-06	0.735296	VBASS.FDR.0.05
0.01	9.88143e-07	0.11588	VBASS.FDR.0.05		0.36	1.01955e-05	0.82811	VBASS.FDR.0.05		0.45	9.49242e-06	0.805446	VBASS.FDR.0.05		0.68	5.1558e-06	0.57549	VBASS.FDR.0.05
0.01	9.95592e-07	0.116783	VBASS.FDR.0.05		0.29	7.6657e-06	0.735296	VBASS.FDR.0.05		0.06	1.08608e-06	0.12967	VBASS.FDR.0.05		0.78	8.55008e-06	0.772251	VBASS.FDR.0.05
0	1.00114e-06	0.117836	VBASS.FDR.0.05		0.46	1.07535e-05	0.843354	VBASS.FDR.0.05		0.08	1.02691e-06	0.121496	VBASS.FDR.0.05		0.2	8.65476e-07	0.098581	VBASS.FDR.0.05
0.01	1.59745e-07	0.00641829	VBASS.FDR.0.05		0.3	7.48596e-06	0.727223	VBASS.FDR.0.05		0.09	1.30724e-06	0.156546	VBASS.FDR.0.05		0.8	1.14511e-05	0.861455	VBASS.FDR.0.05
0	1.207e-06	0.145314	VBASS.FDR.0.05		0.66	2.79657e-05	0.981347	VBASS.FDR.0.05		0.02	1.48532e-06	0.178057	VBASS.FDR.0.05		0.34	1.57753e-06	0.188487	VBASS.FDR.0.05
0	1.02691e-06	0.121496	VBASS.FDR.0.05		0.23	9.49242e-06	0.805446	VBASS.FDR.0.05		0.12	1.1738e-06	0.140902	VBASS.FDR.0.05		0.13	8.57266e-07	0.0973274	VBASS.FDR.0.05
0	1.255e-06	0.151281	VBASS.FDR.0.05		0.38	8.74017e-06	0.779471	VBASS.FDR.0.05		0.06	1.71372e-06	0.204433	VBASS.FDR.0.05		0.67	5.80059e-06	0.625182	VBASS.FDR.0.05
0	1.15408e-06	0.137943	VBASS.FDR.0.05		0.37	8.28871e-06	0.761671	VBASS.FDR.0.05		0.61	8.86618e-06	0.784486	VBASS.FDR.0.05		0.66	4.43199e-06	0.510655	VBASS.FDR.0.05
0	1.07272e-06	0.127714	VBASS.FDR.0.05		0.4	1.1515e-05	0.862959	VBASS.FDR.0.05		0.77	1.83651e-05	0.950008	VBASS.FDR.0.05		0.78	9.777e-06	0.814572	VBASS.FDR.0.05
0.02	1.07057e-06	0.127463	VBASS.FDR.0.05		0.32	9.29882e-06	0.798426	VBASS.FDR.0.05		0.52	1.12682e-05	0.856692	VBASS.FDR.0.05		0.64	5.92868e-06	0.633305	VBASS.FDR.0.05
0	1.08212e-06	0.128968	VBASS.FDR.0.05		0.31	1.01424e-05	0.826606	VBASS.FDR.0.05		0.15	1.24382e-06	0.149977	VBASS.FDR.0.05		0.67	4.34011e-06	0.500978	VBASS.FDR.0.05
0	1.26871e-06	0.152234	VBASS.FDR.0.05		0.34	9.17023e-06	0.794815	VBASS.FDR.0.05		0.72	2.04221e-05	0.960788	VBASS.FDR.0.05		0.12	6.13947e-07	0.0609236	VBASS.FDR.0.05
0.12	7.39897e-06	0.72266	VBASS.FDR.0.05		0.38	1.26252e-05	0.884922	VBASS.FDR.0.05		0.07	1.56533e-06	0.187133	VBASS.FDR.0.05		0.59	5.20409e-06	0.579802	VBASS.FDR.0.05
0.02	1.14295e-06	0.136439	VBASS.FDR.0.05		0.44	1.27246e-05	0.886727	VBASS.FDR.0.05		0.7	1.43206e-05	0.911297	VBASS.FDR.0.05		0.75	4.69091e-06	0.536278	VBASS.FDR.0.05
0	1.40644e-06	0.16843	VBASS.FDR.0.05		0.33	9.96959e-06	0.82094	VBASS.FDR.0.05		0.15	1.70757e-06	0.20363	VBASS.FDR.0.05		0.17	9.88143e-07	0.11588	VBASS.FDR.0.05
0.01	1.16264e-06	0.139096	VBASS.FDR.0.05		0.4	9.89173e-06	0.818633	VBASS.FDR.0.05		0.27	3.37906e-06	0.399138	VBASS.FDR.0.05		0.78	9.49242e-06	0.805446	VBASS.FDR.0.05
0.01	1.16965e-06	0.140149	VBASS.FDR.0.05		0.41	8.86618e-06	0.784486	VBASS.FDR.0.05		0.11	1.84401e-06	0.218473	VBASS.FDR.0.05		0.2	1.07057e-06	0.127463	VBASS.FDR.0.05
0.01	1.1738e-06	0.140902	VBASS.FDR.0.05		0.37	1.05371e-05	0.837336	VBASS.FDR.0.05		0.51	9.18977e-06	0.795116	VBASS.FDR.0.05		0.25	1.07803e-06	0.128466	VBASS.FDR.0.05
0	1.18291e-06	0.142005	VBASS.FDR.0.05		0.33	1.59608e-05	0.929449	VBASS.FDR.0.05		0.13	2.1759e-06	0.257233	VBASS.FDR.0.05		0.52	5.03632e-06	0.564559	VBASS.FDR.0.05
0.02	1.24603e-06	0.150228	VBASS.FDR.0.05		0.44	1.01158e-05	0.825553	VBASS.FDR.0.05		0.14	1.82264e-06	0.216216	VBASS.FDR.0.05		0.88	9.31381e-06	0.798877	VBASS.FDR.0.05
0.51	4.48997e-05	0.993782	VBASS.FDR.0.05		0.26	9.09937e-06	0.792208	VBASS.FDR.0.05		0.12	1.8002e-06	0.213258	VBASS.FDR.0.05		0.18	1.16965e-06	0.140149	VBASS.FDR.0.05
0.03	1.56979e-06	0.187835	VBASS.FDR.0.05		0.4	1.07859e-05	0.844206	VBASS.FDR.0.05		0.37	3.54087e-06	0.416186	VBASS.FDR.0.05		0.63	4.68249e-06	0.535677	VBASS.FDR.0.05
0	1.5221e-06	0.18252	VBASS.FDR.0.05		0.52	1.87896e-05	0.952264	VBASS.FDR.0.05		0	8.11281e-07	0.0913102	VBASS.FDR.0.05		0.27	1.51125e-06	0.181267	VBASS.FDR.0.05
0	1.27428e-06	0.152635	VBASS.FDR.0.05		0.32	1.09802e-05	0.84922	VBASS.FDR.0.05		0.71	2.14735e-05	0.965201	VBASS.FDR.0.05		0.17	1.1738e-06	0.140902	VBASS.FDR.0.05
0.02	1.60446e-06	0.191596	VBASS.FDR.0.05		0.55	1.22705e-05	0.878103	VBASS.FDR.0.05		0.15	2.21006e-06	0.261044	VBASS.FDR.0.05		0.6	5.24031e-06	0.582259	VBASS.FDR.0.05
0	1.71372e-06	0.204433	VBASS.FDR.0.05		0.38	1.12697e-05	0.856742	VBASS.FDR.0.05		0.54	1.20433e-05	0.87379	VBASS.FDR.0.05		0.8	9.96959e-06	0.82094	VBASS.FDR.0.05
0.01	1.51125e-06	0.181267	VBASS.FDR.0.05		0.11	3.67354e-06	0.431831	VBASS.FDR.0.05		0.15	2.43441e-06	0.288272	VBASS.FDR.0.05		0.31	1.81172e-06	0.214511	VBASS.FDR.0.05
0	1.59343e-06	0.190342	VBASS.FDR.0.05		0.32	1.45227e-05	0.914105	VBASS.FDR.0.05		0.17	2.13137e-06	0.251868	VBASS.FDR.0.05		0.7	5.21637e-06	0.580404	VBASS.FDR.0.05
0	1.7084e-06	0.20368	VBASS.FDR.0.05		0.44	1.24185e-05	0.881161	VBASS.FDR.0.05		0.12	1.89504e-06	0.224891	VBASS.FDR.0.05		0.73	5.64621e-06	0.614551	VBASS.FDR.0.05
0.01	1.7874e-06	0.211804	VBASS.FDR.0.05		0.48	1.23659e-05	0.880259	VBASS.FDR.0.05		0.03	9.27253e-07	0.107105	VBASS.FDR.0.05		0.81	9.75998e-06	0.81407	VBASS.FDR.0.05
0.02	1.83294e-06	0.217219	VBASS.FDR.0.05		0	4.51799e-07	0.0367046	VBASS.FDR.0.05		0.21	3.03834e-06	0.358271	VBASS.FDR.0.05		0.58	5.46001e-06	0.59991	VBASS.FDR.0.05
0.01	1.94396e-06	0.230106	VBASS.FDR.0.05		0.44	1.3369e-05	0.897959	VBASS.FDR.0.05		0.19	1.95977e-06	0.232262	VBASS.FDR.0.05		0.77	5.21931e-06	0.580855	VBASS.FDR.0.05
0.01	1.86891e-06	0.222384	VBASS.FDR.0.05		0.49	1.30676e-05	0.892744	VBASS.FDR.0.05		0.16	2.41795e-06	0.285965	VBASS.FDR.0.05		0.66	5.67517e-06	0.616758	VBASS.FDR.0.05
0	1.45798e-06	0.174247	VBASS.FDR.0.05		0	2.62416e-07	0.0147922	VBASS.FDR.0.05		0.48	1.01424e-05	0.826606	VBASS.FDR.0.05		0.43	1.82986e-06	0.216768	VBASS.FDR.0.05
0.02	1.59185e-06	0.190142	VBASS.FDR.0.05		0	3.56422e-07	0.0250715	VBASS.FDR.0.05		0.16	2.25739e-06	0.267061	VBASS.FDR.0.05		0.38	1.46987e-06	0.175701	VBASS.FDR.0.05
0	1.56533e-06	0.187133	VBASS.FDR.0.05		0.03	4.10765e-07	0.0314396	VBASS.FDR.0.05		0.61	1.04712e-05	0.835531	VBASS.FDR.0.05		0.69	5.68482e-06	0.61746	VBASS.FDR.0.05
0.01	1.46987e-06	0.175701	VBASS.FDR.0.05		0.02	5.69096e-07	0.0545555	VBASS.FDR.0.05		0.03	8.81118e-07	0.101038	VBASS.FDR.0.05		0.73	5.37918e-06	0.59299	VBASS.FDR.0.05
0.15	1.04003e-05	0.833877	VBASS.FDR.0.05		0	8.11281e-07	0.0913102	VBASS.FDR.0.05		0.19	2.80605e-06	0.331445	VBASS.FDR.0.05		0.61	4.76089e-06	0.542346	VBASS.FDR.0.05
0.03	1.71291e-06	0.204282	VBASS.FDR.0.05		0.41	1.65616e-05	0.936319	VBASS.FDR.0.05		0.31	3.8196e-06	0.448478	VBASS.FDR.0.05		0.22	1.24382e-06	0.149977	VBASS.FDR.0.05
0.04	1.15767e-06	0.138445	VBASS.FDR.0.05		0.45	1.83651e-05	0.950008	VBASS.FDR.0.05		0.15	2.09582e-06	0.247355	VBASS.FDR.0.05		0.22	1.36746e-06	0.163165	VBASS.FDR.0.05
0.03	1.63592e-06	0.194855	VBASS.FDR.0.05		0.46	1.41932e-05	0.909743	VBASS.FDR.0.05		0.19	3.49126e-06	0.411573	VBASS.FDR.0.05		0.35	1.84671e-06	0.218774	VBASS.FDR.0.05
0.01	1.24382e-06	0.149977	VBASS.FDR.0.05		0.05	1.65321e-06	0.196811	VBASS.FDR.0.05		0.59	1.05371e-05	0.837336	VBASS.FDR.0.05		0.71	6.38912e-06	0.664093	VBASS.FDR.0.05
0	1.57753e-06	0.188487	VBASS.FDR.0.05		0.01	1.38712e-06	0.165722	VBASS.FDR.0.05		0.17	2.39889e-06	0.283909	VBASS.FDR.0.05		0.75	7.45861e-06	0.725468	VBASS.FDR.0.05
0.01	1.81158e-06	0.214461	VBASS.FDR.0.05		0.06	3.30485e-06	0.390714	VBASS.FDR.0.05		0.34	4.51529e-06	0.51938	VBASS.FDR.0.05		0.68	4.47684e-06	0.514968	VBASS.FDR.0.05
0.02	1.70757e-06	0.20363	VBASS.FDR.0.05		0.04	2.28927e-06	0.270722	VBASS.FDR.0.05		0.17	2.38618e-06	0.282405	VBASS.FDR.0.05		0.56	5.41064e-06	0.596249	VBASS.FDR.0.05
0.01	1.84401e-06	0.218473	VBASS.FDR.0.05		0.45	1.58711e-05	0.928597	VBASS.FDR.0.05		0.21	2.28927e-06	0.270722	VBASS.FDR.0.05		0.73	7.24824e-06	0.715088	VBASS.FDR.0.05
0	1.96933e-06	0.233816	VBASS.FDR.0.05		0.03	3.59123e-06	0.422454	VBASS.FDR.0.05		0.08	1.32292e-06	0.158251	VBASS.FDR.0.05		0.24	1.59343e-06	0.190342	VBASS.FDR.0.05
0.01	2.07489e-06	0.244447	VBASS.FDR.0.05		0.64	1.88958e-05	0.952665	VBASS.FDR.0.05		0.12	1.3959e-06	0.166876	VBASS.FDR.0.05		0.76	6.38525e-06	0.663742	VBASS.FDR.0.05
0.01	2.31316e-06	0.273078	VBASS.FDR.0.05		0.08	3.76674e-06	0.443213	VBASS.FDR.0.05		0.11	1.48531e-06	0.178007	VBASS.FDR.0.05		0.52	2.41795e-06	0.285965	VBASS.FDR.0.05
0	1.73791e-06	0.206288	VBASS.FDR.0.05		0.08	3.54087e-06	0.416186	VBASS.FDR.0.05		0.19	2.62778e-06	0.310134	VBASS.FDR.0.05		0.69	6.02609e-06	0.639974	VBASS.FDR.0.05
0	1.70198e-06	0.203029	VBASS.FDR.0.05		0.11	3.61325e-06	0.425112	VBASS.FDR.0.05		0.21	2.96838e-06	0.349747	VBASS.FDR.0.05		0.39	2.80605e-06	0.331445	VBASS.FDR.0.05
0	2.13867e-06	0.25267	VBASS.FDR.0.05		0	7.75796e-08	0.001404	VBASS.FDR.0.05		0.05	1.41484e-06	0.169533	VBASS.FDR.0.05		0.39	2.51785e-06	0.297598	VBASS.FDR.0.05
0.02	2.13389e-06	0.252219	VBASS.FDR.0.05		0	1.26882e-07	0.00431229	VBASS.FDR.0.05		0.1	1.83294e-06	0.217219	VBASS.FDR.0.05		0.6	3.17861e-06	0.375721	VBASS.FDR.0.05
0.01	2.1352e-06	0.252369	VBASS.FDR.0.05		0	1.43331e-07	0.00536529	VBASS.FDR.0.05		0.6	1.31241e-05	0.893847	VBASS.FDR.0.05		0.48	2.24667e-06	0.265958	VBASS.FDR.0.05
0	1.09679e-06	0.130723	VBASS.FDR.0.05		0	1.48107e-07	0.00576643	VBASS.FDR.0.05		0.26	2.6032e-06	0.307526	VBASS.FDR.0.05		0.72	7.60733e-06	0.731836	VBASS.FDR.0.05
0.02	2.1759e-06	0.257233	VBASS.FDR.0.05		0	1.52895e-07	0.00601715	VBASS.FDR.0.05		0.32	3.1214e-06	0.3684	VBASS.FDR.0.05		0.79	7.26836e-06	0.716141	VBASS.FDR.0.05
0.01	1.62259e-06	0.193652	VBASS.FDR.0.05		0	1.58381e-07	0.00631801	VBASS.FDR.0.05		0.45	1.07859e-05	0.844206	VBASS.FDR.0.05		0.54	2.63975e-06	0.311688	VBASS.FDR.0.05
0	2.0857e-06	0.246001	VBASS.FDR.0.05		0	1.61461e-07	0.00661886	VBASS.FDR.0.05		0.39	3.99517e-06	0.468585	VBASS.FDR.0.05		0.46	2.73891e-06	0.323321	VBASS.FDR.0.05
0.02	1.78427e-06	0.211152	VBASS.FDR.0.05		0.5	1.81214e-05	0.948403	VBASS.FDR.0.05		0.11	2.03257e-06	0.239382	VBASS.FDR.0.05		0.5	2.88779e-06	0.34042	VBASS.FDR.0.05
0	1.82264e-06	0.216216	VBASS.FDR.0.05		0	2.70915e-07	0.0156446	VBASS.FDR.0.05		0.23	3.36251e-06	0.396931	VBASS.FDR.0.05		0.86	1.12278e-05	0.855388	VBASS.FDR.0.05
0	2.28421e-06	0.27022	VBASS.FDR.0.05		0	2.96122e-07	0.0181517	VBASS.FDR.0.05		0.09	1.96933e-06	0.233816	VBASS.FDR.0.05		0.35	2.14553e-06	0.253523	VBASS.FDR.0.05
0.02	1.76876e-06	0.209647	VBASS.FDR.0.05		0.03	3.03752e-07	0.0188036	VBASS.FDR.0.05		0.34	3.39403e-06	0.400993	VBASS.FDR.0.05		0.69	6.58003e-06	0.676478	VBASS.FDR.0.05
0	2.45201e-06	0.290528	VBASS.FDR.0.05		0.16	4.89689e-06	0.553578	VBASS.FDR.0.05		0.64	1.28235e-05	0.888081	VBASS.FDR.0.05		0.79	6.95915e-06	0.698942	VBASS.FDR.0.05
0.01	2.21006e-06	0.261044	VBASS.FDR.0.05		0.01	3.07723e-07	0.019305	VBASS.FDR.0.05		0.15	2.13867e-06	0.25267	VBASS.FDR.0.05		0.8	6.92409e-06	0.696635	VBASS.FDR.0.05
0.01	2.44317e-06	0.289375	VBASS.FDR.0.05		0	3.13909e-07	0.020358	VBASS.FDR.0.05		0.62	1.2259e-05	0.877852	VBASS.FDR.0.05		0.55	3.45801e-06	0.408665	VBASS.FDR.0.05
0.02	2.00376e-06	0.237126	VBASS.FDR.0.05		0.01	3.06777e-07	0.0191546	VBASS.FDR.0.05		0.26	2.87698e-06	0.339066	VBASS.FDR.0.05		0.47	2.28395e-06	0.27012	VBASS.FDR.0.05
0	2.28395e-06	0.27012	VBASS.FDR.0.05		0	3.44e-07	0.0231159	VBASS.FDR.0.05		0.24	3.60723e-06	0.42441	VBASS.FDR.0.05		0.64	6.09776e-06	0.646041	VBASS.FDR.0.05
0.01	2.13137e-06	0.251868	VBASS.FDR.0.05		0.01	3.51602e-07	0.0243695	VBASS.FDR.0.05		0.38	3.64024e-06	0.42812	VBASS.FDR.0.05		0.71	6.50444e-06	0.671915	VBASS.FDR.0.05
0.01	2.17846e-06	0.257484	VBASS.FDR.0.05		0	3.41099e-07	0.0227649	VBASS.FDR.0.05		0.32	3.64262e-06	0.428521	VBASS.FDR.0.05		0.56	2.72456e-06	0.321366	VBASS.FDR.0.05
0.01	2.04442e-06	0.240686	VBASS.FDR.0.05		0.01	3.67396e-07	0.026676	VBASS.FDR.0.05		0.75	1.22705e-05	0.878103	VBASS.FDR.0.05		0.77	6.59691e-06	0.677381	VBASS.FDR.0.05
0.02	1.95977e-06	0.232262	VBASS.FDR.0.05		0	3.6081e-07	0.0258737	VBASS.FDR.0.05		0.34	4.89689e-06	0.553578	VBASS.FDR.0.05		0.72	4.76029e-06	0.542296	VBASS.FDR.0.05
0.01	2.34469e-06	0.27709	VBASS.FDR.0.05		0	4.26562e-07	0.0332447	VBASS.FDR.0.05		0.29	4.01634e-06	0.471042	VBASS.FDR.0.05		0.56	3.14407e-06	0.37196	VBASS.FDR.0.05
0.02	2.64876e-06	0.312641	VBASS.FDR.0.05		0.12	4.1728e-06	0.486386	VBASS.FDR.0.05		0.27	4.17693e-06	0.486837	VBASS.FDR.0.05		0.42	2.77041e-06	0.327182	VBASS.FDR.0.05
0.02	2.14251e-06	0.253222	VBASS.FDR.0.05		0	4.47905e-07	0.0360026	VBASS.FDR.0.05		0.13	2.1352e-06	0.252369	VBASS.FDR.0.05		0.52	2.93839e-06	0.346036	VBASS.FDR.0.05
0.03	2.25739e-06	0.267061	VBASS.FDR.0.05		0.01	4.48454e-07	0.0362533	VBASS.FDR.0.05		0.64	1.24185e-05	0.881161	VBASS.FDR.0.05		0.95	2.60909e-05	0.977235	VBASS.FDR.0.05
0.02	2.56818e-06	0.303314	VBASS.FDR.0.05		0.01	4.51713e-07	0.0366043	VBASS.FDR.0.05		0.35	3.42863e-06	0.405606	VBASS.FDR.0.05		0.58	3.05523e-06	0.360628	VBASS.FDR.0.05
0.03	2.09582e-06	0.247355	VBASS.FDR.0.05		0.01	4.55858e-07	0.0372562	VBASS.FDR.0.05		0.34	3.73498e-06	0.439452	VBASS.FDR.0.05		0.58	2.73539e-06	0.32277	VBASS.FDR.0.05
0.04	2.41795e-06	0.285965	VBASS.FDR.0.05		0.01	4.66389e-07	0.03861	VBASS.FDR.0.05		0.34	4.47684e-06	0.514968	VBASS.FDR.0.05		0.81	7.79187e-06	0.740711	VBASS.FDR.0.05
0.01	2.24667e-06	0.265958	VBASS.FDR.0.05		0	4.70044e-07	0.0394123	VBASS.FDR.0.05		0.32	4.02338e-06	0.471945	VBASS.FDR.0.05		0.64	3.30485e-06	0.390714	VBASS.FDR.0.05
0.02	2.03717e-06	0.239834	VBASS.FDR.0.05		0	4.92516e-07	0.0429725	VBASS.FDR.0.05		0.7	1.32495e-05	0.896054	VBASS.FDR.0.05		0.35	2.82269e-06	0.333651	VBASS.FDR.0.05
0	2.73049e-06	0.322319	VBASS.FDR.0.05		0	4.93186e-07	0.0430728	VBASS.FDR.0.05		0.39	8.33375e-06	0.763426	VBASS.FDR.0.05		0.88	1.15617e-05	0.864163	VBASS.FDR.0.05
0.02	2.61853e-06	0.309031	VBASS.FDR.0.05		0	5.48243e-07	0.0509953	VBASS.FDR.0.05		0.61	6.25142e-06	0.655368	VBASS.FDR.0.05		0.94	1.22705e-05	0.878103	VBASS.FDR.0.05
0	2.80605e-06	0.331445	VBASS.FDR.0.05		0	5.29478e-07	0.0483879	VBASS.FDR.0.05		0.25	4.1728e-06	0.486386	VBASS.FDR.0.05		0.3	1.76876e-06	0.209647	VBASS.FDR.0.05
0.01	2.73539e-06	0.32277	VBASS.FDR.0.05		0	5.59231e-07	0.0529509	VBASS.FDR.0.05		0.44	4.52732e-06	0.520483	VBASS.FDR.0.05		0.81	9.14929e-06	0.793863	VBASS.FDR.0.05
0.08	4.76029e-06	0.542296	VBASS.FDR.0.05		0.03	1.59745e-07	0.00641829	VBASS.FDR.0.05		0.16	2.66417e-06	0.314496	VBASS.FDR.0.05		0.64	3.85359e-06	0.45259	VBASS.FDR.0.05
0.05	2.23028e-06	0.263401	VBASS.FDR.0.05		0	4.20612e-07	0.0323923	VBASS.FDR.0.05		0.37	4.6043e-06	0.528406	VBASS.FDR.0.05		0.66	3.25228e-06	0.385098	VBASS.FDR.0.05
0	2.73891e-06	0.323321	VBASS.FDR.0.05		0.01	5.83792e-07	0.0566615	VBASS.FDR.0.05		0.14	2.92705e-06	0.344983	VBASS.FDR.0.05		0.72	6.65355e-06	0.680891	VBASS.FDR.0.05
0.01	2.77041e-06	0.327182	VBASS.FDR.0.05		0	5.76428e-07	0.0558592	VBASS.FDR.0.05		0.32	4.41041e-06	0.508399	VBASS.FDR.0.05		0.36	2.44317e-06	0.289375	VBASS.FDR.0.05
0	3.01531e-06	0.354711	VBASS.FDR.0.05		0.01	6.00911e-07	0.0589681	VBASS.FDR.0.05		0.16	2.71028e-06	0.319511	VBASS.FDR.0.05		0.36	2.45201e-06	0.290528	VBASS.FDR.0.05
0.01	2.39889e-06	0.283909	VBASS.FDR.0.05		0.01	6.15812e-07	0.0612245	VBASS.FDR.0.05		0.77	2.13766e-05	0.9648	VBASS.FDR.0.05		0.5	3.2907e-06	0.388908	VBASS.FDR.0.05
0.02	2.63975e-06	0.311688	VBASS.FDR.0.05		0.01	6.68244e-07	0.0690468	VBASS.FDR.0.05		0.33	3.576e-06	0.420047	VBASS.FDR.0.05		0.91	1.24185e-05	0.881161	VBASS.FDR.0.05
0.02	2.17356e-06	0.256832	VBASS.FDR.0.05		0.1	4.41041e-06	0.508399	VBASS.FDR.0.05		0.61	1.31101e-05	0.893446	VBASS.FDR.0.05		0.72	6.67211e-06	0.681994	VBASS.FDR.0.05
0.03	2.88771e-06	0.34037	VBASS.FDR.0.05		0	9.38554e-07	0.10861	VBASS.FDR.0.05		0.31	4.22968e-06	0.491501	VBASS.FDR.0.05		0.53	2.89427e-06	0.341072	VBASS.FDR.0.05
0.04	2.71028e-06	0.319511	VBASS.FDR.0.05		0.34	1.14298e-05	0.860853	VBASS.FDR.0.05		0.36	4.17916e-06	0.487038	VBASS.FDR.0.05		0.47	3.3861e-06	0.40014	VBASS.FDR.0.05
0.03	2.38618e-06	0.282405	VBASS.FDR.0.05		0.02	7.01564e-07	0.0738104	VBASS.FDR.0.05		0.33	3.74596e-06	0.440706	VBASS.FDR.0.05		0.65	7.87601e-06	0.744271	VBASS.FDR.0.05
0.01	1.59062e-07	0.00636815	VBASS.FDR.0.05		0	6.96494e-07	0.0731084	VBASS.FDR.0.05		0.4	5.66083e-06	0.615554	VBASS.FDR.0.05		0.53	2.92405e-06	0.344783	VBASS.FDR.0.05
0.02	2.62778e-06	0.310134	VBASS.FDR.0.05		0	7.08061e-07	0.0747129	VBASS.FDR.0.05		0.35	4.1253e-06	0.481823	VBASS.FDR.0.05		0.75	7.70356e-06	0.7369	VBASS.FDR.0.05
0.02	3.2907e-06	0.388908	VBASS.FDR.0.05		0.01	7.38524e-07	0.0787745	VBASS.FDR.0.05		0.38	4.24224e-06	0.492453	VBASS.FDR.0.05		0.54	3.41409e-06	0.403801	VBASS.FDR.0.05
0.04	2.96838e-06	0.349747	VBASS.FDR.0.05		0.01	7.40993e-07	0.0795267	VBASS.FDR.0.05		0.34	4.4582e-06	0.513163	VBASS.FDR.0.05		0.96	2.08304e-05	0.962543	VBASS.FDR.0.05
0.04	2.89427e-06	0.341072	VBASS.FDR.0.05		0	8.50597e-07	0.0965251	VBASS.FDR.0.05		0.26	3.38443e-06	0.39989	VBASS.FDR.0.05		0.63	4.13948e-06	0.483227	VBASS.FDR.0.05
0.01	2.92405e-06	0.344783	VBASS.FDR.0.05		0.01	7.6459e-07	0.0831369	VBASS.FDR.0.05		0.35	4.77763e-06	0.5437	VBASS.FDR.0.05		0.62	4.77763e-06	0.5437	VBASS.FDR.0.05
0.33	1.60514e-05	0.930703	VBASS.FDR.0.05		0.02	7.80775e-07	0.0854937	VBASS.FDR.0.05		0.43	5.25871e-06	0.583814	VBASS.FDR.0.05		0.75	8.33375e-06	0.763426	VBASS.FDR.0.05
0.03	3.31539e-06	0.391917	VBASS.FDR.0.05		0.01	8.60084e-07	0.0976282	VBASS.FDR.0.05		0.03	1.50479e-06	0.180364	VBASS.FDR.0.05		0.45	2.88771e-06	0.34037	VBASS.FDR.0.05
0.05	5.70314e-06	0.618663	VBASS.FDR.0.05		0	8.24297e-07	0.0932658	VBASS.FDR.0.05		0.41	4.01531e-06	0.470892	VBASS.FDR.0.05		0.53	3.83257e-06	0.450133	VBASS.FDR.0.05
0.01	2.12498e-06	0.250915	VBASS.FDR.0.05		0.04	8.65476e-07	0.098581	VBASS.FDR.0.05		0.46	3.92605e-06	0.460412	VBASS.FDR.0.05		0.11	3.50078e-07	0.024219	VBASS.FDR.0.05
0.06	2.72456e-06	0.321366	VBASS.FDR.0.05		0	8.81118e-07	0.101038	VBASS.FDR.0.05		0.24	3.75621e-06	0.44201	VBASS.FDR.0.05		0.83	8.74017e-06	0.779471	VBASS.FDR.0.05
0.06	3.35253e-06	0.395678	VBASS.FDR.0.05		0.02	9.16057e-07	0.105551	VBASS.FDR.0.05		0.38	4.41612e-06	0.50885	VBASS.FDR.0.05		0.59	3.60619e-06	0.424259	VBASS.FDR.0.05
0.02	3.45801e-06	0.408665	VBASS.FDR.0.05		0	9.75323e-07	0.113925	VBASS.FDR.0.05		0.44	5.20409e-06	0.579802	VBASS.FDR.0.05		0.63	4.6043e-06	0.528406	VBASS.FDR.0.05
0.03	3.36831e-06	0.397834	VBASS.FDR.0.05		0.01	8.83413e-07	0.101289	VBASS.FDR.0.05		0.66	1.30676e-05	0.892744	VBASS.FDR.0.05		0.6	4.15452e-06	0.484631	VBASS.FDR.0.05
0.01	3.51639e-06	0.413127	VBASS.FDR.0.05		0.03	1.12482e-06	0.134533	VBASS.FDR.0.05		0.37	4.69554e-06	0.53673	VBASS.FDR.0.05		0.68	3.0719e-06	0.362634	VBASS.FDR.0.05
0.09	5.14064e-06	0.573936	VBASS.FDR.0.05		0	1.00754e-06	0.118939	VBASS.FDR.0.05		0.43	4.30795e-06	0.49842	VBASS.FDR.0.05		0.65	5.18272e-06	0.577696	VBASS.FDR.0.05
0.02	3.14407e-06	0.37196	VBASS.FDR.0.05		0	9.37725e-07	0.108309	VBASS.FDR.0.05		0.16	3.05848e-06	0.360979	VBASS.FDR.0.05		0.13	6.68244e-07	0.0690468	VBASS.FDR.0.05
0.04	3.36251e-06	0.396931	VBASS.FDR.0.05		0.01	1.07981e-06	0.128767	VBASS.FDR.0.05		0.39	5.2374e-06	0.581959	VBASS.FDR.0.05		0.55	4.14867e-06	0.48408	VBASS.FDR.0.05
0	2.4394e-06	0.288923	VBASS.FDR.0.05		0.04	9.88143e-07	0.11588	VBASS.FDR.0.05		0.28	2.23028e-06	0.263401	VBASS.FDR.0.05		0.84	7.66676e-06	0.735446	VBASS.FDR.0.05
0.01	3.05523e-06	0.360628	VBASS.FDR.0.05		0.01	1.207e-06	0.145314	VBASS.FDR.0.05		0.41	5.41064e-06	0.596249	VBASS.FDR.0.05		0.66	3.26947e-06	0.386802	VBASS.FDR.0.05
0.16	8.54458e-06	0.77195	VBASS.FDR.0.05		0.04	9.95592e-07	0.116783	VBASS.FDR.0.05		0.37	5.18272e-06	0.577696	VBASS.FDR.0.05		0.79	3.78494e-06	0.445269	VBASS.FDR.0.05
0.06	3.50904e-06	0.412576	VBASS.FDR.0.05		0	1.00114e-06	0.117836	VBASS.FDR.0.05		0.28	3.58571e-06	0.421702	VBASS.FDR.0.05		0.63	3.88412e-06	0.455548	VBASS.FDR.0.05
0.06	3.75621e-06	0.44201	VBASS.FDR.0.05		0.02	1.255e-06	0.151281	VBASS.FDR.0.05		0.38	5.1112e-06	0.570827	VBASS.FDR.0.05		0.49	5.02276e-06	0.563255	VBASS.FDR.0.05
0.04	2.87698e-06	0.339066	VBASS.FDR.0.05		0.02	1.02691e-06	0.121496	VBASS.FDR.0.05		0.34	3.70652e-06	0.435692	VBASS.FDR.0.05		0.86	1.45916e-05	0.914958	VBASS.FDR.0.05
0.02	3.37906e-06	0.399138	VBASS.FDR.0.05		0.02	1.15408e-06	0.137943	VBASS.FDR.0.05		0.46	5.1558e-06	0.57549	VBASS.FDR.0.05		0.17	8.11281e-07	0.0913102	VBASS.FDR.0.05
0.02	3.34913e-06	0.395226	VBASS.FDR.0.05		0	1.07272e-06	0.127714	VBASS.FDR.0.05		0.24	4.09953e-06	0.479216	VBASS.FDR.0.05		0.58	4.50356e-06	0.517876	VBASS.FDR.0.05
0.02	3.23786e-06	0.383042	VBASS.FDR.0.05		0.04	1.07057e-06	0.127463	VBASS.FDR.0.05		0.47	6.59822e-06	0.677431	VBASS.FDR.0.05		0.68	3.92605e-06	0.460412	VBASS.FDR.0.05
0.04	3.0719e-06	0.362634	VBASS.FDR.0.05		0.03	1.26871e-06	0.152234	VBASS.FDR.0.05		0.3	5.02276e-06	0.563255	VBASS.FDR.0.05		0.69	5.89738e-06	0.6316	VBASS.FDR.0.05
0.01	3.39403e-06	0.400993	VBASS.FDR.0.05		0.01	1.08212e-06	0.128968	VBASS.FDR.0.05		0.52	4.94899e-06	0.557238	VBASS.FDR.0.05		0.57	4.1728e-06	0.486386	VBASS.FDR.0.05
0.05	3.25228e-06	0.385098	VBASS.FDR.0.05		0.02	1.40644e-06	0.16843	VBASS.FDR.0.05		0.26	4.50356e-06	0.517876	VBASS.FDR.0.05		0.69	4.36713e-06	0.503886	VBASS.FDR.0.05
0.23	1.0141e-05	0.826455	VBASS.FDR.0.05		0.03	1.14295e-06	0.136439	VBASS.FDR.0.05		0.46	5.92868e-06	0.633305	VBASS.FDR.0.05		0.62	4.1829e-06	0.487389	VBASS.FDR.0.05
0.02	3.60723e-06	0.42441	VBASS.FDR.0.05		0.02	1.16264e-06	0.139096	VBASS.FDR.0.05		0.42	7.11625e-06	0.708369	VBASS.FDR.0.05		0.15	3.03752e-07	0.0188036	VBASS.FDR.0.05
0.04	3.04917e-06	0.359675	VBASS.FDR.0.05		0.05	1.16965e-06	0.140149	VBASS.FDR.0.05		0.32	4.36713e-06	0.503886	VBASS.FDR.0.05		0.15	9.7909e-07	0.114526	VBASS.FDR.0.05
0.03	3.64024e-06	0.42812	VBASS.FDR.0.05		0.05	1.1738e-06	0.140902	VBASS.FDR.0.05		0.34	4.40243e-06	0.507496	VBASS.FDR.0.05		0.87	1.12682e-05	0.856692	VBASS.FDR.0.05
0.03	3.64262e-06	0.428521	VBASS.FDR.0.05		0.14	4.69091e-06	0.536278	VBASS.FDR.0.05		0.39	4.16792e-06	0.485835	VBASS.FDR.0.05		0.1	3.51602e-07	0.0243695	VBASS.FDR.0.05
0	3.88712e-06	0.455949	VBASS.FDR.0.05		0.04	1.18291e-06	0.142005	VBASS.FDR.0.05		0.27	4.88199e-06	0.552224	VBASS.FDR.0.05		0.56	2.62778e-06	0.310134	VBASS.FDR.0.05
0.08	5.95261e-06	0.63521	VBASS.FDR.0.05		0.04	1.56979e-06	0.187835	VBASS.FDR.0.05		0.33	4.76089e-06	0.542346	VBASS.FDR.0.05		0.71	4.68133e-06	0.535576	VBASS.FDR.0.05
0.07	3.20865e-06	0.37903	VBASS.FDR.0.05		0.01	1.5221e-06	0.18252	VBASS.FDR.0.05		0.4	7.66386e-06	0.735145	VBASS.FDR.0.05		0.09	4.48454e-07	0.0362533	VBASS.FDR.0.05
0.06	3.58571e-06	0.421702	VBASS.FDR.0.05		0.03	1.24603e-06	0.150228	VBASS.FDR.0.05		0.61	6.59691e-06	0.677381	VBASS.FDR.0.05		0.09	4.92516e-07	0.0429725	VBASS.FDR.0.05
0.01	4.14867e-06	0.48408	VBASS.FDR.0.05		0.01	1.27428e-06	0.152635	VBASS.FDR.0.05		0.48	7.60733e-06	0.731836	VBASS.FDR.0.05		0.7	4.12653e-06	0.481974	VBASS.FDR.0.05
0.06	4.12162e-06	0.481623	VBASS.FDR.0.05		0.01	1.71372e-06	0.204433	VBASS.FDR.0.05		0.67	5.21931e-06	0.580855	VBASS.FDR.0.05		0.95	1.6444e-05	0.935065	VBASS.FDR.0.05
0.04	3.71269e-06	0.436494	VBASS.FDR.0.05		0.03	1.60446e-06	0.191596	VBASS.FDR.0.05		0.55	6.58788e-06	0.676829	VBASS.FDR.0.05		0.65	4.24224e-06	0.492453	VBASS.FDR.0.05
0.03	4.09953e-06	0.479216	VBASS.FDR.0.05		0.04	1.15767e-06	0.138445	VBASS.FDR.0.05		0.55	6.95915e-06	0.698942	VBASS.FDR.0.05		0.11	4.99797e-07	0.0439753	VBASS.FDR.0.05
0.05	4.17693e-06	0.486837	VBASS.FDR.0.05		0.22	5.20143e-06	0.579502	VBASS.FDR.0.05		0.47	6.53705e-06	0.673871	VBASS.FDR.0.05		0.64	4.73005e-06	0.539738	VBASS.FDR.0.05
0.06	4.04214e-06	0.47355	VBASS.FDR.0.05		0.2	5.2374e-06	0.581959	VBASS.FDR.0.05		0.45	5.56348e-06	0.608284	VBASS.FDR.0.05		0.59	4.51529e-06	0.51938	VBASS.FDR.0.05
0.09	6.34876e-06	0.661686	VBASS.FDR.0.05		0.01	1.59062e-07	0.00636815	VBASS.FDR.0.05		0.43	5.27223e-06	0.584767	VBASS.FDR.0.05		0.1	6.21196e-07	0.0622273	VBASS.FDR.0.05
0.03	4.109e-06	0.479968	VBASS.FDR.0.05		0	1.59343e-06	0.190342	VBASS.FDR.0.05		0.58	6.92409e-06	0.696635	VBASS.FDR.0.05		0.11	8.15615e-07	0.0921627	VBASS.FDR.0.05
0.05	4.0018e-06	0.469237	VBASS.FDR.0.05		0.01	1.7874e-06	0.211804	VBASS.FDR.0.05		0.55	7.66676e-06	0.735446	VBASS.FDR.0.05		0.15	7.5377e-07	0.0816828	VBASS.FDR.0.05
0.04	4.05036e-06	0.474201	VBASS.FDR.0.05		0.03	1.7084e-06	0.20368	VBASS.FDR.0.05		0.42	5.89738e-06	0.6316	VBASS.FDR.0.05		0.79	1.01955e-05	0.82811	VBASS.FDR.0.05
0.01	4.02338e-06	0.471945	VBASS.FDR.0.05		0.03	1.83294e-06	0.217219	VBASS.FDR.0.05		0.49	6.03396e-06	0.640826	VBASS.FDR.0.05		0.66	5.32437e-06	0.588577	VBASS.FDR.0.05
0.01	4.01012e-06	0.470441	VBASS.FDR.0.05		0.04	1.94396e-06	0.230106	VBASS.FDR.0.05		0.32	3.95167e-06	0.463822	VBASS.FDR.0.05		0.89	2.13766e-05	0.9648	VBASS.FDR.0.05
0.08	4.47684e-06	0.514968	VBASS.FDR.0.05		0.04	1.86891e-06	0.222384	VBASS.FDR.0.05		0.69	1.65616e-05	0.936319	VBASS.FDR.0.05		0.82	1.08788e-05	0.846563	VBASS.FDR.0.05
0.03	3.26947e-06	0.386802	VBASS.FDR.0.05		0.06	1.59185e-06	0.190142	VBASS.FDR.0.05		0.75	1.81214e-05	0.948403	VBASS.FDR.0.05		0.9	9.18977e-06	0.795116	VBASS.FDR.0.05
0.08	4.27556e-06	0.495763	VBASS.FDR.0.05		0.03	1.45798e-06	0.174247	VBASS.FDR.0.05		0.42	6.93635e-06	0.697388	VBASS.FDR.0.05		0.13	8.11199e-07	0.0912601	VBASS.FDR.0.05
0.01	1.39565e-06	0.166825	VBASS.FDR.0.05		0.05	1.71291e-06	0.204282	VBASS.FDR.0.05		0.55	8.33351e-06	0.763376	VBASS.FDR.0.05		0.15	8.24297e-07	0.0932658	VBASS.FDR.0.05
0.05	3.576e-06	0.420047	VBASS.FDR.0.05		0.01	2.66417e-06	0.314496	VBASS.FDR.0.05		0.49	6.13226e-06	0.647846	VBASS.FDR.0.05		0.67	4.40243e-06	0.507496	VBASS.FDR.0.05
0.07	4.43199e-06	0.510655	VBASS.FDR.0.05		0.02	1.46987e-06	0.175701	VBASS.FDR.0.05		0.66	7.18586e-06	0.711728	VBASS.FDR.0.05		0.61	3.85859e-06	0.453141	VBASS.FDR.0.05
0.07	4.36713e-06	0.503886	VBASS.FDR.0.05		0.07	1.63592e-06	0.194855	VBASS.FDR.0.05		0.47	7.87601e-06	0.744271	VBASS.FDR.0.05		0.67	4.69554e-06	0.53673	VBASS.FDR.0.05
0.07	4.68538e-06	0.535877	VBASS.FDR.0.05		0.05	1.81158e-06	0.214461	VBASS.FDR.0.05		0.49	6.94946e-06	0.69819	VBASS.FDR.0.05		0.13	8.83413e-07	0.101289	VBASS.FDR.0.05
0.02	4.50735e-06	0.518628	VBASS.FDR.0.05		0.01	1.57753e-06	0.188487	VBASS.FDR.0.05		0.49	8.74017e-06	0.779471	VBASS.FDR.0.05		0.87	1.14866e-05	0.862358	VBASS.FDR.0.05
0.04	4.40243e-06	0.507496	VBASS.FDR.0.05		0.03	1.96933e-06	0.233816	VBASS.FDR.0.05		0.48	6.98213e-06	0.700597	VBASS.FDR.0.05		0.64	5.18379e-06	0.577847	VBASS.FDR.0.05
0.09	4.0507e-06	0.474252	VBASS.FDR.0.05		0.03	2.31316e-06	0.273078	VBASS.FDR.0.05		0.44	7.26836e-06	0.716141	VBASS.FDR.0.05		0.64	4.88199e-06	0.552224	VBASS.FDR.0.05
0.06	4.16792e-06	0.485835	VBASS.FDR.0.05		0.02	2.07489e-06	0.244447	VBASS.FDR.0.05		0.57	7.98835e-06	0.748433	VBASS.FDR.0.05		0.69	4.52732e-06	0.520483	VBASS.FDR.0.05
0.02	4.41594e-06	0.5088	VBASS.FDR.0.05		0.14	4.52732e-06	0.520483	VBASS.FDR.0.05		0.61	6.95492e-06	0.698441	VBASS.FDR.0.05		0.18	1.30724e-06	0.156546	VBASS.FDR.0.05
0.01	4.6043e-06	0.528406	VBASS.FDR.0.05		0.19	4.41262e-06	0.508449	VBASS.FDR.0.05		0.53	8.55008e-06	0.772251	VBASS.FDR.0.05		0.2	1.32292e-06	0.158251	VBASS.FDR.0.05
0.04	4.17916e-06	0.487038	VBASS.FDR.0.05		0.04	2.92705e-06	0.344983	VBASS.FDR.0.05		0.6	1.09309e-05	0.848167	VBASS.FDR.0.05		0.25	1.31585e-06	0.157599	VBASS.FDR.0.05
0.08	3.72709e-06	0.43865	VBASS.FDR.0.05		0.02	2.13867e-06	0.25267	VBASS.FDR.0.05		0.48	9.777e-06	0.814572	VBASS.FDR.0.05		0.2	1.15767e-06	0.138445	VBASS.FDR.0.05
0.03	3.74671e-06	0.440856	VBASS.FDR.0.05		0.04	1.73791e-06	0.206288	VBASS.FDR.0.05		0.51	8.09362e-06	0.753548	VBASS.FDR.0.05		0.21	1.5221e-06	0.18252	VBASS.FDR.0.05
0.05	4.1253e-06	0.481823	VBASS.FDR.0.05		0.04	2.1352e-06	0.252369	VBASS.FDR.0.05		0.53	7.61622e-06	0.732738	VBASS.FDR.0.05		0.6	5.23149e-06	0.581608	VBASS.FDR.0.05
0.02	3.78494e-06	0.445269	VBASS.FDR.0.05		0.04	1.62259e-06	0.193652	VBASS.FDR.0.05		0.57	8.74864e-06	0.779822	VBASS.FDR.0.05		0.6	4.63366e-06	0.531013	VBASS.FDR.0.05
0.05	3.76717e-06	0.443263	VBASS.FDR.0.05		0.04	1.70198e-06	0.203029	VBASS.FDR.0.05		0.91	3.19948e-05	0.986461	VBASS.FDR.0.05		0.57	5.39321e-06	0.594344	VBASS.FDR.0.05
0.01	4.88199e-06	0.552224	VBASS.FDR.0.05		0.05	2.60483e-06	0.307727	VBASS.FDR.0.05		0.05	9.7909e-07	0.114526	VBASS.FDR.0.05		0.21	1.27428e-06	0.152635	VBASS.FDR.0.05
0.02	4.77667e-06	0.543549	VBASS.FDR.0.05		0.03	1.82264e-06	0.216216	VBASS.FDR.0.05		0.08	1.07803e-06	0.128466	VBASS.FDR.0.05		0.21	1.7874e-06	0.211804	VBASS.FDR.0.05
0.04	4.76089e-06	0.542346	VBASS.FDR.0.05		0.05	2.0857e-06	0.246001	VBASS.FDR.0.05		0.12	1.14295e-06	0.136439	VBASS.FDR.0.05		0.18	1.50479e-06	0.180364	VBASS.FDR.0.05
0.03	4.22968e-06	0.491501	VBASS.FDR.0.05		0.06	1.78427e-06	0.211152	VBASS.FDR.0.05		0	7.75796e-08	0.001404	VBASS.FDR.0.05		0.79	1.02194e-05	0.828712	VBASS.FDR.0.05
0.03	5.03632e-06	0.564559	VBASS.FDR.0.05		0.06	2.28421e-06	0.27022	VBASS.FDR.0.05		0.61	7.72826e-06	0.738154	VBASS.FDR.0.05		0.17	9.66892e-07	0.113122	VBASS.FDR.0.05
0.08	4.73005e-06	0.539738	VBASS.FDR.0.05		0.02	2.21006e-06	0.261044	VBASS.FDR.0.05		0.02	9.72843e-08	0.00275786	VBASS.FDR.0.05		0.57	5.61519e-06	0.611894	VBASS.FDR.0.05
0.05	5.19518e-06	0.5789	VBASS.FDR.0.05		0.04	2.44317e-06	0.289375	VBASS.FDR.0.05		0	1.43331e-07	0.00536529	VBASS.FDR.0.05		0.66	5.88082e-06	0.630246	VBASS.FDR.0.05
0.1	4.35128e-06	0.502081	VBASS.FDR.0.05		0.1	3.03996e-06	0.358522	VBASS.FDR.0.05		0.01	1.52895e-07	0.00601715	VBASS.FDR.0.05		0.47	5.90051e-06	0.631901	VBASS.FDR.0.05
0.03	4.4582e-06	0.513163	VBASS.FDR.0.05		0.03	2.28395e-06	0.27012	VBASS.FDR.0.05		0	1.58381e-07	0.00631801	VBASS.FDR.0.05		0.2	1.08608e-06	0.12967	VBASS.FDR.0.05
0.06	4.6442e-06	0.532367	VBASS.FDR.0.05		0.07	3.06277e-06	0.36153	VBASS.FDR.0.05		0.01	1.59062e-07	0.00636815	VBASS.FDR.0.05		0.31	1.59185e-06	0.190142	VBASS.FDR.0.05
0.01	3.92605e-06	0.460412	VBASS.FDR.0.05		0.08	2.64876e-06	0.312641	VBASS.FDR.0.05		0	1.48107e-07	0.00576643	VBASS.FDR.0.05		0.27	1.71291e-06	0.204282	VBASS.FDR.0.05
0.02	5.40082e-06	0.595347	VBASS.FDR.0.05		0.08	2.13137e-06	0.251868	VBASS.FDR.0.05		0.02	1.26882e-07	0.00431229	VBASS.FDR.0.05		0.14	1.12482e-06	0.134533	VBASS.FDR.0.05
0.04	4.93868e-06	0.556336	VBASS.FDR.0.05		0.04	2.17846e-06	0.257484	VBASS.FDR.0.05		0.58	1.08191e-05	0.844808	VBASS.FDR.0.05		0.34	2.03257e-06	0.239382	VBASS.FDR.0.05
0.03	5.23149e-06	0.581608	VBASS.FDR.0.05		0.03	2.34469e-06	0.27709	VBASS.FDR.0.05		0.02	2.18771e-07	0.0109312	VBASS.FDR.0.05		0.7	4.94899e-06	0.557238	VBASS.FDR.0.05
0	4.64071e-07	0.038259	VBASS.FDR.0.05		0.09	2.04442e-06	0.240686	VBASS.FDR.0.05		0.03	2.70915e-07	0.0156446	VBASS.FDR.0.05		0.37	1.70757e-06	0.20363	VBASS.FDR.0.05
0.06	4.31905e-06	0.499273	VBASS.FDR.0.05		0.11	3.31332e-06	0.391666	VBASS.FDR.0.05		0.01	2.96122e-07	0.0181517	VBASS.FDR.0.05		0.75	6.58788e-06	0.676829	VBASS.FDR.0.05
0.04	4.41612e-06	0.50885	VBASS.FDR.0.05		0.04	2.14251e-06	0.253222	VBASS.FDR.0.05		0	3.07723e-07	0.019305	VBASS.FDR.0.05		0.25	1.84401e-06	0.218473	VBASS.FDR.0.05
0.05	4.60382e-06	0.528356	VBASS.FDR.0.05		0.13	2.56818e-06	0.303314	VBASS.FDR.0.05		0.01	4.17532e-07	0.0322419	VBASS.FDR.0.05		0.45	2.68603e-06	0.316903	VBASS.FDR.0.05
0.04	4.77763e-06	0.5437	VBASS.FDR.0.05		0.07	2.25739e-06	0.267061	VBASS.FDR.0.05		0.01	3.41099e-07	0.0227649	VBASS.FDR.0.05		0.31	1.62259e-06	0.193652	VBASS.FDR.0.05
0.05	5.21637e-06	0.580404	VBASS.FDR.0.05		0.08	2.03717e-06	0.239834	VBASS.FDR.0.05		0.01	3.44e-07	0.0231159	VBASS.FDR.0.05		0.25	1.40798e-06	0.16858	VBASS.FDR.0.05
0.07	5.32437e-06	0.588577	VBASS.FDR.0.05		0.05	2.24667e-06	0.265958	VBASS.FDR.0.05		0.03	3.50078e-07	0.024219	VBASS.FDR.0.05		0.88	1.20433e-05	0.87379	VBASS.FDR.0.05
0.03	4.69554e-06	0.53673	VBASS.FDR.0.05		0.04	2.73049e-06	0.322319	VBASS.FDR.0.05		0.01	3.67396e-07	0.026676	VBASS.FDR.0.05		0.17	1.48531e-06	0.178007	VBASS.FDR.0.05
0.08	5.20409e-06	0.579802	VBASS.FDR.0.05		0.1	2.61853e-06	0.309031	VBASS.FDR.0.05		0.03	3.6081e-07	0.0258737	VBASS.FDR.0.05		0.53	2.87698e-06	0.339066	VBASS.FDR.0.05
0.09	7.70356e-06	0.7369	VBASS.FDR.0.05		0.05	2.73539e-06	0.32277	VBASS.FDR.0.05		0.03	3.13909e-07	0.020358	VBASS.FDR.0.05		0.36	2.01887e-06	0.238079	VBASS.FDR.0.05
0.05	5.54678e-06	0.607481	VBASS.FDR.0.05		0.02	2.73891e-06	0.323321	VBASS.FDR.0.05		0.67	1.26252e-05	0.884922	VBASS.FDR.0.05		0.86	1.0141e-05	0.826455	VBASS.FDR.0.05
0.02	5.09656e-06	0.569172	VBASS.FDR.0.05		0.1	2.77041e-06	0.327182	VBASS.FDR.0.05		0.01	4.47905e-07	0.0360026	VBASS.FDR.0.05		0.21	1.6802e-06	0.20012	VBASS.FDR.0.05
0.03	5.1112e-06	0.570827	VBASS.FDR.0.05		0.07	2.17356e-06	0.256832	VBASS.FDR.0.05		0.03	4.48454e-07	0.0362533	VBASS.FDR.0.05		0.77	6.25142e-06	0.655368	VBASS.FDR.0.05
0.08	5.55818e-06	0.608133	VBASS.FDR.0.05		0.1	2.23028e-06	0.263401	VBASS.FDR.0.05		0.03	4.51713e-07	0.0366043	VBASS.FDR.0.05		0.42	2.64876e-06	0.312641	VBASS.FDR.0.05
0.05	5.18272e-06	0.577696	VBASS.FDR.0.05		0.04	2.88771e-06	0.34037	VBASS.FDR.0.05		0	4.55858e-07	0.0372562	VBASS.FDR.0.05		0.4	1.86065e-06	0.220829	VBASS.FDR.0.05
0.06	5.77952e-06	0.623627	VBASS.FDR.0.05		0.08	2.71028e-06	0.319511	VBASS.FDR.0.05		0.51	1.12697e-05	0.856742	VBASS.FDR.0.05		0.82	8.25538e-06	0.760317	VBASS.FDR.0.05
0.09	5.41064e-06	0.596249	VBASS.FDR.0.05		0.08	2.63975e-06	0.311688	VBASS.FDR.0.05		0.03	4.66389e-07	0.03861	VBASS.FDR.0.05		0.43	2.00376e-06	0.237126	VBASS.FDR.0.05
0	3.50078e-07	0.024219	VBASS.FDR.0.05		0.05	2.39889e-06	0.283909	VBASS.FDR.0.05		0	4.92516e-07	0.0429725	VBASS.FDR.0.05		0.32	2.13137e-06	0.251868	VBASS.FDR.0.05
0.07	5.10289e-06	0.569924	VBASS.FDR.0.05		0.1	2.38618e-06	0.282405	VBASS.FDR.0.05		0	4.70044e-07	0.0394123	VBASS.FDR.0.05		0.19	1.94396e-06	0.230106	VBASS.FDR.0.05
0.22	1.46249e-05	0.915309	VBASS.FDR.0.05		0.07	2.12498e-06	0.250915	VBASS.FDR.0.05		0	4.93186e-07	0.0430728	VBASS.FDR.0.05		0.85	8.22422e-06	0.758863	VBASS.FDR.0.05
0.05	5.26301e-06	0.584165	VBASS.FDR.0.05		0.04	2.4394e-06	0.288923	VBASS.FDR.0.05		0.02	5.09993e-07	0.0454796	VBASS.FDR.0.05		0.56	3.36251e-06	0.396931	VBASS.FDR.0.05
0.04	5.24031e-06	0.582259	VBASS.FDR.0.05		0.08	3.2907e-06	0.388908	VBASS.FDR.0.05		0.42	5.40357e-06	0.595547	VBASS.FDR.0.05		0.32	2.25739e-06	0.267061	VBASS.FDR.0.05
0.05	6.41686e-06	0.666048	VBASS.FDR.0.05		0	4.64071e-07	0.038259	VBASS.FDR.0.05		0.02	5.48243e-07	0.0509953	VBASS.FDR.0.05		0.51	3.67354e-06	0.431831	VBASS.FDR.0.05
0.1	5.84701e-06	0.628491	VBASS.FDR.0.05		0.24	6.50444e-06	0.671915	VBASS.FDR.0.05		0.02	5.59231e-07	0.0529509	VBASS.FDR.0.05		0.52	2.73049e-06	0.322319	VBASS.FDR.0.05
0.07	4.94899e-06	0.557238	VBASS.FDR.0.05		0.1	2.96838e-06	0.349747	VBASS.FDR.0.05		0.02	5.83792e-07	0.0566615	VBASS.FDR.0.05		0.67	6.36314e-06	0.662739	VBASS.FDR.0.05
0.04	5.31455e-06	0.587675	VBASS.FDR.0.05		0.01	1.39565e-06	0.166825	VBASS.FDR.0.05		0	5.72053e-07	0.0551572	VBASS.FDR.0.05		0.63	7.63752e-06	0.733841	VBASS.FDR.0.05
0.07	4.97421e-06	0.559795	VBASS.FDR.0.05		0.11	2.89427e-06	0.341072	VBASS.FDR.0.05		0.03	6.14421e-07	0.0610239	VBASS.FDR.0.05		0.69	6.62064e-06	0.679085	VBASS.FDR.0.05
0.04	5.89738e-06	0.6316	VBASS.FDR.0.05		0.07	3.31539e-06	0.391917	VBASS.FDR.0.05		0	5.76428e-07	0.0558592	VBASS.FDR.0.05		0.43	2.17356e-06	0.256832	VBASS.FDR.0.05
0.07	5.97912e-06	0.636765	VBASS.FDR.0.05		0.09	2.92405e-06	0.344783	VBASS.FDR.0.05		0.05	6.00911e-07	0.0589681	VBASS.FDR.0.05		0.26	1.96933e-06	0.233816	VBASS.FDR.0.05
0.08	5.88082e-06	0.630246	VBASS.FDR.0.05		0.06	3.51639e-06	0.413127	VBASS.FDR.0.05		0.14	1.76876e-06	0.209647	VBASS.FDR.0.05		0.3	2.18165e-06	0.257885	VBASS.FDR.0.05
0.08	5.40357e-06	0.595547	VBASS.FDR.0.05		0.08	3.35253e-06	0.395678	VBASS.FDR.0.05		0.01	6.15812e-07	0.0612245	VBASS.FDR.0.05		0.3	2.13389e-06	0.252219	VBASS.FDR.0.05
0.1	5.67517e-06	0.616758	VBASS.FDR.0.05		0.07	3.45801e-06	0.408665	VBASS.FDR.0.05		0.02	6.68244e-07	0.0690468	VBASS.FDR.0.05		0.63	3.39403e-06	0.400993	VBASS.FDR.0.05
0.04	6.75611e-06	0.686707	VBASS.FDR.0.05		0.07	3.36831e-06	0.397834	VBASS.FDR.0.05		0.16	2.51785e-06	0.297598	VBASS.FDR.0.05		0.35	2.1759e-06	0.257233	VBASS.FDR.0.05
0.11	5.66379e-06	0.615905	VBASS.FDR.0.05		0.15	2.72456e-06	0.321366	VBASS.FDR.0.05		0.13	2.64876e-06	0.312641	VBASS.FDR.0.05		0.44	2.04442e-06	0.240686	VBASS.FDR.0.05
0.03	5.92868e-06	0.633305	VBASS.FDR.0.05		0.01	3.50078e-07	0.024219	VBASS.FDR.0.05		0.04	7.01564e-07	0.0738104	VBASS.FDR.0.05		0.47	2.60483e-06	0.307727	VBASS.FDR.0.05
0.05	5.69673e-06	0.618312	VBASS.FDR.0.05		0.12	3.70652e-06	0.435692	VBASS.FDR.0.05		0.05	8.07533e-07	0.0903575	VBASS.FDR.0.05		0.36	3.03413e-06	0.357519	VBASS.FDR.0.05
0.07	6.47994e-06	0.67016	VBASS.FDR.0.05		0.05	3.14407e-06	0.37196	VBASS.FDR.0.05		0.04	8.04141e-07	0.0897057	VBASS.FDR.0.05		0.49	2.35916e-06	0.279045	VBASS.FDR.0.05
0.11	5.1558e-06	0.57549	VBASS.FDR.0.05		0.15	3.75621e-06	0.44201	VBASS.FDR.0.05		0.04	6.96494e-07	0.0731084	VBASS.FDR.0.05		0.55	2.76694e-06	0.326831	VBASS.FDR.0.05
0.11	5.21367e-06	0.580204	VBASS.FDR.0.05		0.07	3.05523e-06	0.360628	VBASS.FDR.0.05		0.21	2.68444e-06	0.316552	VBASS.FDR.0.05		0.76	6.26581e-06	0.656321	VBASS.FDR.0.05
0.11	6.62064e-06	0.679085	VBASS.FDR.0.05		0.14	3.50904e-06	0.412576	VBASS.FDR.0.05		0.03	8.07375e-07	0.0903074	VBASS.FDR.0.05		0.59	4.09953e-06	0.479216	VBASS.FDR.0.05
0.07	5.8852e-06	0.630697	VBASS.FDR.0.05		0.09	2.87698e-06	0.339066	VBASS.FDR.0.05		0.06	7.38524e-07	0.0787745	VBASS.FDR.0.05		0.5	2.96838e-06	0.349747	VBASS.FDR.0.05
0.23	1.37161e-05	0.902723	VBASS.FDR.0.05		0.11	3.34913e-06	0.395226	VBASS.FDR.0.05		0.05	7.40993e-07	0.0795267	VBASS.FDR.0.05		0.35	2.14251e-06	0.253222	VBASS.FDR.0.05
0.08	6.88311e-06	0.693777	VBASS.FDR.0.05		0.09	3.23786e-06	0.383042	VBASS.FDR.0.05		0.22	2.00376e-06	0.237126	VBASS.FDR.0.05		0.6	3.35253e-06	0.395678	VBASS.FDR.0.05
0.05	6.70747e-06	0.683648	VBASS.FDR.0.05		0.11	3.39403e-06	0.400993	VBASS.FDR.0.05		0.02	8.50597e-07	0.0965251	VBASS.FDR.0.05		0.38	2.21006e-06	0.261044	VBASS.FDR.0.05
0.08	5.27071e-06	0.584616	VBASS.FDR.0.05		0.1	3.0719e-06	0.362634	VBASS.FDR.0.05		0.06	7.80775e-07	0.0854937	VBASS.FDR.0.05		0.37	2.68444e-06	0.316552	VBASS.FDR.0.05
0.06	6.09776e-06	0.646041	VBASS.FDR.0.05		0.11	3.25228e-06	0.385098	VBASS.FDR.0.05		0.05	1.0474e-06	0.124405	VBASS.FDR.0.05		0.49	2.56818e-06	0.303314	VBASS.FDR.0.05
0.09	5.64621e-06	0.614551	VBASS.FDR.0.05		0.07	3.60723e-06	0.42441	VBASS.FDR.0.05		0.05	8.11199e-07	0.0912601	VBASS.FDR.0.05		0.4	2.4394e-06	0.288923	VBASS.FDR.0.05
0.09	6.58003e-06	0.676478	VBASS.FDR.0.05		0.14	3.64024e-06	0.42812	VBASS.FDR.0.05		0.04	8.65476e-07	0.098581	VBASS.FDR.0.05		0.83	1.44067e-05	0.912751	VBASS.FDR.0.05
0.06	6.40601e-06	0.665296	VBASS.FDR.0.05		0.05	3.64262e-06	0.428521	VBASS.FDR.0.05		0.03	8.24297e-07	0.0932658	VBASS.FDR.0.05		0.84	7.13256e-06	0.709221	VBASS.FDR.0.05
0.11	6.93635e-06	0.697388	VBASS.FDR.0.05		0.09	4.14867e-06	0.48408	VBASS.FDR.0.05		0.03	1.12482e-06	0.134533	VBASS.FDR.0.05		0.62	3.23786e-06	0.383042	VBASS.FDR.0.05
0.04	6.13226e-06	0.647846	VBASS.FDR.0.05		0.15	4.0018e-06	0.469237	VBASS.FDR.0.05		0.04	9.75323e-07	0.113925	VBASS.FDR.0.05		0.56	3.92597e-06	0.460362	VBASS.FDR.0.05
0.09	6.95249e-06	0.69834	VBASS.FDR.0.05		0.1	4.12162e-06	0.481623	VBASS.FDR.0.05		0.48	1.05469e-05	0.837738	VBASS.FDR.0.05		0.42	1.95977e-06	0.232262	VBASS.FDR.0.05
0.09	7.87601e-06	0.744271	VBASS.FDR.0.05		0.13	3.58571e-06	0.421702	VBASS.FDR.0.05		0.04	8.83413e-07	0.101289	VBASS.FDR.0.05		0.63	3.64262e-06	0.428521	VBASS.FDR.0.05
0.05	7.24824e-06	0.715088	VBASS.FDR.0.05		0.12	4.09953e-06	0.479216	VBASS.FDR.0.05		0.04	1.00754e-06	0.118939	VBASS.FDR.0.05		0.69	4.17916e-06	0.487038	VBASS.FDR.0.05
0.08	7.00835e-06	0.702251	VBASS.FDR.0.05		0.21	3.71269e-06	0.436494	VBASS.FDR.0.05		0.67	1.17336e-05	0.867573	VBASS.FDR.0.05		0.53	3.03996e-06	0.358522	VBASS.FDR.0.05
0.08	6.67211e-06	0.681994	VBASS.FDR.0.05		0.18	4.04214e-06	0.47355	VBASS.FDR.0.05		0.71	1.08788e-05	0.846563	VBASS.FDR.0.05		0.48	3.06277e-06	0.36153	VBASS.FDR.0.05
0.12	6.98213e-06	0.700597	VBASS.FDR.0.05		0.11	4.109e-06	0.479968	VBASS.FDR.0.05		0.05	1.255e-06	0.151281	VBASS.FDR.0.05		0.59	3.73498e-06	0.439452	VBASS.FDR.0.05
0.15	6.58788e-06	0.676829	VBASS.FDR.0.05		0.09	4.05036e-06	0.474201	VBASS.FDR.0.05		0.08	9.88143e-07	0.11588	VBASS.FDR.0.05		0.75	3.12866e-06	0.369403	VBASS.FDR.0.05
0.1	6.73809e-06	0.685604	VBASS.FDR.0.05		0.08	4.02338e-06	0.471945	VBASS.FDR.0.05		0.04	1.00114e-06	0.117836	VBASS.FDR.0.05		0.55	3.58571e-06	0.421702	VBASS.FDR.0.05
0.04	7.66386e-06	0.735145	VBASS.FDR.0.05		0.13	4.47684e-06	0.514968	VBASS.FDR.0.05		0.05	1.36746e-06	0.163165	VBASS.FDR.0.05		0.5	3.35259e-06	0.395728	VBASS.FDR.0.05
0.3	1.43206e-05	0.911297	VBASS.FDR.0.05		0.11	4.01012e-06	0.470441	VBASS.FDR.0.05		0.06	1.15408e-06	0.137943	VBASS.FDR.0.05		0.62	4.04214e-06	0.47355	VBASS.FDR.0.05
0.12	7.26836e-06	0.716141	VBASS.FDR.0.05		0.17	3.26947e-06	0.386802	VBASS.FDR.0.05		0.23	2.17356e-06	0.256832	VBASS.FDR.0.05		0.53	3.98707e-06	0.467332	VBASS.FDR.0.05
0.05	6.95492e-06	0.698441	VBASS.FDR.0.05		0.13	4.27556e-06	0.495763	VBASS.FDR.0.05		0.04	1.07272e-06	0.127714	VBASS.FDR.0.05		0.57	4.27556e-06	0.495763	VBASS.FDR.0.05
0.04	6.53705e-06	0.673871	VBASS.FDR.0.05		0.17	4.43199e-06	0.510655	VBASS.FDR.0.05		0.65	1.07263e-05	0.842451	VBASS.FDR.0.05		0.64	4.01012e-06	0.470441	VBASS.FDR.0.05
0.13	6.95915e-06	0.698942	VBASS.FDR.0.05		0.16	4.68538e-06	0.535877	VBASS.FDR.0.05		0.1	1.08212e-06	0.128968	VBASS.FDR.0.05		0.62	3.37906e-06	0.399138	VBASS.FDR.0.05
0.06	5.74471e-06	0.621672	VBASS.FDR.0.05		0.14	4.36713e-06	0.503886	VBASS.FDR.0.05		0.04	9.66892e-07	0.113122	VBASS.FDR.0.05		0.7	3.69086e-06	0.433636	VBASS.FDR.0.05
0.07	7.11625e-06	0.708369	VBASS.FDR.0.05		0.18	4.76029e-06	0.542296	VBASS.FDR.0.05		0.05	1.26871e-06	0.152234	VBASS.FDR.0.05		0.7	3.576e-06	0.420047	VBASS.FDR.0.05
0.08	7.13256e-06	0.709221	VBASS.FDR.0.05		0.12	4.40243e-06	0.507496	VBASS.FDR.0.05		0.07	1.16264e-06	0.139096	VBASS.FDR.0.05		0.49	3.59123e-06	0.422454	VBASS.FDR.0.05
0.11	6.25142e-06	0.655368	VBASS.FDR.0.05		0.1	4.16792e-06	0.485835	VBASS.FDR.0.05		0.11	1.16965e-06	0.140149	VBASS.FDR.0.05		0.62	3.71269e-06	0.436494	VBASS.FDR.0.05
0.1	6.92409e-06	0.696635	VBASS.FDR.0.05		0.12	4.41594e-06	0.5088	VBASS.FDR.0.05		0.06	1.42684e-06	0.171338	VBASS.FDR.0.05		0.63	4.03176e-06	0.472497	VBASS.FDR.0.05
0.07	7.81864e-06	0.741864	VBASS.FDR.0.05		0.21	4.0507e-06	0.474252	VBASS.FDR.0.05		0.11	1.56979e-06	0.187835	VBASS.FDR.0.05		0.65	4.1253e-06	0.481823	VBASS.FDR.0.05
0.1	7.98835e-06	0.748433	VBASS.FDR.0.05		0.15	4.17916e-06	0.487038	VBASS.FDR.0.05		0.07	1.18291e-06	0.142005	VBASS.FDR.0.05		0.13	4.9104e-07	0.0427719	VBASS.FDR.0.05
0.07	7.45861e-06	0.725468	VBASS.FDR.0.05		0.18	4.22968e-06	0.491501	VBASS.FDR.0.05		0.04	1.6802e-06	0.20012	VBASS.FDR.0.05		0.75	3.72709e-06	0.43865	VBASS.FDR.0.05
0.1	6.95749e-06	0.698741	VBASS.FDR.0.05		0.12	4.88199e-06	0.552224	VBASS.FDR.0.05		0.04	1.60446e-06	0.191596	VBASS.FDR.0.05		0.76	3.74671e-06	0.440856	VBASS.FDR.0.05
0.08	7.61622e-06	0.732738	VBASS.FDR.0.05		0.14	4.1253e-06	0.481823	VBASS.FDR.0.05		0.06	1.44709e-06	0.173294	VBASS.FDR.0.05		0.7	4.6442e-06	0.532367	VBASS.FDR.0.05
0.08	8.09362e-06	0.753548	VBASS.FDR.0.05		0.11	5.03632e-06	0.564559	VBASS.FDR.0.05		0.08	1.5221e-06	0.18252	VBASS.FDR.0.05		0.59	4.4582e-06	0.513163	VBASS.FDR.0.05
0.1	7.24525e-06	0.714938	VBASS.FDR.0.05		0.17	3.72709e-06	0.43865	VBASS.FDR.0.05		0.76	1.61308e-05	0.931505	VBASS.FDR.0.05		0.73	4.35128e-06	0.502081	VBASS.FDR.0.05
0.1	7.66676e-06	0.735446	VBASS.FDR.0.05		0.15	4.77667e-06	0.543549	VBASS.FDR.0.05		0.06	1.39565e-06	0.166825	VBASS.FDR.0.05		0.61	4.73257e-06	0.539989	VBASS.FDR.0.05
0.01	1.84671e-06	0.218774	VBASS.FDR.0.05		0.14	4.76089e-06	0.542346	VBASS.FDR.0.05		0.12	1.94396e-06	0.230106	VBASS.FDR.0.05		0.69	6.70747e-06	0.683648	VBASS.FDR.0.05
0.1	8.33375e-06	0.763426	VBASS.FDR.0.05		0.13	3.78494e-06	0.445269	VBASS.FDR.0.05		0.08	1.59185e-06	0.190142	VBASS.FDR.0.05		0.06	9.72843e-08	0.00275786	VBASS.FDR.0.05
0.24	9.26125e-06	0.797623	VBASS.FDR.0.05		0.63	2.44266e-05	0.973675	VBASS.FDR.0.05		0.08	1.71291e-06	0.204282	VBASS.FDR.0.05		0.82	9.26125e-06	0.797623	VBASS.FDR.0.05
0.1	7.66417e-06	0.735195	VBASS.FDR.0.05		0.12	5.40082e-06	0.595347	VBASS.FDR.0.05		0.1	1.86891e-06	0.222384	VBASS.FDR.0.05		0.63	5.69382e-06	0.618162	VBASS.FDR.0.05
0.12	7.6657e-06	0.735296	VBASS.FDR.0.05		0.11	5.19518e-06	0.5789	VBASS.FDR.0.05		0.13	1.45798e-06	0.174247	VBASS.FDR.0.05		0.09	1.48107e-07	0.00576643	VBASS.FDR.0.05
0.15	6.93148e-06	0.697087	VBASS.FDR.0.05		0.12	4.73005e-06	0.539738	VBASS.FDR.0.05		0.48	1.14298e-05	0.860853	VBASS.FDR.0.05		0.08	1.59062e-07	0.00636815	VBASS.FDR.0.05
0.12	7.21412e-06	0.713383	VBASS.FDR.0.05		0.16	5.70314e-06	0.618663	VBASS.FDR.0.05		0.13	1.81158e-06	0.214461	VBASS.FDR.0.05		0.11	1.52895e-07	0.00601715	VBASS.FDR.0.05
0.08	7.43199e-06	0.724314	VBASS.FDR.0.05		0.11	4.6442e-06	0.532367	VBASS.FDR.0.05		0.12	2.31316e-06	0.273078	VBASS.FDR.0.05		0.1	1.59745e-07	0.00641829	VBASS.FDR.0.05
0.14	7.18586e-06	0.711728	VBASS.FDR.0.05		0.1	5.23149e-06	0.581608	VBASS.FDR.0.05		0.01	3.06777e-07	0.0191546	VBASS.FDR.0.05		0.09	1.73035e-07	0.00737101	VBASS.FDR.0.05
0.16	7.48596e-06	0.727223	VBASS.FDR.0.05		0.13	4.4582e-06	0.513163	VBASS.FDR.0.05		0.07	2.07489e-06	0.244447	VBASS.FDR.0.05		0.72	4.68538e-06	0.535877	VBASS.FDR.0.05
0.16	8.33351e-06	0.763376	VBASS.FDR.0.05		0.26	4.35128e-06	0.502081	VBASS.FDR.0.05		0.09	2.18165e-06	0.257885	VBASS.FDR.0.05		0.67	4.41594e-06	0.5088	VBASS.FDR.0.05
0.18	9.01213e-06	0.789049	VBASS.FDR.0.05		0.29	7.39897e-06	0.72266	VBASS.FDR.0.05		0.09	2.13389e-06	0.252219	VBASS.FDR.0.05		0.12	2.62416e-07	0.0147922	VBASS.FDR.0.05
0.16	7.72826e-06	0.738154	VBASS.FDR.0.05		0.1	3.92605e-06	0.460412	VBASS.FDR.0.05		0.13	2.14553e-06	0.253523	VBASS.FDR.0.05		0.16	1.00754e-06	0.118939	VBASS.FDR.0.05
0.11	8.04117e-06	0.751141	VBASS.FDR.0.05		0.17	5.32437e-06	0.588577	VBASS.FDR.0.05		0.11	1.70198e-06	0.203029	VBASS.FDR.0.05		0.76	4.64665e-06	0.532668	VBASS.FDR.0.05
0.11	6.36314e-06	0.662739	VBASS.FDR.0.05		0.14	6.42838e-06	0.6668	VBASS.FDR.0.05		0.11	1.31585e-06	0.157599	VBASS.FDR.0.05		0.11	2.96122e-07	0.0181517	VBASS.FDR.0.05
0.05	3.69802e-06	0.434488	VBASS.FDR.0.05		0.17	4.69554e-06	0.53673	VBASS.FDR.0.05		0.2	1.78427e-06	0.211152	VBASS.FDR.0.05		0.05	1.26882e-07	0.00431229	VBASS.FDR.0.05
0.18	1.01158e-05	0.825553	VBASS.FDR.0.05		0.2	5.20409e-06	0.579802	VBASS.FDR.0.05		0.12	2.01887e-06	0.238079	VBASS.FDR.0.05		0.16	3.07723e-07	0.019305	VBASS.FDR.0.05
0.16	8.28871e-06	0.761671	VBASS.FDR.0.05		0.17	5.54678e-06	0.607481	VBASS.FDR.0.05		0.15	2.34251e-06	0.276839	VBASS.FDR.0.05		0.21	2.70915e-07	0.0156446	VBASS.FDR.0.05
0.13	9.14929e-06	0.793863	VBASS.FDR.0.05		0.16	5.09656e-06	0.569172	VBASS.FDR.0.05		0.19	2.28395e-06	0.27012	VBASS.FDR.0.05		0.64	6.47994e-06	0.67016	VBASS.FDR.0.05
0.15	9.29882e-06	0.798426	VBASS.FDR.0.05		0.15	6.41686e-06	0.666048	VBASS.FDR.0.05		0.2	2.34469e-06	0.27709	VBASS.FDR.0.05		0.6	5.10898e-06	0.570626	VBASS.FDR.0.05
0.1	4.01531e-06	0.470892	VBASS.FDR.0.05		0.18	5.55818e-06	0.608133	VBASS.FDR.0.05		0.09	2.17846e-06	0.257484	VBASS.FDR.0.05		0.15	3.41099e-07	0.0227649	VBASS.FDR.0.05
0.02	2.51785e-06	0.297598	VBASS.FDR.0.05		0.24	5.77952e-06	0.623627	VBASS.FDR.0.05		0.21	2.04442e-06	0.240686	VBASS.FDR.0.05		0.15	1.255e-06	0.151281	VBASS.FDR.0.05
0.11	1.01424e-05	0.826606	VBASS.FDR.0.05		0.14	5.41064e-06	0.596249	VBASS.FDR.0.05		0.09	2.14251e-06	0.253222	VBASS.FDR.0.05		0.12	3.67396e-07	0.026676	VBASS.FDR.0.05
0.11	8.74864e-06	0.779822	VBASS.FDR.0.05		0.12	5.18272e-06	0.577696	VBASS.FDR.0.05		0.14	2.44317e-06	0.289375	VBASS.FDR.0.05		0.15	3.6081e-07	0.0258737	VBASS.FDR.0.05
0.14	8.34144e-06	0.763727	VBASS.FDR.0.05		0.25	5.95261e-06	0.63521	VBASS.FDR.0.05		0.02	6.21196e-07	0.0622273	VBASS.FDR.0.05		0.75	1.01424e-05	0.826606	VBASS.FDR.0.05
0.11	8.32262e-06	0.762874	VBASS.FDR.0.05		0.2	5.84701e-06	0.628491	VBASS.FDR.0.05		0.14	2.4394e-06	0.288923	VBASS.FDR.0.05		0.15	4.10765e-07	0.0314396	VBASS.FDR.0.05
0.16	9.49242e-06	0.805446	VBASS.FDR.0.05		0.15	5.10289e-06	0.569924	VBASS.FDR.0.05		0.24	2.73539e-06	0.32277	VBASS.FDR.0.05		0.19	4.20612e-07	0.0323923	VBASS.FDR.0.05
0.13	9.45835e-06	0.804443	VBASS.FDR.0.05		0.63	2.50552e-05	0.97543	VBASS.FDR.0.05		0.21	2.61853e-06	0.309031	VBASS.FDR.0.05		0.64	4.77667e-06	0.543549	VBASS.FDR.0.05
0.16	9.777e-06	0.814572	VBASS.FDR.0.05		0.21	5.97912e-06	0.636765	VBASS.FDR.0.05		0.12	2.12498e-06	0.250915	VBASS.FDR.0.05		0.13	4.47905e-07	0.0360026	VBASS.FDR.0.05
0.17	1.05469e-05	0.837738	VBASS.FDR.0.05		0.15	6.34876e-06	0.661686	VBASS.FDR.0.05		0.19	2.77041e-06	0.327182	VBASS.FDR.0.05		0.07	4.66389e-07	0.03861	VBASS.FDR.0.05
0.11	1.02194e-05	0.828712	VBASS.FDR.0.05		0.15	5.31455e-06	0.587675	VBASS.FDR.0.05		0.53	5.80059e-06	0.625182	VBASS.FDR.0.05		0.1	4.64071e-07	0.038259	VBASS.FDR.0.05
0.18	9.89173e-06	0.818633	VBASS.FDR.0.05		0.21	4.94899e-06	0.557238	VBASS.FDR.0.05		0.21	2.73891e-06	0.323321	VBASS.FDR.0.05		0.13	4.93186e-07	0.0430728	VBASS.FDR.0.05
0.14	1.05371e-05	0.837336	VBASS.FDR.0.05		0.14	5.88082e-06	0.630246	VBASS.FDR.0.05		0.2	2.82269e-06	0.333651	VBASS.FDR.0.05		0.14	3.44e-07	0.0231159	VBASS.FDR.0.05
0.18	8.86618e-06	0.784486	VBASS.FDR.0.05		0.17	5.1558e-06	0.57549	VBASS.FDR.0.05		0.13	2.88771e-06	0.34037	VBASS.FDR.0.05		0.1	5.09993e-07	0.0454796	VBASS.FDR.0.05
0.19	1.08191e-05	0.844808	VBASS.FDR.0.05		0.24	5.67517e-06	0.616758	VBASS.FDR.0.05		0.16	3.03413e-06	0.357519	VBASS.FDR.0.05		0.75	1.07859e-05	0.844206	VBASS.FDR.0.05
0.17	8.87515e-06	0.784937	VBASS.FDR.0.05		0.28	5.66379e-06	0.615905	VBASS.FDR.0.05		0.2	2.60483e-06	0.307727	VBASS.FDR.0.05		0.73	7.7693e-06	0.739808	VBASS.FDR.0.05
0.17	1.12682e-05	0.856692	VBASS.FDR.0.05		0.11	5.92868e-06	0.633305	VBASS.FDR.0.05		0.26	3.3861e-06	0.40014	VBASS.FDR.0.05		0.12	5.72053e-07	0.0551572	VBASS.FDR.0.05
0.12	1.05296e-05	0.836985	VBASS.FDR.0.05		0.43	9.52101e-06	0.806699	VBASS.FDR.0.05		0.24	3.03996e-06	0.358522	VBASS.FDR.0.05		0.07	5.83792e-07	0.0566615	VBASS.FDR.0.05
0.18	1.07859e-05	0.844206	VBASS.FDR.0.05		0.15	5.69673e-06	0.618312	VBASS.FDR.0.05		0.25	2.89427e-06	0.341072	VBASS.FDR.0.05		0.68	5.25871e-06	0.583814	VBASS.FDR.0.05
0.13	9.31381e-06	0.798877	VBASS.FDR.0.05		0.21	6.47994e-06	0.67016	VBASS.FDR.0.05		0.27	3.31332e-06	0.391666	VBASS.FDR.0.05		0.08	6.14421e-07	0.0610239	VBASS.FDR.0.05
0.14	1.09802e-05	0.84922	VBASS.FDR.0.05		0.24	6.62064e-06	0.679085	VBASS.FDR.0.05		0.83	2.08304e-05	0.962543	VBASS.FDR.0.05		0.1	5.76428e-07	0.0558592	VBASS.FDR.0.05
0.34	1.87896e-05	0.952264	VBASS.FDR.0.05		0.2	6.70747e-06	0.683648	VBASS.FDR.0.05		0.29	4.68249e-06	0.535677	VBASS.FDR.0.05		0.03	6.00911e-07	0.0589681	VBASS.FDR.0.05
0.1	1.09309e-05	0.848167	VBASS.FDR.0.05		0.26	5.21367e-06	0.580204	VBASS.FDR.0.05		0.27	3.51639e-06	0.413127	VBASS.FDR.0.05		0.1	5.29478e-07	0.0483879	VBASS.FDR.0.05
0.16	1.01955e-05	0.82811	VBASS.FDR.0.05		0.24	6.58003e-06	0.676478	VBASS.FDR.0.05		0.16	3.35253e-06	0.395678	VBASS.FDR.0.05		0.67	5.31455e-06	0.587675	VBASS.FDR.0.05
0.14	1.1491e-05	0.862508	VBASS.FDR.0.05		0.16	5.74471e-06	0.621672	VBASS.FDR.0.05		0.36	4.0018e-06	0.469237	VBASS.FDR.0.05		0.76	9.45835e-06	0.804443	VBASS.FDR.0.05
0.15	1.19781e-05	0.872587	VBASS.FDR.0.05		0.24	6.93635e-06	0.697388	VBASS.FDR.0.05		0.24	3.05523e-06	0.360628	VBASS.FDR.0.05		0.09	7.01564e-07	0.0738104	VBASS.FDR.0.05
0.17	1.10069e-05	0.849772	VBASS.FDR.0.05		0.24	7.87601e-06	0.744271	VBASS.FDR.0.05		0.28	2.72456e-06	0.321366	VBASS.FDR.0.05		0.65	7.66386e-06	0.735145	VBASS.FDR.0.05
0.2	1.20433e-05	0.87379	VBASS.FDR.0.05		0.2	6.40601e-06	0.665296	VBASS.FDR.0.05		0.28	3.60619e-06	0.424259	VBASS.FDR.0.05		0.09	9.38554e-07	0.10861	VBASS.FDR.0.05
0.18	1.07535e-05	0.843354	VBASS.FDR.0.05		0.21	6.95249e-06	0.69834	VBASS.FDR.0.05		0.25	3.25228e-06	0.385098	VBASS.FDR.0.05		0.05	5.59231e-07	0.0529509	VBASS.FDR.0.05
0.18	1.12697e-05	0.856742	VBASS.FDR.0.05		0.21	6.67211e-06	0.681994	VBASS.FDR.0.05		0.2	3.30485e-06	0.390714	VBASS.FDR.0.05		0.11	9.27253e-07	0.107105	VBASS.FDR.0.05
0.23	1.08788e-05	0.846563	VBASS.FDR.0.05		0.24	6.98213e-06	0.700597	VBASS.FDR.0.05		0.32	3.0719e-06	0.362634	VBASS.FDR.0.05		0.08	7.24776e-07	0.0766685	VBASS.FDR.0.05
0.2	1.04712e-05	0.835531	VBASS.FDR.0.05		0.32	7.70356e-06	0.7369	VBASS.FDR.0.05		0.34	3.13204e-06	0.369954	VBASS.FDR.0.05		0.08	6.96494e-07	0.0731084	VBASS.FDR.0.05
0.1	5.37918e-06	0.59299	VBASS.FDR.0.05		0.2	6.73809e-06	0.685604	VBASS.FDR.0.05		0.46	5.55818e-06	0.608133	VBASS.FDR.0.05		0.09	8.07533e-07	0.0903575	VBASS.FDR.0.05
0.18	1.07263e-05	0.842451	VBASS.FDR.0.05		0.26	6.58788e-06	0.676829	VBASS.FDR.0.05		0.27	4.14867e-06	0.48408	VBASS.FDR.0.05		0.67	6.40601e-06	0.665296	VBASS.FDR.0.05
0.21	1.31101e-05	0.893446	VBASS.FDR.0.05		0.24	7.26836e-06	0.716141	VBASS.FDR.0.05		0.37	4.12162e-06	0.481623	VBASS.FDR.0.05		0.06	8.07375e-07	0.0903074	VBASS.FDR.0.05
0	9.72843e-08	0.00275786	VBASS.FDR.0.05		0.23	6.53705e-06	0.673871	VBASS.FDR.0.05		0.37	4.19472e-06	0.488141	VBASS.FDR.0.05		0.14	7.38524e-07	0.0787745	VBASS.FDR.0.05
0.22	1.2107e-05	0.875094	VBASS.FDR.0.05		0.25	6.95492e-06	0.698441	VBASS.FDR.0.05		0.18	2.88779e-06	0.34042	VBASS.FDR.0.05		0.1	8.82532e-07	0.101239	VBASS.FDR.0.05
0.06	3.47249e-06	0.409818	VBASS.FDR.0.05		0.29	6.95915e-06	0.698942	VBASS.FDR.0.05		0.34	3.71269e-06	0.436494	VBASS.FDR.0.05		0.07	7.99482e-07	0.0890037	VBASS.FDR.0.05
0.2	1.45227e-05	0.914105	VBASS.FDR.0.05		0.27	7.13256e-06	0.709221	VBASS.FDR.0.05		0.01	4.26562e-07	0.0332447	VBASS.FDR.0.05		0.12	8.50597e-07	0.0965251	VBASS.FDR.0.05
0.25	1.28235e-05	0.888081	VBASS.FDR.0.05		0.47	1.0141e-05	0.826455	VBASS.FDR.0.05		0.39	5.10289e-06	0.569924	VBASS.FDR.0.05		0.11	7.40993e-07	0.0795267	VBASS.FDR.0.05
0.22	1.24185e-05	0.881161	VBASS.FDR.0.05		0.24	7.45861e-06	0.725468	VBASS.FDR.0.05		0.32	4.27556e-06	0.495763	VBASS.FDR.0.05		0.13	7.80775e-07	0.0854937	VBASS.FDR.0.05
0.21	1.26252e-05	0.884922	VBASS.FDR.0.05		0.13	4.01531e-06	0.470892	VBASS.FDR.0.05		0.39	3.26947e-06	0.386802	VBASS.FDR.0.05		0.08	8.60084e-07	0.0976282	VBASS.FDR.0.05
0.23	1.61308e-05	0.931505	VBASS.FDR.0.05		0.21	6.36314e-06	0.662739	VBASS.FDR.0.05		0.42	5.24031e-06	0.582259	VBASS.FDR.0.05		0.31	1.39565e-06	0.166825	VBASS.FDR.0.05
0.22	1.3369e-05	0.897959	VBASS.FDR.0.05		0.29	6.25142e-06	0.655368	VBASS.FDR.0.05		0.25	3.88412e-06	0.455548	VBASS.FDR.0.05		0.95	1.52923e-05	0.923432	VBASS.FDR.0.05
0.28	1.30676e-05	0.892744	VBASS.FDR.0.05		0.01	9.72843e-08	0.00275786	VBASS.FDR.0.05		0.29	4.87322e-06	0.551221	VBASS.FDR.0.05		0.08	6.15812e-07	0.0612245	VBASS.FDR.0.05
0.29	1.65616e-05	0.936319	VBASS.FDR.0.05		0.22	6.95749e-06	0.698741	VBASS.FDR.0.05		0.46	5.31455e-06	0.587675	VBASS.FDR.0.05		0.12	8.81118e-07	0.101038	VBASS.FDR.0.05
0.26	1.22705e-05	0.878103	VBASS.FDR.0.05		0.29	8.09362e-06	0.753548	VBASS.FDR.0.05		0.41	5.39321e-06	0.594344	VBASS.FDR.0.05		0.34	1.56533e-06	0.187133	VBASS.FDR.0.05
0.31	1.59742e-05	0.929599	VBASS.FDR.0.05		0.21	7.66676e-06	0.735446	VBASS.FDR.0.05		0.36	4.50735e-06	0.518628	VBASS.FDR.0.05		0.15	9.16057e-07	0.105551	VBASS.FDR.0.05
0.07	6.94946e-06	0.69819	VBASS.FDR.0.05		0.26	8.33375e-06	0.763426	VBASS.FDR.0.05		0.81	1.41932e-05	0.909743	VBASS.FDR.0.05		0.27	1.45798e-06	0.174247	VBASS.FDR.0.05
0.33	1.41932e-05	0.909743	VBASS.FDR.0.05		0.31	7.66417e-06	0.735195	VBASS.FDR.0.05		0.32	4.13948e-06	0.483227	VBASS.FDR.0.05		0.66	5.69673e-06	0.618312	VBASS.FDR.0.05
0	3.67354e-06	0.431831	VBASS.FDR.0.05		0.32	6.93148e-06	0.697087	VBASS.FDR.0.05		0.34	4.41594e-06	0.5088	VBASS.FDR.0.05		0.1	7.42943e-07	0.0796771	VBASS.FDR.0.05
0.16	1.31241e-05	0.893847	VBASS.FDR.0.05		0.3	7.21412e-06	0.713383	VBASS.FDR.0.05		0.31	4.63366e-06	0.531013	VBASS.FDR.0.05		0.24	1.80278e-06	0.213408	VBASS.FDR.0.05
0.28	1.17336e-05	0.867573	VBASS.FDR.0.05		0.32	7.18586e-06	0.711728	VBASS.FDR.0.05		0.42	4.0507e-06	0.474252	VBASS.FDR.0.05		0.35	1.81158e-06	0.214461	VBASS.FDR.0.05
0.43	2.08402e-05	0.962644	VBASS.FDR.0.05		0.31	8.33351e-06	0.763376	VBASS.FDR.0.05		0.33	5.03632e-06	0.564559	VBASS.FDR.0.05		0.08	9.75323e-07	0.113925	VBASS.FDR.0.05
0.57	5.90463e-05	0.997543	VBASS.FDR.0.05		0.32	7.72826e-06	0.738154	VBASS.FDR.0.05		0.36	5.40082e-06	0.595347	VBASS.FDR.0.05		0.17	9.06907e-07	0.104197	VBASS.FDR.0.05
0.35	1.83651e-05	0.950008	VBASS.FDR.0.05		0.33	1.46249e-05	0.915309	VBASS.FDR.0.05		0.32	5.19518e-06	0.5789	VBASS.FDR.0.05		0.59	5.1112e-06	0.570827	VBASS.FDR.0.05
0.3	2.14735e-05	0.965201	VBASS.FDR.0.05		0.26	9.14929e-06	0.793863	VBASS.FDR.0.05		0.52	6.65355e-06	0.680891	VBASS.FDR.0.05		0.74	9.0245e-06	0.78955	VBASS.FDR.0.05
0.44	1.88958e-05	0.952665	VBASS.FDR.0.05		0.32	9.75998e-06	0.81407	VBASS.FDR.0.05		0.4	3.72709e-06	0.43865	VBASS.FDR.0.05		0.18	1.07981e-06	0.128767	VBASS.FDR.0.05
0.04	3.88412e-06	0.455548	VBASS.FDR.0.05		0.07	3.47249e-06	0.409818	VBASS.FDR.0.05		0.41	4.69173e-06	0.536429	VBASS.FDR.0.05		0.72	6.34876e-06	0.661686	VBASS.FDR.0.05
0.32	2.50552e-05	0.97543	VBASS.FDR.0.05		0.36	8.74864e-06	0.779822	VBASS.FDR.0.05		0.32	4.12653e-06	0.481974	VBASS.FDR.0.05		0.15	7.6459e-07	0.0831369	VBASS.FDR.0.05
0.35	2.44266e-05	0.973675	VBASS.FDR.0.05		0.32	1.05469e-05	0.837738	VBASS.FDR.0.05		0.45	4.35128e-06	0.502081	VBASS.FDR.0.05		0.55	5.61244e-06	0.611643	VBASS.FDR.0.05
0.2	1.14298e-05	0.860853	VBASS.FDR.0.05		0.3	5.37918e-06	0.59299	VBASS.FDR.0.05		0.44	5.21637e-06	0.580404	VBASS.FDR.0.05		0.19	1.09679e-06	0.130723	VBASS.FDR.0.05
0.02	3.85359e-06	0.45259	VBASS.FDR.0.05		0.33	9.777e-06	0.814572	VBASS.FDR.0.05		0.49	5.64621e-06	0.614551	VBASS.FDR.0.05		0.2	9.95592e-07	0.116783	VBASS.FDR.0.05
0	3.30485e-06	0.390714	VBASS.FDR.0.05		0.46	1.08191e-05	0.844808	VBASS.FDR.0.05		0.4	4.73005e-06	0.539738	VBASS.FDR.0.05		0.13	1.00114e-06	0.117836	VBASS.FDR.0.05
0.02	6.21196e-07	0.0622273	VBASS.FDR.0.05		0.36	1.12682e-05	0.856692	VBASS.FDR.0.05		0.36	4.6442e-06	0.532367	VBASS.FDR.0.05		0.28	1.03205e-06	0.122599	VBASS.FDR.0.05
0.43	3.19948e-05	0.986461	VBASS.FDR.0.05		0.42	1.28136e-05	0.887981	VBASS.FDR.0.05		0.4	6.41686e-06	0.666048	VBASS.FDR.0.05		0.09	9.02336e-07	0.103696	VBASS.FDR.0.05
0.36	2.79657e-05	0.981347	VBASS.FDR.0.05		0.38	8.87515e-06	0.784937	VBASS.FDR.0.05		0.33	3.43765e-06	0.406559	VBASS.FDR.0.05		0.16	1.26871e-06	0.152234	VBASS.FDR.0.05
0	4.51799e-07	0.0367046	VBASS.FDR.0.05		0.37	1.14866e-05	0.862358	VBASS.FDR.0.05		0.39	4.64665e-06	0.532668	VBASS.FDR.0.05		0.19	1.15408e-06	0.137943	VBASS.FDR.0.05
0	1.73035e-07	0.00737101	VBASS.FDR.0.05		0.54	1.60514e-05	0.930703	VBASS.FDR.0.05		0.45	5.70314e-06	0.618663	VBASS.FDR.0.05		0.14	1.08212e-06	0.128968	VBASS.FDR.0.05
0	5.72053e-07	0.0551572	VBASS.FDR.0.05		0.35	9.31381e-06	0.798877	VBASS.FDR.0.05		0.37	5.26301e-06	0.584165	VBASS.FDR.0.05		0.11	7.08061e-07	0.0747129	VBASS.FDR.0.05
0.01	1.31585e-06	0.157599	VBASS.FDR.0.05		0.3	1.19781e-05	0.872587	VBASS.FDR.0.05		0.44	5.97912e-06	0.636765	VBASS.FDR.0.05		0.69	5.14064e-06	0.573936	VBASS.FDR.0.05
0	2.18771e-07	0.0109312	VBASS.FDR.0.05		0.33	1.1491e-05	0.862508	VBASS.FDR.0.05		0.38	5.61244e-06	0.611643	VBASS.FDR.0.05		0.58	5.4707e-06	0.600662	VBASS.FDR.0.05
0	2.62416e-07	0.0147922	VBASS.FDR.0.05		0.3	1.09309e-05	0.848167	VBASS.FDR.0.05		0.47	5.74471e-06	0.621672	VBASS.FDR.0.05		0.25	1.14295e-06	0.136439	VBASS.FDR.0.05
0	4.17532e-07	0.0322419	VBASS.FDR.0.05		0.43	1.10069e-05	0.849772	VBASS.FDR.0.05		0.45	5.88082e-06	0.630246	VBASS.FDR.0.05		0.2	1.16264e-06	0.139096	VBASS.FDR.0.05
0	3.53066e-07	0.0246202	VBASS.FDR.0.05		0.51	1.08788e-05	0.846563	VBASS.FDR.0.05		0.86	2.70953e-05	0.979792	VBASS.FDR.0.05		0.27	1.18291e-06	0.142005	VBASS.FDR.0.05
0.01	8.11199e-07	0.0912601	VBASS.FDR.0.05		0.41	1.04712e-05	0.835531	VBASS.FDR.0.05		0.42	6.36314e-06	0.662739	VBASS.FDR.0.05		0.24	1.56979e-06	0.187835	VBASS.FDR.0.05
[truncated: 834 more rows]

## Sheet: Fig.3a
FDR	real.FDR	num_points	model
0	0	0	VBASS
[truncated: 20,001 more rows]

## Sheet: Fig.3b
precision	recall	model
[truncated: 137,671 more rows]

[truncated: 12 more sheets: Fig.3c, Fig.3d, Fig.4a, Fig.4b & 4c, Fig.5a, Fig.5b, Sup.Fig.3a, Sup.Fig.3b, Sup.Fig.4, Sup.Fig.5, Sup.Fig.6, Sup.Fig.7]
